# Supplementary material for: Thermal proteome profiling reveals Haemonchus orphan protein HCO_011565 as a target of the nematocidal small molecule UMW-868
Source: Front Pharmacol. 2022 Oct 14;13:1014804. doi: 10.3389/fphar.2022.1014804 (PMC9616048; doi:10.3389/fphar.2022.1014804)
Supplement: Supplementary file 1 [file Table5.xls]

## Sheet: Supplementary Table 5
Supplementary Table 5. Full list of Haemonchus contortus proteins identified by thermal proteome profiling.
Protein IDs	Description*	Peptides	Razor + unique peptides	Unique peptides	Peptides UMW-868_R1	Peptides UMW-868_R2	Peptides PBS_R1	Peptides PBS_R2	Unique peptides UMW-868_R1	Unique peptides UMW-868_R2	Unique peptides PBS_R1	Unique peptides PBS_R2	Sequence coverage [%]	Unique + razor sequence coverage [%]	Unique sequence coverage [%]	Mol. weight [kDa]	Sequence length	Fraction average	Q-value	Score	Sequence coverage UMW-868_R1 [%]	Sequence coverage UMW-868_R2 [%]	Sequence coverage PBS_R1 [%]	Sequence coverage PBS_R2 [%]	Intensity UMW-868_R1	Intensity UMW-868_R2	Intensity PBS_R1	Intensity PBS_R2	MS/MS count	Peptide sequences
HCON_00000020	Uncharacterised	11	11	11	7	8	8	9	7	8	8	9	58.6	58.6	58.6	18.865	162	5.15	0	323.31	51.9	40.1	53.7	53.7	185880000	220890000	268630000	205390000	78	GLEIFINK;IVVPPLPSK;KGLEIFINK;QTLDEAYAPPANFLEIEVVNPITHGVGK;RQTLDEAYAPPANFLEIEVVNPITHGVGK;SDDGIFEEEFIENR;SDDGIFEEEFIENRR;SNLPVFK;VAGHPLAQNER;YSDFDWLR;YTDYEIR
HCON_00000070	DNA-binding SAP domain containing protein	11	11	11	8	9	6	8	8	9	6	8	16.9	16.9	16.9	84.121	735	4.62	0	146.26	12.2	13.5	10.9	13.1	71159000	156310000	20190000	35769000	57	EGSVSPSVK;GLTRPFTDR;LGSPENPLVAAYLAR;QAEALEAQR;SGEDPLINGVPISSLR;SGGQIVDFWIDSVK;SSPSPNLFVK;TADQLFMK;TGTSSAASLSASAPSTR;TLSVQFDTK;TSGGIEDK
HCON_00000190	Nucleic acid binding and Aminoacyl-tRNA synthetase domain containing protein	19	19	19	13	15	13	14	13	15	13	14	30.4	30.4	30.4	61.755	546	4.78	0	94.919	22.5	24.9	22.3	25.1	713430000	667320000	494220000	621140000	140	AALEEAR;AFDGAGIDAK;DVCLYPR;FVHGDDIAEAAER;IEDIVCDTVDR;ILIDHVNPDFKPPK;IWNQEELHK;KITFSMDK;KMTDTIGEPILLNR;KYEAELK;KYGSVPHGGYGLGLER;LLTDPTIK;MTDTIGEPILLNR;NYFWYTDQR;SLPVATLVR;TINVDGTK;TWEPAAK;VKEQEAASR;YGSVPHGGYGLGLER
HCON_00000260	Ferritin Dps protein domain containing protein	15	15	15	14	11	11	13	14	11	11	13	70	70	70	19.688	170	4.27	0	323.31	70	70	70	70	24696000000	12858000000	11742000000	12150000000	428	ASEANDPQMTDFLESEFLDEQTK;ASEANDPQMTDFLESEFLDEQTKSISEIAK;DEWGSALEAFQAALALEK;EVEAALNK;FNNQALLDLHVK;FVTNLKR;KQSDEER;KQSDEEREHACK;MNFSKEVEAALNK;QSDEEREHACK;SISEIAK;VGTGLGEYMFDK;VGTGLGEYMFDKENFE;VVLQDVNKPEK;VVLQDVNKPEKDEWGSALEAFQAALALEK
HCON_00000480	Guanylate kinase domain containing protein	7	7	7	5	6	6	6	5	6	6	6	36	36	36	22.783	200	3.57	0	323.31	27	32.5	30	32.5	133200000	161900000	59080000	55612000	69	AVNDVEQTGK;AYKEFIK;EDLAAVEQNPDLFDHVIVNDDLER;ICVLDIELQGVR;KAVNDVEQTGK;NSHFNAR;VIEEDLMSISN
HCON_00000490	UBA THIF-type NAD FAD binding fold domain containing protein	8	8	8	4	6	4	3	4	6	4	3	22.9	22.9	22.9	45.432	407	5.13	0	99.01	11.5	17	11.5	6.9	14607000	28374000	8174800	5115200	29	ALTAELSSYK;ALTAELSSYKVEPK;IESTSEGPSETSKQELAALMSQLK;KLSEATEEK;LSEATEEK;MSAEVVDSNPYSR;TACFACVPPLVVASNIDEK;VDLVLSCVDNFEAR
HCON_00000570	PAN-1 and Endoglin CD105 antigen domain containing protein	13	13	13	9	8	8	7	9	8	8	7	14.6	14.6	14.6	114.97	1041	5.04	0	323.31	10.8	9.5	9.7	7.6	152150000	98686000	84162000	48261000	51	DCFAEPGVGAK;FDSSSSVR;GDCTPVECGLTGGQR;GKIELGNPVFMQLVSGDGEQPVVQAK;IELGNPVFMQLVSGDGEQPVVQAK;KPEATLPIGPPVSIPPDAIR;LIPGPIEVQSTSVK;LQLIQGGCPTPAVAQK;NKYDTCR;TICNYEGIK;VEVANSNSATLVLGLPR;VTCELDICK;VTCELDICKGDCTPVECGLTGGQR
HCON_00000695	CHCH domain containing protein	3	3	3	3	2	2	2	3	2	2	2	37.5	37.5	37.5	9.3076	80	5.83	0	4.5574	37.5	26.2	26.2	26.2	62548000	55371000	33322000	49213000	15	GSFPLDHDGTCK;VQTVSPPLK;YMCCLHENK
HCON_00000740	PREDICTED: adenylate kinase-like, partial	19	19	19	15	15	16	17	15	15	16	17	71	71	71	28.189	252	4.91	0	323.31	59.5	60.3	67.1	70.6	965780000	795870000	602410000	513290000	164	AEISSGSPLGK;AEISSGSPLGKK;DDITGEPLVR;GIHTAVDASK;GTQAPILAEK;IDQIFAK;IEDVVHRPIETIAK;LSAYHSMTTPLVGYYQK;LVSDEMVCELVDVNLNKDECK;NGFILDGFPR;QEPLDAVVEFQIDDSLLER;RQEPLDAVVEFQIDDSLLER;RSDDNLEALR;SDDNLEALR;SLADVSLK;TVLLGPPGSGK;TVVQAEK;TVVQAEKLDHLLEK;VEPERIEDVVHRPIETIAK
HCON_00000790	Major sperm protein domain containing protein	4	4	4	3	4	3	3	3	4	3	3	25.5	25.5	25.5	26.968	243	6.08	0	208.71	18.5	25.5	20.2	18.5	2834900	6399900	13995000	3656700	38	AAMQQELDELFSK;GPFTDIVNAQLQLK;NITVMLQPLDGVPSDVGR;QYCVRPNSGILPPNASK
HCON_00000800	Uncharacterised	17	16	16	9	15	13	11	8	14	12	10	38.9	38.9	38.9	46.113	404	5.66	0	290.35	21	38.1	35.4	31.4	64301000	126170000	131240000	53168000	85	DELTLEGIK;DVIAQAQSGTGK;ECQALILSPTR;ELAVQIQK;EQLYDIYR;GIYSYGFEKPSAIQQR;GLDVPQVSLVINYDLPNNR;GRDVIAQAQSGTGK;GVAINFVK;KGVAINFVK;KLDYGQHVVSGTPGR;KVDWLAEK;QFFVAVDCEEWK;RDELTLEGIK;TATFSISVLQSIDTDLR;VDWLAEK;VLISTDVWAR
HCON_00000920	KH domain protein	22	22	22	13	12	13	16	13	12	13	16	68.4	68.4	68.4	40.405	373	4.32	0	323.31	46.9	45.3	40.2	49.6	1765400000	677880000	1226500000	978690000	119	ADGFSEALAQGK;CAGAIIGK;DESGAQITLEPSTGQEER;EHTDDDRFGGSR;GGENIKR;GGGLGGPDMR;GGPPLSPFGSR;GPVNPYTSFNYDPVLAPDYGGFSPSYPGGGR;GRPGMGGPMPLR;IAMISGDER;IEDSQNDRDK;IEDSQNDRDKFTIR;IKVFQQCCPQSTDR;IRDESGAQITLEPSTGQEER;KYIEQQQGGHHSHHR;LLVHQSHAGALIGR;NVVDAVEK;QIPIKGPVNPYTSFNYDPVLAPDYGGFSPSYPGGGR;TQFEGQISVPDSNSPER;VFQQCCPQSTDR;VITITGTQAQIHAAQYLLQQCVR;VLTMVCAASTIVR
HCON_00000940	Uncharacterised	33	33	33	27	23	22	25	27	23	22	25	49.4	49.4	49.4	86.448	749	4.99	0	323.31	39.3	33	34	36.3	599670000	346880000	147740000	186560000	175	AALNESGRPWK;AEAETLQR;ASSSYWEGK;AVLGSVER;CGPLIDLCR;DQIWDEIR;ENVPLQK;FADEYVKDTENAEEFSK;FDDDEAK;FDLSYFDEK;FDLSYFDEKGEK;FQEEAAKR;FQQDDAHIFCR;GAHIYNTLVNFIR;GCLDFLSFCYEK;GEVSIDDLLAK;GFTEVITPNMFNSK;GLAENTVIAK;IDISIQDALR;ITLPDGK;IYGISFPDPK;LNEGDGAFYGPK;LNLATRPEGFLGELSTWDEAESDLK;MAAILTENYGGKWPFWLSPRQAK;NEMSGALTGLIR;NHQCATIQLDFQLPQR;QFDGESWR;THNELPIR;TTPLQIAEK;VFGFTFK;VNGGVWDLDRPFEGDATLQLLK;VSMASTELQPWPEFI…
HCON_00000980	hypothetical protein Y032_0022g579	26	26	26	20	22	21	19	20	22	21	19	57.3	57.3	57.3	55.708	487	5.01	0	323.31	46.6	49.3	46.6	44.1	412780000	440540000	339430000	288320000	188	CAACDELIFAGEYTK;CDGCNEIFR;CFCCAHCK;CNACTKPITGIGGAK;CYEDVFANQCDECAKPIGIDSK;DDQIYCER;DEKPYCANCYGELFAK;DEQPYCIK;ECFCCTHCNVSLAGQR;FISFEDR;FTSKDEKPYCANCYGELFAK;GFITDGTDILCPECAK;GKQWHDK;HLGSNTER;HWHNDCFICAQCTTSLVGK;HYAELHKPR;IFCSNCYDQAFATR;ISLVDMPFGSK;KVITTGGVTYK;KVYEEFINAR;NEDVYCGSCYEEK;NEIALDIGYVAANIPK;QDLSVAYCR;QLLTQLPR;VITTGGVTYK;VYEEFINAR
HCON_00001070	Uncharacterised	12	12	12	9	10	8	9	9	10	8	9	51.9	51.9	51.9	28.062	243	5.6	0	323.31	46.9	44.4	35	33.7	142360000	171000000	142160000	147300000	81	AGCIPSPSPFALK;AYHALVEDSLR;DHVYLVQFPR;DLDAISMFLGNKK;DWEKDHVYLVQFPR;GQIPFVEVNGR;IMSQATAQGMGR;KDLDAISMFLGNK;MADIPYTNISNEFTK;NIMCDQLR;NTPDEVVILAK;WFATEQGFIPYFSGIKK
HCON_00001080	Uncharacterised	2	2	2	1	2	2	0	1	2	2	0	21.8	21.8	21.8	19.737	170	6.8	0	5.9326	8.8	21.8	21.8	0	236890	374850	631850	0	3	LLEAINAVHQIVPQSAQQAVEK;TSESVSPSFLFDFTK
HCON_00001210	Ribosomal protein 60S domain containing protein	6	6	6	5	4	2	4	5	4	2	4	53.6	53.6	53.6	11.091	112	5.91	0	323.31	35.7	50.9	24.1	51.8	103130000	47545000	29173000	21602000	34	DILAILGAGGLDCDMEDANK;MKYVGAYLLATLGGNASPSAK;SVSELMEEGK;SVSELMEEGKK;VVEALAGK;YVGAYLLATLGGNASPSAK
HCON_00001260	Arylesterase domain containing protein	9	9	9	5	5	7	7	5	5	7	7	36.4	36.4	36.4	40.934	363	5.79	0	244.12	14.9	17.6	30.9	27.8	35663000	69660000	56114000	45917000	50	DALSFLSDFDDTSAIAPSQVLR;FIRPNDLAAINEESFILTNDGYSQSK;GQLFLYDFR;LFVISHTNDFK;LLHVVDVPILTSADNFCLDK;QNPLQVDLVR;SVSPNGIIFNK;SWEITEPFADDGR;VYNHRPGACR
HCON_00001300	Uncharacterised	4	4	4	4	4	3	4	4	4	3	4	64.6	64.6	64.6	9.535	96	7.56	0	323.31	64.6	64.6	57.3	64.6	919960000	862220000	476190000	520150000	51	GFGAPQPTVVK;GGFGAGPGFGGQPFGR;KTVIINR;TVITSPGQGAFGGGSGFGGPGFGTGFNR
HCON_00001330	Zinc finger domain containing protein	9	9	9	7	9	7	7	7	9	7	7	77.5	77.5	77.5	15.545	138	4.87	0	138.53	68.8	77.5	68.8	69.6	400730000	313180000	323710000	307310000	66	APAPSEITK;ENAKFDEVTHTGQAWDQADYR;FDEVTHTGQAWDQADYR;FYNSHVTK;GDDMKIEHLNC;IVYCDGGHPALGHPR;KQVNPNIAMHLIAERPPQDCGNER;QVNPNIAMHLIAERPPQDCGNER;VFINLDKPGVHACGYCGNR
HCON_00001410	Nucleoside diphosphate kinase domain containing protein	10	10	10	7	8	9	6	7	8	9	6	87	87	87	17.467	154	5.62	0	323.31	69.5	74.7	81.8	57.1	6823700000	7308600000	6350900000	4992600000	191	AMLGATNPLASAPGTIR;DKPFFPHLIK;EIAHWFKPDEINDYESPFIDSWVYE;GDFCIQTGR;GYKLVALK;NICHGSDSLESAQR;NLVGKIIQR;QHLEVHYQELK;TFIAVKPDGVHR;YMGSGPVVAMVWQGLDVVK
HCON_00001420	Uncharacterised protein family UPF0172 domain containing protein	1	1	1	1	1	0	0	1	1	0	0	9.5	9.5	9.5	20.755	189	6.25	0	61.991	9.5	9.5	0	0	340030	128460	0	0	4	LDTSSESLTILSQAIQNK
HCON_00001450	Uncharacterised	8	8	8	6	6	6	5	6	6	6	5	43.3	43.3	43.3	27.18	247	5.41	0	148.77	23.5	32	32	25.9	384490000	271400000	124000000	87317000	56	CVLEESR;DATVSALLEMSK;DQVAATQQQQQTQQLVYTGGSFVPPNTR;GDKDATVSALLEMSK;LSITIADANLVR;QVLVGELPVDFLR;TVHAYLPNGVESIYIQIFDEK;VGHAVFETQTK
HCON_00001480	Uncharacterised	5	4	4	3	3	3	2	2	2	2	1	15.6	13.3	13.3	41.551	384	3.67	0	4.8202	7.8	10.4	8.3	7.3	1297300	12643000	1592900	148440	8	DLKPVDPSYPVQVAGDPER;GHYSHGLNR;LHIYVNDLAEK;LSCFLDETR;QFDESEEIVVSK
HCON_00001500	Ras domain containing protein, partial	12	12	12	10	11	10	10	10	11	10	10	57.5	57.5	57.5	23.62	214	4.9	0	323.31	49.5	57.5	53.7	46.7	247720000	109690000	112380000	175780000	106	EEGEAFAR;EHGLVFMETSAK;FQPVHDLTIGVEFGAR;GAAGALLVYDITR;IQEGVFDINNEANGIK;KIQEGVFDINNEANGIK;LQIWDTAGQESFR;MVTIDGK;REEGEAFAR;SCLLLQFTDKR;TAANVEEAFIDTAK;YIIIGDTGVGK
HCON_00001510	Uncharacterised	2	2	2	1	1	0	0	1	1	0	0	18	18	18	14.966	133	8	0	4.766	8.3	8.3	0	0	684440	0	0	0	4	VVYPILPAFAK;WALVGAGLADLAR
HCON_00001530	NADH:ubiquinone oxidoreductase domain containing protein	3	3	3	2	3	3	2	2	3	3	2	15.2	15.2	15.2	24.136	210	4.39	0	13.338	11.9	15.2	15.2	11.9	80737000	60976000	33352000	12608000	22	GANWYER;TYTDEVAPVDSITSVFR;YVAECLPK
HCON_00001550	Uncharacterised	5	5	5	2	3	3	3	2	3	3	3	17.3	17.3	17.3	43.627	394	6.1	0	6.5645	6.3	8.6	10.2	10.2	4893200	17348000	32342000	17181000	13	CHLAGCDQFEISSVEVWR;KPEIVSLTK;LFGTIAK;MHSEAYRDPAPLLDEPFEI;VGEKPQIPIDEDVRR
HCON_00001560	Heat shock factor binding 1 domain containing protein	3	3	3	1	3	2	0	1	3	2	0	69.2	69.2	69.2	7.3041	65	5.29	0	312.01	52.3	69.2	69.2	0	68262	25258000	34757000	0	16	ADAPLTSDPVVGDVTNLNELTSLIQGVLQQTQDR;FQHMSDQIIR;FQHMSDQIIRR
HCON_00001570	Dynein light intermediate chain domain containing protein	15	15	15	8	9	8	9	8	9	8	9	37.6	37.6	37.6	47.187	436	4.55	0	297.56	21.3	24.3	21.6	29.4	59446000	87134000	72282000	34401000	78	AFGFPFTSTAQLIER;DKPNVVK;DSVFVPAGWDGEK;DSVFVPAGWDGEKK;EGLPDADGILEPTR;EKPILLR;EQVIEAEDEQAFLQR;ILSEVSSK;LAAAESAAPAAQK;LAAAESAAPAAQKK;NIQVLYK;SATGQQNQGANDSSA;SDLCNEMTDQQADR;SSSTLQGGTLIILGDNQSGK;TSVPPVDSAVQLDR
HCON_00001630	Protein CRML-1	1	1	1	0	0	1	1	0	0	1	1	1.3	1.3	1.3	99.041	907	2	0	12.473	0	0	1.3	1.3	0	0	287990	481390	5	STDIEEEVQSTK
HCON_00001645	Serine threonine protein kinase-related domain containing protein	1	1	1	0	0	1	1	0	0	1	1	1.6	1.6	1.6	68.845	625	8	0.002054	2.5782	0	0	1.6	1.6	0	0	376430	2593000	4	LGAVLTAALK
HCON_00001650	Nematode-specific EB region and Proteinase inhibitor I2 domain containing protein	10	10	10	5	7	6	8	5	7	6	8	11.9	11.9	11.9	100.04	923	4.55	0	25.851	6.2	8.5	7.6	9.1	93447000	65443000	44945000	55472000	35	EQGNCGTYSNR;ILCSAGEPLKDSSGER;KINPGESGCTQNR;LIQCSNPGGQGR;NNFASQK;SCQTFEYNGCEGNR;SGASCGPAVTR;SLCCPSK;WYFNADSK;YICCGLESDVR
HCON_00001760	Uncharacterised	9	9	9	7	7	8	7	7	7	8	7	57	57	57	26.372	228	4.48	0	208.88	37.7	37.7	44.7	36.4	4977300000	3508600000	1824200000	2273100000	181	ANDITWNFEK;ESCPQTVEK;FHPTAWSHGDVVQPFIEQLLNEDPDSNALSP;GQVLLIINVATFCAYTQQYTDFNPLIEK;IDVNGENHHPLYEFLK;IGKTDELMYNPVR;MVDETTR;PGNGWKPHQNLHIYGK;TDELMYNPVR
HCON_00001790	Alpha-2-macroglobulin domain containing protein	31	31	31	25	26	21	23	25	26	21	23	28.2	28.2	28.2	150.38	1357	5.52	0	323.31	21.4	23.1	17.8	20	310980000	209910000	270760000	246710000	186	AEPTIEAK;AIYKPGSVVK;AVYFPIVPTEIGMVK;AYIFVDPTVLTK;DDSPFFCSK;EQDVTVTLK;GAVVLSK;GETLNSNVLFEEEK;GTVFAQVSYSYYR;IIATVTEDLTDIQR;IYDPNQNVISQYVDK;KYPGTYLVVAPAVVRPGLPYAVSFNILK;LIAYAVR;LNLPYSVK;LTVTAQAAQAGDGVEEPLR;QGDTFKPGLTYNVVVALK;QMDDTPVK;SGNQEILVDATDFK;SIWNPWWGVGGK;SLSIFVQTDK;SNMAVAEVEALTGFK;SPSNSFLQLIADNEGAVDVGK;SSVEPGESVSFK;SVQYNQK;TLSFSVK;VEPEGYR;VIVVSPSLTPYK;VIVVSPSLTPYKDTVTVK;VSADPESYVGLLVLDQSVLLQK…
HCON_00001850	Dopey domain containing protein	8	8	8	5	7	4	2	5	7	4	2	4.9	4.9	4.9	263.49	2389	6.21	0	16.17	3	4.3	2.5	1	6443400	11336000	14612000	7073000	25	AGDSEAEQSSSISPR;AILGQHFWGVTGDEDVSK;LESALANAPPEGGAIVFR;LLNVEAETDKVK;LYHFDGPVTDGAWQNDLR;QIFDILGPQSLPK;SAAAAWFIDCAK;SLLSVTAQAIR
HCON_00001860	FFD TFG box motifs domain containing protein	8	8	8	6	7	7	5	6	7	7	5	18.3	18.3	18.3	44.267	398	4.98	0	26.448	15.8	15.8	15.8	10.8	31816000	54514000	44035000	26895000	46	ANDIKDLIVCETPK;ASPNIAQGNR;DDVYEYIIFK;DLIVCETPK;FDGDYDFEK;ISCEALEK;LKFDGDYDFEK;VATLAGGLPYDPAIISVSAR
HCON_00001980	Sec1 protein domain containing protein	22	22	22	17	17	18	18	17	17	18	18	43.8	43.8	43.8	65.817	576	4.37	0	323.31	37.3	35.2	36.1	36.6	227950000	298270000	145490000	174370000	129	AAYEVTQAK;CAHVFFTEACTDTLFSELSR;EPLPSLEAIYLIAPTK;ERPNEQVYQSSR;ETITNAAFLGLNITTDQGR;EVLLDENDDLWVDTR;GQQAQYR;GWNALVVDR;HFPFLAGR;HIAVVSQEVTK;IAEQLATVCATLGEYPSLR;KPWEVIIGSDQIITPEK;LIADYTVR;LLQHANIAMAEK;NVELGHLVEQK;QGGLTSNLER;QTNQPFR;QYQSGVDK;SQLLIIDR;VEQDLATQVDAEGER;YETGGNDSIEK;YETGGNDSIEKEVLLDENDDLWVDTR
HCON_00002000	Protein F35C12.3, isoform c	4	4	4	4	2	2	1	4	2	2	1	19.7	19.7	19.7	21.028	188	3.88	0	5.9389	19.7	8	8	4.3	643190000	206520000	575220000	471050000	24	AGCSTWR;CISTTFQFVPVSLCCCSYDR;DKCISTTFQFVPVSLCCCSYDR;DREPSVGR
HCON_00002030	Uncharacterised	2	2	2	1	1	1	1	1	1	1	1	15.2	15.2	15.2	14.761	132	1.5	0	6.9826	9.8	5.3	9.8	9.8	2520900	9544100	2305500	1219400	6	ATEADRLDEEICK;EASSFTK
HCON_00002080	Uncharacterised	5	5	5	4	2	1	0	4	2	1	0	16.7	16.7	16.7	29.808	263	4.69	0	239.57	16.3	10.3	8	0	49051000	2079100	2800300	0	9	GEKDFIVK;HSETSFR;QPVVEQGTSNSEVDFEWIPR;RQPVVEQGTSNSEVDFEWIPR;YLIGFQNR
HCON_00002100	Intermediate filament domain containing protein, partial	3	3	3	0	1	1	0	0	1	1	0	27.6	27.6	27.6	14.342	127	3.8	0	5.9504	0	7.1	7.1	0	0	9305800	6108600	0	4	SANGNISIQDASQDGK;SRDEPIGGWK;YVTLENTHR
HCON_00002110	intermediate filament tail domain protein	51	51	44	40	40	42	37	35	35	37	32	82.1	82.1	68.1	55.342	476	4.09	0	323.31	73.7	71.2	73.1	67.2	5738400000	5420200000	3591900000	3595900000	560	DIRNEYDQMMNTNR;DTTSENREFFK;DTTSENREFFKNELASAIR;EEPIGEWK;EFFKNELASAIR;EIVYTFPPEFILR;EKDDLEK;EKDDLEKEIR;EKIDELLVK;ELQAMAAR;GNVSIQDPSPDGK;GQGGVHNPPESLIFDGEESFGIGSNVQTILYNK;IALLEEEISR;IDELLVK;IDYQNQVATLLEEIDFINR;KFEEATK;KLQDELNEFR;KLQDELNEFRR;KMLEGEGDGPGLR;KMREECQALMVELQMLLDTK;KVIAQTGK;LADLEGR;LKVQEIQTQSAR;LMAELQR;LQDELNEFR;LQDELNEFRR;LSNIEAEINLLK;MLEGEGDGPGLR;NDMESWYK;NELASAIR;NEYDQMMNTNR;QIQELNYQLE…
HCON_00002165	NLI interacting factor and BRCT domain containing protein	7	7	7	4	4	4	3	4	4	4	3	14.6	14.6	14.6	60.661	536	4.12	0	13.505	9.5	7.5	10.4	8.2	26965000	19280000	3860300	4191800	16	ADVWQFSEALIQVKPYR;EGLLPAVDVEDDAEHDR;EVGDINAPVGGTK;IKEAEAGCTVAQR;KTTDGSYVLK;TEHSEAYR;TTDGSYVLK
HCON_00002168	Target SNARE coiled-coil region domain containing protein	2	2	2	1	2	1	1	1	2	1	1	11.6	11.6	11.6	21.196	181	5.38	0	39.081	6.1	11.6	5.5	5.5	16581000	23151000	3437000	2556300	10	LQNEYIGVLNR;QQQLNLNEFK
HCON_00002190	hypothetical protein Y032_0006g2849	7	7	7	3	2	2	3	3	2	2	3	7.7	7.7	7.7	133.74	1171	3.48	0	9.9494	2.3	1.4	2.2	3.8	13254000	1901300	5779300	2163200	17	ELDQLAEQLR;EQLEVDEK;LLQENILLEADLNR;LPLGLNLK;TSSQDPLYR;WAALHAATEGSGGTPNAR;YVFIQQEQSVFPVSGLILRPADR
HCON_00002220	Enhancer of rudimentary domain containing protein	2	2	2	1	2	1	1	1	2	1	1	33.3	33.3	33.3	13.484	114	5	0	95.745	18.4	33.3	14.9	18.4	445080	188050	0	77251	6	LSDLSCLILNTETCQYVPHNK;TWSDYESTTDCLEGICK
HCON_00002230	Uncharacterised	15	15	15	10	9	3	5	10	9	3	5	7.9	7.9	7.9	255.21	2246	4.89	0	24.648	5	4.6	1.8	2.8	181160000	44831000	5287700	3653800	36	AEVLEFVER;AIIEESDVETSK;ALLTPYVCR;DLEVLTNK;DVICFLVTK;EAATLDEFALTR;HVIAPPPGLK;INTAYELLSSDAGR;IYNEQPTFVLHEPK;LALLTTGK;LSIEGELR;SAILILQQLAENHYCADALSR;SEKDPQQFVIEYTSGDGR;SGFQAFTEVAGVR;VSCEALACLAGFR
HCON_00002535	Uncharacterised	3	3	3	2	3	1	1	2	3	1	1	56	56	56	8.1565	75	2	0	196.06	33.3	56	24	24	6756600	12565000	4285200	1863100	13	DAVPQIDLEVNDPGAAK;GELEAESDTLEHFVASGR;LSDLSAR
HCON_00002580	DAF-16A transcription factor	5	5	5	4	4	4	3	4	4	4	3	15.1	15.1	15.1	51.124	476	6.1	0	78.69	9	9	9	6.3	133290000	84944000	48752000	46566000	23	DKGDSNSSAGWK;SQLASVK;SSWWVINPDAK;TESPGVQPPSYLELSSVCNQSQLQNPLLR;TQSNLSVPGSSTR
HCON_00002600	Protein Y106G6D.7, partial	4	4	4	3	1	2	0	3	1	2	0	6.5	6.5	6.5	110.24	1005	4.25	0	28.805	3.8	1.4	4	0	2210200	1047000	1525400	0	9	FDNPADADAVLAR;IPDGAVHIVGGDDGDAFIGFATDEDAR;LQLLPLSANAADVR;TFYADGNASDR
HCON_00002625	Lecithin:cholesterol acyltransferase domain containing protein	5	5	5	3	3	4	3	3	3	4	3	15.3	15.3	15.3	47.451	419	5.62	0	20.101	8.4	7.9	10.7	7.9	8043200	25279000	27845000	18671000	25	LHCIYGTGIATAEQFTWPK;NIIGAPFDWR;SFTSSAFLFPSR;TTIETTYR;VPGFGGTSTVEWLDK
HCON_00002750	Endoribonuclease XendoU domain containing protein	4	4	4	2	1	3	2	2	1	3	2	16.6	16.6	16.6	35.393	308	7.69	0	15.08	7.8	3.9	12.7	9.1	1513500	981300	7556200	4810600	13	ETSTFLTTVLESKPWK;IPAFLVTDTELK;QFLALADNFNR;VFIGSIFPTAGK
HCON_00002800	NADH:ubiquinone oxidoreductase domain containing protein	5	5	5	2	3	2	3	2	3	2	3	24.1	24.1	24.1	22.218	199	5.21	0	196.93	12.6	14.1	12.6	16.1	10085000	25089000	4818700	10159000	19	AEYALAR;EAQLWYR;QTDLIFVAGTVTNK;TGTPFLDTSSK;VYDQMPEAK
HCON_00002880	Uncharacterised	17	17	17	15	13	13	11	15	13	13	11	59.4	59.4	59.4	27.625	256	6.28	0	323.31	53.1	53.1	43.8	48.8	2681900000	2266600000	963240000	731220000	172	DLKDVQSTTFDVVILPGGQPGSNTLAASPVVGQILK;DVQSTTFDVVILPGGQPGSNTLAASPVVGQILK;GGIEVTMAGLNGPGK;GPGTAFEFGLK;KTVIIPDR;LVELLVGAEK;RGGIEVTMAGLNGPGK;SHGIPAALVTSHPSVR;SLISPMLLK;SLISPMLLKV;SPWPFVK;SQLEEGGFK;TVIIPDR;TVIIPDRDLK;VVVSDLVVTSR;YSEDRVVVSDLVVTSR;YVAAICAAPISLK
HCON_00002890	Mitochondrial substrate solute carrier domain containing protein	17	17	17	13	13	13	13	13	13	13	13	50.6	50.6	50.6	33.72	308	6.18	0	121.81	38.3	39.9	40.6	40.6	326820000	261690000	258520000	144750000	96	AMVVNAAQLATYSQSK;EEGVFTLWR;GCAPTVIR;GFTPYYMR;KGDAPPSFAMK;LGTYTYLFEYFK;MQLSGLSGK;NALDVWMK;NEGVFALWK;NEGVLAVYNGLSAGLLR;NVFDALIR;QATYTTTR;QTIPNGVK;SAGDKQTIPNGVK;VIDGKPEYK;VVKEEGVFTLWR;YVLGIEAK
HCON_00002930	Mitochondrial inner membrane translocase complex domain containing protein	22	22	22	15	18	14	9	15	18	14	9	48.9	48.9	48.9	51.414	444	4.3	0	323.31	32.9	40.1	28.8	23.2	244700000	169530000	72712000	75333000	100	AFVAMSTVIK;AKIEELSEQLSK;DMEEYNPAVAWK;EVIPNVLEAFIR;FSEENVYYNK;GDLEVLQDWCHER;IDPSFDK;IEELSEQLSK;ISSIFGSQNEVSEVLTEIAK;KFEIVEK;KFSEENVYYNK;LIDNVKEELEK;LLEVHMQEGQLAL;MVHEIQQTEAGKK;RTEGFTDAFANR;TEGFTDAFANR;TVEANEDATGITLHK;VEMVSGK;VGDTEVYK;VVEGDPNTPVR;VVKDEIDNITDVR;YEESDNVAVR
HCON_00002970	Zinc finger domain containing protein	3	3	3	1	1	2	0	1	1	2	0	13.3	13.3	13.3	42.232	377	3.33	0	24.501	3.7	5.8	9.5	0	0	272060	516670	0	6	GQLGDEKEQVEYYPSPLEIDIR;LFNETAYLESGIIK;YYDEIPDSNVAEDR
HCON_00003400	Zinc finger and Thymidylate synthase domain containing protein	3	3	3	2	2	1	0	2	2	1	0	17.1	17.1	17.1	33.556	298	6.44	0	21.059	12.1	12.1	8.1	0	612990	489900	298290	0	8	IILSAWNAADLK;TAQVFPEEVNHDEMK;YKGPNANYEGEGVDQLADVIHQIK
HCON_00003534	ASABF-zeta	5	5	5	5	5	5	5	5	5	5	5	56.8	56.8	56.8	9.337	88	5.04	0	323.31	56.8	56.8	56.8	56.8	195580000	173880000	245150000	246480000	55	AACITSCSVQNCGTGYCENR;CADGGNVPLDVLIK;CADGGNVPLDVLIKK;KTCVCSR;MDVPVLDK
HCON_00003580	Uncharacterised	9	9	9	7	8	8	9	7	8	8	9	48	48	48	19.668	177	5.23	0	141.11	41.2	46.9	43.5	48	281520000	170150000	164860000	189070000	75	AVYHNPLR;ETELETQKEDPELAR;FPNTQSAR;GPSANFGLESPTPGFGFEWK;IAAATVQNR;KIAAATVQNR;NRETELETQKEDPELAR;TPPPGLPTPDGK;TQTPFWTWIR
HCON_00003590	UcrQ domain containing protein	4	4	4	4	4	4	4	4	4	4	4	38.9	38.9	38.9	10.713	90	6.07	0	47.204	38.9	38.9	38.9	38.9	173710000	117010000	82323000	36262000	44	FALSPNEQK;GFFDQAIVK;HFGQLGK;KNPADYANDQ
HCON_00003690	Uncharacterised	8	8	8	4	4	2	4	4	4	2	4	14.6	14.6	14.6	79.364	720	5.09	0	29.021	7.4	6.8	3.9	6.7	40153000	34847000	6499400	12144000	21	ALQSSYLASVGDR;ASLDLGTDDESFGFGGTGK;EGVIALCEAPSSLTEWR;ELIEQTHENLIK;GVDIVTGGVGR;IGWSTLK;KKPFLVCTDVAAR;SAAPVCIVLEPTK
HCON_00003750	Conserved oligomeric complex COG6 domain containing protein	2	2	2	2	0	1	0	2	0	1	0	3.7	3.7	3.7	75.103	667	5	0.0014881	2.8109	3.7	0	2.1	0	12022000	0	0	0	4	DGTITSDFFPALAR;VNAHVQDFAEK
HCON_00003760	Sec1 protein domain containing protein	2	2	2	0	0	0	0	0	0	0	0	3	3	3	68.223	601	4.5	0.0098361	1.7295	0	0	0	0	0	0	0	0	2	DIVENTVK;NFVEEYPQFK
HCON_00003795	Ribosomal protein S17e domain containing protein	6	6	6	3	4	5	5	3	4	5	5	52.3	52.3	52.3	15.13	130	5.34	0	323.31	23.1	46.2	37.7	37.7	65106000	43829000	159900000	159740000	40	DNYMPEISAVDASVIGQLK;HMLESMDFNLPNVVVDEQK;ICDEVAIIGSK;ITHDFHTNKR;LQEEERER;RDNYMPEISAVDASVIGQLK
HCON_00003800	putative translation initiation factor SUI1	8	8	8	4	3	5	4	4	3	5	4	59.1	59.1	59.1	12.65	110	6.03	0	42.114	36.4	29.1	40.9	29.1	99942000	91963000	84174000	57696000	32	ANITNLNKPK;DAFEQLEDEHGAR;DFLVNVGIVK;DFLVNVGIVKEENCK;QGFCHIR;QQIKDFLVNVGIVK;TITTVQGVGTEYDLK;TITTVQGVGTEYDLKR
HCON_00003870	DNA helicase and Ku70 Ku80 C-terminal arm domain containing protein	20	20	20	15	12	17	18	15	12	17	18	34.4	34.4	34.4	75.453	660	5.2	0	323.31	27.1	20.8	30.5	31.4	128330000	74058000	104190000	156580000	115	AFSNIAFELGPGVK;AVFTQLLK;CPEGEWPKPSASDVR;EFIDEDDIK;EYLDYETENPLEK;FLYPDESSVLGSACLYR;GKLDSLTVAQLR;KCDLSTLLWYSR;KEDDDDDETYEK;KEDDDDDETYEKDTR;KLTGSYVPSQYENPR;LGGECIVSEQSEIEELGR;LVALIPQMSGK;NCVEWFDLK;QLDPNIGASK;SIEDLETQVFQK;TAGEFSVVLLR;VASAFVK;WLEKEVEDR;YGLFIANTEK
HCON_00003930	Uncharacterised	12	12	12	10	9	10	11	10	9	10	11	43	43	43	36.941	330	4.46	0	50.61	34.2	31.8	34.2	40.9	145860000	83868000	78563000	70772000	77	EIRPEKEEDVIVWK;EQQGNNPASNELR;GAVPDDVR;IDVTPGAQAALQR;IWNCCNKK;KTSNFNAFLAQAGCQK;KVEIIMK;STDFGTWLNFPGCTR;VENIRDDWFSSNGTITINVYCK;YDPALDGKDNAEEIAAE;YREQQGNNPASNELR;YWSCCEK
HCON_00003940	Uncharacterised	2	2	2	1	0	0	0	1	0	0	0	10	10	10	26.407	239	6	0.0012066	2.9884	4.6	0	0	0	9225000	0	0	0	2	SPSATNFFDNIQR;TFSGLNDKLEK
HCON_00003970	Protein of unknown function DUF618 domain containing protein	5	5	5	2	2	3	3	2	2	3	3	6.2	6.2	6.2	145.33	1340	5.06	0	9.9572	2.1	2.1	3.7	3.7	628480	302590	348760000	573690000	15	DLDNEPSDELPPCGLSER;GGFEGGR;LGLPAIQEGLTTIASK;NLIEDPNVIAAFK;TLSDLLACPVVDQPR
HCON_00004010	Ribosomal protein L24e domain containing protein	12	12	12	10	10	10	12	10	10	10	12	47.1	47.1	47.1	17.721	157	5.08	0	228.9	42.7	42	42.7	47.1	403810000	482910000	434600000	630330000	97	AVAGMSLEAILAK;GSYGQENVQR;IYPGHGK;KGSYGQENVQR;KTTHTLNR;LETCVYSGYK;MKLETCVYSGYK;NQTSDFR;NQTSDFRR;TTHTLNR;VQIFLSAK;VVRPDGK
HCON_00004020	Uncharacterised	9	9	9	7	8	7	8	7	8	7	8	65.8	65.8	65.8	17.148	152	5.83	0	323.31	53.9	60.5	59.9	65.1	244280000	307390000	367300000	731510000	101	AIFEYLFNEGVAVAK;EGDRDAYR;ELVKEQFAWR;EVLNLPAEIVPSTVK;HYYWYLTDEGIAHLR;IPRPVPGK;KAIFEYLFNEGVAVAK;QHPNIPGVTNLEVIK;VTEAGPGSAMPYR
HCON_00004060	Argonaute Dicer protein and Stem cell self-renewal protein Piwi domain containing protein	26	26	26	18	15	16	15	18	15	16	15	33.3	33.3	33.3	102.65	921	6.25	0	78.228	25.8	20.3	20.1	18.7	74700000	44434000	51326000	73809000	82	AAEIFDLK;AAVLFSAQNELK;AAVSSIEEANER;ASATLPAVR;ATVEQYFK;DNELPSLMDGK;DVFPNDGALFYDR;EFYAAQK;GHNIFIANSGQGK;HNPSTYYPVELLVVAPSQR;IAAVGVFK;IVSPVINEFYLNAHSAFQGTAK;KGSAYVVTDVTK;KIAAVGVFK;LFVGFEISNPPALSK;LGGVNYVVSLGPR;LLEVEYQIVSQEVK;LSSAGISVEDSFTK;NYKDVFPNDGALFYDR;QLSVSTVALPEKR;SILQLIK;TEYLTNLTNINLKPNVPFYK;TLSIKPTANLVPAAGK;VLPAPTIIYGGNQGIRPK;YLMFITSDSIK;YMGIGLTK
HCON_00004150	Protein F35C11.5	4	4	4	4	2	2	2	4	2	2	2	21.2	21.2	21.2	21.062	189	5.68	0	101.59	21.2	13.2	13.2	13.2	22251000	9392500	15144000	39775000	17	FCDDTFCSCLDVVTK;KFCDDTFCSCLDVVTK;QFGLEAYLR;YISENQIELDCPHLK
HCON_00004300	Uncharacterised	30	30	30	20	23	22	21	20	23	22	21	53.3	53.3	53.3	64.147	583	4.73	0	245.1	33.8	42.7	38.4	33.8	584080000	522210000	394720000	416350000	196	ADVEMEQPK;AEPKEEVVETNGNADK;ALEEWNGK;ALEEWNGKEIEGVAVDCSLAKPQVEK;AQGAQAVMAGK;AVEMMNSFPEDQAR;DNGAPDFSADVNMSSF;EEVVETNGNADK;EIEGVAVDCSLAKPQVEK;EIFGPYGEIER;EIVTEEK;GFCFVDFADHK;GYAFLTYCEK;HADGVTDVIVYTIPDATER;IQEAQGVSK;IRPFNSELVVDWAEQQDEPDEDTMNK;KYDGHEILPGK;LFESGFMAIEDFDER;LFLGNIPK;LINGPDPDKMTEILNR;LKEIFGPYGEIER;LLSQQMK;LYGVQNKPQYLMSLMR;NLKEIVTEEK;TGYTLEITVGQR;TKAEILEELKK;VNVSVANTR;YAEDEVFK;YAEDEVFKK;YI…
HCON_00004310	High mobility group domain containing protein	9	9	8	8	7	9	9	7	6	8	8	54.8	54.8	48.7	12.629	115	6.36	0	217.72	54.8	53.9	54.8	54.8	2051900000	1679300000	603270000	625500000	119	AAGVEWATVK;AGGSSGSSPK;AQSAYMLWLNENR;KDPNAPK;KTAAASSPK;LSKPGMSVVDVSR;PGMSVVDVSR;RAQSAYMLWLNENR;TAAASSPK
HCON_00004320	Tctex-1 domain containing protein	4	4	4	4	4	4	4	4	4	4	4	35.4	35.4	35.4	12.915	113	4.77	0	174.14	35.4	35.4	35.4	35.4	184790000	190780000	116600000	113480000	34	ATDQSWQYR;LVALNRPYK;QAVEQITK;SNQFTQEEVQGIIK
HCON_00004330	Uncharacterised	12	12	12	10	9	9	9	10	9	9	9	38.2	38.2	38.2	39.099	361	5.2	0	323.31	34.1	28.3	30.7	30.2	749220000	247070000	112720000	228400000	111	AGIVYNPISR;ASNVDLVTETDQAVEK;DAFDQPNCVVK;ELYFAQVGCGAFK;FVDTALALVK;IPLVAICVGLAINK;KVLCASTMELAR;LLIQGLSK;QVEAGIR;SLITASLAIHNYNTFGPSWLDK;SLSGLLTHAEYEPEG;VLCASTMELAR
HCON_00004350	Uncharacterised	2	2	2	2	2	0	1	2	2	0	1	6.6	6.6	6.6	41.055	364	5.5	0.00091715	3.2107	6.6	6.6	0	3.6	3808800	3713500	0	325240	4	EYLESLPDNTFGK;NLPWIVEQAQR
HCON_00004370	ARP2 3 complex 16 kDa subunit (p16-Arc) domain containing protein	8	8	8	5	8	7	7	5	8	7	7	59.2	59.2	59.2	17.046	152	4.46	0	237.78	46.7	59.2	54.6	54.6	141540000	167080000	74065000	170270000	69	FEDALHAALQNPPLK;FGLGSIIR;KIDVDAYDPENYDENEDAGDTPGLGPDER;LSPDEGDILMK;SSEIDPVVK;SSEIDPVVKK;STMLVAK;TVNSHLQTNR
HCON_00004410	Phospholipase carboxylesterase domain containing protein	5	5	5	4	4	4	4	4	4	4	4	29.1	29.1	29.1	28.776	265	4.98	0	158.7	23.8	23.8	22.3	23.8	344010000	198570000	162660000	214060000	37	EDSEGIAQATR;ETPIFLGHGANDFLVPLTFGQLTEK;LAGIVGLSSFLIQR;LVHGMIDAEVAAGIPSNK;YICPSSASR
HCON_00004450	Uncharacterised	9	9	8	1	5	3	3	1	4	2	2	8.3	8.3	7.7	146.94	1318	5.5	0	16.26	0.7	4.9	2.1	3.2	1161100	10874000	4092500	4384800	16	ALIRDPPILLLDEATSALDTESEK;DTELLEEAGK;GKVTIDDIDVCDLNVQK;GVITVDGENIR;GVQLSGGQK;GVSLQVSAGQK;IVQDALEVAR;NVDQIFVFK;VANAADFIK
HCON_00004490	Uncharacterised	5	5	5	3	2	5	3	3	2	5	3	14	14	14	34.705	307	3.88	0	34.821	11.1	8.1	14	8.1	17783000	8769700	7333900	3106500	27	DDGSSVIPR;EELEAEESGALVEK;ILYQFLESK;KIGHLENR;LSREELEAEESGALVEK
HCON_00004590	Protein Y106G6H.1	2	2	2	2	1	2	2	2	1	2	2	4.1	4.1	4.1	47.431	438	5.2	0.00091158	3.1074	4.1	2.3	4.1	4.1	4155800	2447900	10530000	2076700	7	ELCTESLR;LLYANVPSAK
HCON_00004640	acetyltransferase	21	21	21	19	17	17	17	19	17	17	17	81.4	81.4	81.4	24.961	221	4.78	0	323.31	68.3	72.4	72.4	72.4	3315100000	2646800000	2452600000	2359400000	306	AGIVFKEPWR;AGIVFKEPWRDETIGAHIGC;DDALTFIK;DEAAEEAQGLPYEDLSTTLSR;DETIGAHIGC;EPWRDETIGAHIGC;FLVNDPHALDSVQR;FMKVDGLAADAAIFHSQK;FTKHDVDDVIK;GLFNEAISSGVSYLAK;HDVDDVIK;IEDFGYR;KIEDFGYR;STFLSAEDVSHDHESDK;TDAHEVVALR;TLHQQFWAAVDPDINK;TRDEAAEEAQGLPYEDLSTTLSR;VDGLAADAAIFHSQK;VDGLAADAAIFHSQKK;VVAEVDR;VYFLMAVLVSDK
HCON_00004650	Ribosomal protein S7e domain containing protein	11	11	11	10	10	7	8	10	10	7	8	63.4	63.4	63.4	22.198	194	5.16	0	323.31	59.8	59.8	41.8	49	379160000	248780000	114980000	162110000	104	AQQTNVEHK;EIEIGNK;ELYIVGVR;EVAFEFPDPIF;HVLFLAK;ILPKPLR;LMKPDGSVTTELEK;QVSQALVDLESSADIK;SVIVVYVPVPQLK;TLTAVHEAWLDEMVFPAEVVGK;VDTFVSVYR
HCON_00004750	Extracellular ligand-binding receptor and Serine threonine protein kinase-related and Adenylyl cyclase class-3 4 guanylyl cyclase domain containing protein	1	1	1	1	1	0	0	1	1	0	0	1.7	1.7	1.7	143.58	1268	5.33	0.0020384	2.4995	1.7	1.7	0	0	117010000	103030000	0	0	4	LLWTAPELLRNPNPPPMGTQK
HCON_00004770	Protein F16B12.6	4	4	4	1	2	3	2	1	2	3	2	4.1	4.1	4.1	159.77	1424	3.6	0	17.265	0.8	2	2.9	2	6047100	727280	3722200	144130	12	EAFEAGSNEAVFDALWR;IVELLTEPSDIEAIR;LFENEVGVTEYGDR;SGVSEARPLVEK
HCON_00004780	Ras domain containing protein	11	11	11	10	9	11	10	10	9	11	10	48.8	48.8	48.8	23.601	211	4.57	0	287.54	41.7	41.7	48.8	41.7	811120000	907970000	584210000	304530000	134	AITSAYYR;AQIWDTAGQER;AVPTDEAK;DDEYDYLFK;DHADQNIVIMLVGNK;GAVGALLVYDIAK;GSRDDEYDYLFK;NEFNLESK;SIQVEGK;STIGVEFATR;VVLIGDSGVGK
HCON_00004790	Ribosomal protein L30 and Ribosomal protein L30p L7e domain containing protein	16	16	16	14	15	15	13	14	15	15	13	54.7	54.7	54.7	28.311	243	6.12	0	224.15	50.6	54.7	54.7	50.6	546570000	453190000	451020000	369570000	137	AASNFLWPFK;ATLPLLR;GINQIHPR;IPITDNSIIEEALGK;IVEPYVAWGYPNLK;KALQILR;KLPQVPETVLK;KLPQVPETVLKR;KTNHFVEGGDFGNREDQINK;LNNPTGGWTK;NGDFYVPDQPK;QINNGVFVK;RIPITDNSIIEEALGK;TNHFVEGGDFGNREDQINK;TVHDLIYK;TVHDLIYKR
HCON_00004830	SEA domain containing protein	2	2	2	1	1	1	0	1	1	1	0	3.1	3.1	3.1	87.324	807	3	0.00091519	3.1739	1.4	1.7	1.7	0	6158900	323450	160150	0	3	TTINEFHVLGR;VELPEESAEIINEK
HCON_00004950	Uncharacterised	3	3	3	0	1	3	2	0	1	3	2	20.7	20.7	20.7	19.413	174	4.81	0	5.1265	0	7.5	20.7	12.1	0	3101000	6487200	5277000	7	GFVIYPVK;GQVVDAVVNQVNK;TEDETSIIKQDDEIR
HCON_00005020	Uncharacterised	5	5	5	2	2	3	2	2	2	3	2	3.1	3.1	3.1	181.33	1618	6.53	0	21.938	1.2	1.4	1.9	0.9	1541600	243690	5510200	4361300	8	ALCVLAQK;FTLLTAK;IVITSLDCLQK;SLLTWQPDK;TVVGDFLGDPDEFNK
HCON_00005050	Uncharacterised	2	2	2	1	1	1	1	1	1	1	1	9.5	9.5	9.5	29.155	262	6	0	8.8702	5	5	4.6	4.6	17528000	11657000	699390	1235700	5	ASDLITLLACAK;KKEEVEVVEGSSK
HCON_00005080	Amine oxidase domain containing protein	7	7	7	6	7	6	5	6	7	6	5	13.3	13.3	13.3	79.551	730	4.68	0	323.31	12.3	13.3	11.1	10.1	25590000	34071000	50155000	25572000	57	FIESYRPTGR;GSIAVLPPHIDTAFLR;LLQTLFDSPDK;LQNNEDADREDNEIANLVR;LSDDVAK;SLQELLDEAPSQSSLQLAR;YGHGQALLMQGGLNR
HCON_00005110	Uncharacterised	7	7	7	4	7	4	2	4	7	4	2	18	18	18	53.478	466	3.62	0	257.93	11.6	18	10.5	3.9	27730000	37130000	27221000	15928000	38	EYNVYSTFQSHEPEFDYLK;IFEEAEDPSSR;NAANFILSTNDK;RPVGDNNDDELAADALDFNR;RPVGDNNDDELAADALDFNRK;SFFSEIIASVSDIK;SLEIEEK
HCON_00005150	Uncharacterised	11	11	11	10	8	8	9	10	8	8	9	69.6	69.6	69.6	24.29	217	6.07	0	323.31	62.7	49.3	54.4	61.8	93089000	52930000	59025000	115450000	89	CYAGDLAAVLITDGLIR;DIHEAIGENQLSLLCVLK;DLNHICVMSAAGVEK;FFNALVEELSNAR;FIVGYGLDYNQK;INVVEDFVAFHIPNK;KINVVEDFVAFHIPNK;LIHTLEGYGAK;NVLIVDDIIDTGLTLSK;SYEDDASSGTVQIIGLSNLEELR;VWTAVLLSK
HCON_00005240	Uncharacterised	9	9	9	6	5	3	3	6	5	3	3	16.2	16.2	16.2	95.873	860	5.28	0	322.61	9.2	8.4	4.3	4.5	16712000	18868000	3256700	3443100	35	FDVTGPDAVK;FVQLLVDNHDKETDPWPQGGEIVFR;GVYELDIAGK;LPTGSVTDSTPIFNDLDGK;LSDTSYFLIAPTIQQER;NVCLFEK;QAQSAGAQIFENCAVQEVLLGDER;TLCAGFLEDGIRPLAR;VGLIDMSSFTK
HCON_00005260	Tubulin FtsZ domain containing protein	27	27	9	25	25	24	25	8	8	7	8	72.3	72.3	31.7	49.937	448	5.7	0	323.31	72.3	72.3	65	71.9	4832300000	4276500000	4558200000	3960200000	590	ASTVAELTQQMFDAK;AVLVDLEPGTMDSVR;EAEGCDCLQGFQLTHSLGGGTGSGMGTLLISK;EIVHVQAGQCGNQIGSK;EVDDQMMSVQNK;FPGQLNADLR;FPGQLNADLRK;FWEVISDEHGIQPDGTYK;FWEVISDEHGIQPDGTYKGESDLQLER;GESDLQLER;GHYTEGAELVDNVLDVVR;IMASFSVVPSPK;INVYYNEAHGGK;IREEYPDR;ISEQFTAMFR;KEAEGCDCLQGFQLTHSLGGGTGSGMGTLLISK;KLAVNMVPFPR;LAVNMVPFPR;LHFFMPGFAPLSAK;LTNPTYGDLNHLVSVTMSGVTTCLR;MAATFVGNSTAIQELFK;MAATFVGNSTAIQELFKR;NMMAACDPR;NSSYFVEWIPNNV…
HCON_00005705	Uncharacterised	7	7	7	1	5	3	1	1	5	3	1	61.1	61.1	61.1	10.245	90	4.03	0	9.5095	7.8	44.4	25.6	7.8	55485000	84062000	44029000	57710000	19	APPFVMR;EICAEGK;GMIHSYGR;GYMHTCPQDLADMAR;HEKYEQFFK;MKEICAEGK;SYDPYTR
HCON_00005760	Serine threonine protein kinase-related domain containing protein	3	3	2	1	3	1	1	1	2	1	1	8.7	8.7	6.3	37.537	332	5.88	0.0025974	2.4235	2.7	8.7	3.6	2.7	5927300	22316000	1622000	339590	4	HLGEGQFANVYK;LADFGLAR;NLSDYIAVK
HCON_00006480	Uncharacterised	1	1	1	0	0	0	0	0	0	0	0	5.8	5.8	5.8	34.984	308	5	1	-2	0	0	0	0	0	0	0	0	1	EENFVRVRMAAPPQPVHR
HCON_00006570	Phosphoenolpyruvate carboxykinase domain containing protein	49	47	47	46	43	47	43	44	41	45	41	77.3	73.4	73.4	73.424	655	5.94	0	323.31	72.8	74	76.6	73.7	31806000000	26491000000	32432000000	29183000000	1196	AELMRPR;AEMDAQEER;CIHSVGLPR;CIHSVGLPRPVK;CVGDDIAWMK;DEGWMAEHMLIMGVTRPDGK;DKNVDMINWLGEK;EHFIAAAFPSACGK;EIWSFGSGYGGNSLLGK;EYWTNDAK;FAAPASQCPIIHPEWESPK;FLEEQVGPDLPK;FLWPGYGQNIR;FPGCMAGR;GDFHLLPPK;GIYICDGSQHEADEIIDK;GIYICDGSQHEADEIIDKLIER;GMLSPLK;GVPIDAIIFGGR;IASNIAK;IASNIAKDEGWMAEHMLIMGVTRPDGK;IGDPGLCAHPNSR;IGVQLTDSNYVVLSMR;IYHVNWFR;KFLEEQVGPDLPK;KGAINANGLPDIEWDELMSVPK;KTNPMAVATFQK;LDGEPDIGVDTPIGVVP…
HCON_00006770	Protein C01A2.2, isoform a	1	1	1	0	0	0	0	0	0	0	0	5.3	5.3	5.3	25.771	225	3	0	6.6073	0	0	0	0	0	0	0	0	1	GEDVDYAQFESK
HCON_00006840	Cell division GTP binding protein domain containing protein	2	2	2	0	0	0	1	0	0	0	1	6.7	6.7	6.7	50.25	432	5.5	0.00031289	3.6781	0	0	0	4.4	0	0	0	0	2	FLEFFCEETK;LNLTLVDTPGFGDAVNNTR
HCON_00006900	Aminoacyl-tRNA synthetase and Valyl Leucyl Isoleucyl-tRNA synthetase domain containing protein	5	5	5	1	1	2	0	1	1	2	0	5.8	5.8	5.8	121.19	1083	5	0	7.9373	0.7	0.8	2.2	0	6878900	0	1896100	0	8	DLSFNLNDR;LLLGSDELEGSDLFIR;LWVALSAGESVSDSK;SSAQWFFDVSSIAER;VLADVELK
HCON_00007110	Ubiquitin and Peptidase C19 domain containing protein	15	15	15	8	11	10	10	8	11	10	10	41.5	41.5	41.5	55.871	492	4.09	0	323.31	24.4	35.2	29.9	32.9	397880000	124620000	129220000	88873000	77	CLESDEEPK;CLESDEEPKQVTSEEFYQLSCFLSQEVR;DEHGHLEQQDANECFSEIQR;DVEDDGKPLPFSFPDDEGSNNSGFYELK;EGLQCLQQGGSETDANKK;EKYQVLLDFDEPPLVFK;ENVVEQTK;EYPELKEEKENVVEQTK;FPLILDLCDICTPALQER;LPAYVSVQMVR;LSGEIEK;MLLNALSANK;SQLFALTGVPPDR;SVYEMLDNPR;YIQSGIK
HCON_00007180	CRE-MDT-28 protein	37	37	37	35	34	32	34	35	34	32	34	79.5	79.5	79.5	42.39	385	5.14	0	323.31	75.3	77.7	71.2	77.7	15254000000	13252000000	7891200000	9478200000	668	ACDAHQNYYVR;ACDAHQNYYVRPK;AHTQVIDPVTVQLR;DAEKAVEEK;DEVLSEAR;DKQVFGDGTR;DNLQALK;DNLQALKDK;EAVTSAYNAGVEK;IAESTNAFLDVIGVLVER;IVEALNNK;IWNAVAEGQR;KEWALEK;KIVEALNNK;KIVEALNNKAHTQVIDPVTVQLR;LLESTLDR;LLESTLDRVEASVATAAQTATQK;LSEVTAWTSSLLAR;MENGQNLPQDNSQKPAIDYSEYYK;NAGQQLLTSVR;NFLLADLIR;NLAESNDIYQVR;NLAESNDIYQVRDEVLSEAR;PAIDYSEYYK;QVFGDGTR;QYSTKPEELLMK;SLGIPVEEHPEGSVK;TMSAVETSK;TTSTQLR;VAQIPLDK;VAQIPLDKIA…
HCON_00007190	Protein of unknown function DUF167 domain containing protein	2	2	2	1	2	1	2	1	2	1	2	12.2	12.2	12.2	13.913	131	6.43	0.0020302	2.4715	6.1	12.2	6.1	12.2	7611700	15438000	13652000	5152400	8	ILAKPGAK;KSELVLDK
HCON_00007260	RAI1 like domain containing protein	4	4	4	1	3	2	2	1	3	2	2	12.7	12.7	12.7	41.487	361	3.13	0	6.3584	2.8	10	6.6	6.9	439790	6271500	8633600	324710	7	ELLEVDGEACLVR;IGEVIFLCER;VGFAHTDELPK;YLYETALADSGR
HCON_00007290	Uncharacterised	106	106	106	76	72	60	67	76	72	60	67	27.5	27.5	27.5	517.84	4562	4.9	0	323.31	19.6	18.7	16	17.1	1278000000	452480000	495990000	282380000	470	AKPVEGAQRPNEALAALNTFEQK;ALGEYLER;ALGHQLGR;ALLAALNESK;ASTSPALFNR;AVTPYFK;AYTTVDR;DALYGVLDPNTR;DASVEFTPDVCSR;DELKDYVTAR;DFPLNELVSASDLESIK;DFWQSYDVELVNYQNK;DLNVATYK;DLSQVEPAVEEAQQAVK;DQLLAWVEGIK;DQSGDADTGDESESVVAVFTVR;DSSIQSQVNNLQTK;DSVTDYVK;EEVWLGGTFSPEAYVTATR;EIFPVIVDYAK;ELSAQLTQIAAK;ESEEVTLTLEALK;EVDCLDVSIEGTTAWDAAQR;EVDEYVNEWLR;EWTDELVDSTAEK;EWTDGLFTSVIR;EYQTQLIQR;FDGDTPLTTPDATQR;FISDPQTQVLVVDR;…
HCON_00007300	RE55111p	6	6	6	6	5	3	5	6	5	3	5	42.5	42.5	42.5	11.9	106	5.24	0	15.539	42.5	41.5	29.2	33	60395000	49288000	35212000	19032000	29	HNWGAADLEK;IISNPQQPQR;IISNPQQPQRK;KLIEVNGDPIAAIK;LIEVNGDPIAAIK;VVEEEKDDLK
HCON_00007430	RNA recognition motif domain containing protein	2	2	2	1	1	1	1	1	1	1	1	17	17	17	15.592	135	4.57	0	4.2534	10.4	10.4	6.7	10.4	751600	474270	4703800	156600	6	GTAFVVYEDIYDAK;YGIGGDLTK
HCON_00007450	Bacterial transferase hexapeptide repeat domain containing protein	2	2	2	0	2	1	0	0	2	1	0	13.9	13.9	13.9	20.528	187	2.43	0	22.685	0	13.9	9.1	0	0	2236700	755180	0	4	EATLEGCVR;VANDNPPVPQGQLEVLR
HCON_00007460	synaphin protein	7	7	7	5	7	7	5	5	7	7	5	67.1	67.1	67.1	16.105	146	4.61	0	323.31	58.2	67.1	67.1	52.7	233310000	194080000	174290000	72980000	63	EEGGAAMDFTEGR;GFLPFGK;GGDDNAEKTAEGEDPEVVAAR;KTPEELAAAMNAEDDSIIGQLGLTEQVEK;QMVGNQLNEVTGGLGLK;TAEGEDPEVVAAR;TLATGAFETVK
HCON_00007465	Synaphin and Forkhead-associated domain containing protein	3	3	3	1	1	2	1	1	1	2	1	16.6	16.6	16.6	36.575	326	3.42	0	29.458	3.4	3.4	10.4	3.4	6110600	4857800	3382300	3636300	9	AVATTAAVDEK;FAVPDWASRPPPGSHLDVCK;GNVAFIEQEEIINPEDVDPSIGR
HCON_00007480	Endoglin CD105 antigen domain containing protein	5	5	5	4	5	4	4	4	5	4	4	15.2	15.2	15.2	43.531	388	5.41	0	198.98	12.9	15.2	12.1	12.1	52626000	73748000	47375000	37141000	49	NAVDVVTVGSK;STNPVGIFSNVK;VVVNFQCSVR;YEVIDPETK;YLLDNLEYGPGPLQAQK
HCON_00007530	Uncharacterised	47	47	47	40	43	38	40	40	43	38	40	69.6	69.6	69.6	82.55	760	5.49	0	323.31	61.6	65	52.4	57.5	4855700000	4491700000	4190700000	3123100000	503	AKTPADGTNISR;ALIGLFNGSTECK;ALIGLFNGSTECKK;ALTNSFVLDNVVMK;APENCSSVEDR;CLGPMMSEVIR;CVLLDMNEQGLER;DCPGFFVVR;EKPLMEK;ELQDAFEK;ENILNETLTK;ETAGNYPAPLR;ETLATAAQLGLK;EVAVVGAGLMGAGIANVTIDK;FGAAYSAEQFAPCQLLK;FGEGRPVK;FVDLYGAQK;GDVAVIK;GENQIITQLNGQVK;GGSADLLSDMINAGFK;GIYVYQDK;GLVEGPAAGYSYESQCFGELTQTYQSK;IAVDTAR;IAVNDSK;IIGMHYFSPVDK;ILETVRK;KGLVEGPAAGYSYESQCFGELTQTYQSK;KMGLVDSVVQPLGDGLEPAAINTHK;LLQEGVSPPELDK…
HCON_00007900	DENN and dDENN domain containing protein	1	1	1	1	1	0	1	1	1	0	1	0.9	0.9	0.9	155.46	1398	4.33	0.0085447	1.8387	0.9	0.9	0	0.9	2569600	1820900	0	421060	2	LAENLALQSDSK
HCON_00007665	Uncharacterised	6	6	6	5	3	1	2	5	3	1	2	5.5	5.5	5.5	128.2	1141	6	0	17.347	4.4	2.9	1	2.1	14065000	5585700	2433500	1634500	12	ETPNQLGK;FAEEFIEQLSNGDR;FVSSLLESGAK;QAAYIGWK;SDVQWLIIIDSTR;YNVSEWFAK
HCON_00007680	PREDICTED: paramyosin, partial	102	102	102	81	87	81	86	81	87	81	86	82.5	82.5	82.5	101.01	876	4.04	0	323.31	78.1	80.3	74.3	79.2	21492000000	17908000000	15028000000	13577000000	1589	AAERFEAQTIELSNK;AANAELQK;ADLSVQLIALTDR;ADLSVQLIALTDRLEDAEGTTDSQIESNR;ADLSVQLIALTDRLEDAEGTTDSQIESNRK;ADQAESSLHLIR;AKEQLEK;ALADAAR;ALAELQALR;ANIEAQK;AQNTIAILER;AVEQLHEEQEHSMK;DKHVAEK;DLETALDEETR;DLETALDEETRR;EALADANR;EALADANRK;EEEMEALRK;EIQQLVDEEHK;EIQQLVDEEHKNFVMAQDTADR;EIQQLVDEEHKNFVMAQDTADRLQEK;ELHAADER;ELQTALK;ELQTALKEADAQR;ETQNALR;FDAEVALHHEEVEDLR;FEAQTIELSNK;FEAQTIELSNKVEDLNR;HKETQNALR;HKETQN…
HCON_00007775	Protein MTD-1	2	2	2	1	1	1	2	1	1	1	2	14.5	14.5	14.5	31.337	275	4	0	78.233	5.8	5.8	5.8	14.5	533110	201170	202620	160330	10	ACDDPWCFAFLTADVDGGLTTAHR;FLWGDESISEEELAEK
HCON_00007790	Heat shock protein Hsp20 domain containing protein	8	8	7	6	7	6	5	5	6	5	4	56.8	56.8	52	17.465	148	5.7	0	58.907	31.8	41.9	31.8	25	114570000	193340000	101780000	130600000	48	EADHSVLHVANETQK;ELTIEGK;FAVALDVSQFRPEELNVHLEGR;KWILPENVNLEAIR;LVDDDKK;NIPIMAAPKP;NVEGQPQKR;WILPENVNLEAIR
HCON_00007810	Uncharacterised	2	2	2	2	1	0	1	2	1	0	1	4.3	4.3	4.3	58.868	509	2.6	0	4.1188	4.3	2	0	2.4	4250300	2214700	0	399200	4	ALNESLTADK;LVPETSEEPEAK
HCON_00007830	EF hand	15	15	15	15	15	15	12	15	15	15	12	81.4	81.4	81.4	18.629	161	4.67	0	323.31	81.4	81.4	81.4	80.1	5983200000	5316800000	2563400000	2175600000	220	AEDIEEILAEIDGEQIEEYQK;ALLHEIADDLTDQQLEEAVDEIDEDGSGK;AMEQEFDEK;EGNGYISR;EGNGYISRPTLK;FDADGSGK;FDADGSGKLEFDEFCALVYTVANTVDKDTLQK;FFDDFDR;FFDDFDRGK;KFDADGSGK;KFDADGSGKLEFDEFCALVYTVANTVDK;LEFDEFCALVYTVANTVDKDTLQK;LFDKEGNGYISR;LFDKEGNGYISRPTLK;QGYIMATQIGQIMR
HCON_00007920	Peptidyl-prolyl cis-trans isomerase domain containing protein	2	2	2	1	1	1	0	1	1	1	0	3.3	3.3	3.3	97.673	828	7	0.0020546	2.5858	1.2	1.2	1.2	0	6877400	2186400	788140	0	4	LCTGAAGLGK;SCPVADVIITNCGELVR
HCON_00008000	intermediate filament tail domain protein	37	37	28	29	32	32	25	22	25	25	18	61.9	61.9	46.2	67.048	591	3.89	0	323.31	48.1	55.2	55.5	41.6	2692500000	1805100000	1885600000	1458800000	341	AEAAHDDAAR;ALAELGDLEK;DIEIIEK;DIEIIEKK;DSAIADHER;EIAALKDDMDAAR;EQLTGLNSR;EVTYQFNTR;FQAQLLSSK;HVDGPVGIEEIDPNGQWVR;IEWDGNGDELDFHR;IQALTEDLEFLK;IQALTEDLEFLKK;IQLDTELNTYR;ISNNTDEEVSIAHWK;KQNWPMGDNPSVR;LEDHEGDLR;LNISGAGGQSR;LQDQLAEMR;LTALSLAETSSAK;MLLESEESR;MMDEFHDLLDVK;MQLAALQK;NLEDESVLR;QALDDAR;QALDDAREQAAK;QINDEYQSK;QLEAENSR;QNWPMGDNPSVR;QVDMTTYAK;SALEEVR;SGSSHDAVIDGLR;SQEKEQLTGLNSR;SSVTFESDESTDPSD…
HCON_00008050	Thioredoxin domain containing protein	16	16	16	10	12	15	11	10	12	15	11	42.8	42.8	42.8	47.945	437	4.66	0	283.04	29.1	30.7	38.4	26.5	175130000	173470000	180150000	122480000	77	AAASQLK;ASGDYFK;DAPLPVEEEIDLSDVDLEHSEL;DDVVELTAANFR;DKPIDYNGAR;GDALPTIDKVEPWDGK;GDVIELTDANFEK;GRGDVIELTDANFEK;GSFDDDGIR;LEEAFGVGGFGYPAMVALNHR;LEGPGQGK;NLEPHWK;QLCVFAFLPHILDCQADCR;TAQGISSTVLAEIK;TTSDIVSWAESK;VQGFPTIK
HCON_00008080	BRO1 domain containing protein	9	9	9	8	5	4	4	8	5	4	4	7.3	7.3	7.3	156.7	1430	5.27	0	32.98	6.2	3.8	3	3.3	26362000	11628000	8354000	3086700	25	ASIGFLSDVVGTK;FGDYKEFYLNK;ILSALTEANADFSDYR;IPANQYDDEFR;LADVDLPEITSDEGYK;LAGPAINAGSTK;LLETLTK;SNLVVAK;YLDANLNAQEK
HCON_00008140	Proteasome component region PCI domain containing protein	12	12	12	8	8	6	8	8	8	6	8	26.8	26.8	26.8	52.282	448	5.43	0	74.12	17.9	20.1	13.8	20.8	47355000	62344000	23071000	30937000	46	AHTDFFEAFK;FYETTLDALK;IDEIDNILYVKPCCEQK;INEAIANFEK;KLYEQAQQAIQSK;LLVDTILDENLPAR;LQYLSQQLR;LYEQAQQAIQSK;SINAILDYISTSK;TELGEEDQK;VLVAITTR;VSIAEVK
HCON_00008190	Uncharacterised	3	3	3	2	0	3	1	2	0	3	1	10.5	10.5	10.5	36.393	325	7.45	0	5.4941	6.8	0	10.5	3.1	2440200	0	11382000	1601700	7	IVIVSSGLYK;LANCLHAVELAK;TLASPVIWLFSK
HCON_00008200	Laminin G and EGF domain containing protein	17	17	17	8	9	8	7	8	9	8	7	13	13	13	167.51	1520	5.24	0	47.32	5.3	7.2	6.7	5.7	105430000	29708000	49174000	90263000	44	AGLFNAVQTK;DPAPCEK;ELGITACLK;EPVELPVWETNFK;GTLQLNDDDSGFTGCIR;GTPLAPPPSLIEESAK;LFEVILNK;LQFAFAPK;LTLGPLECEGFAAAAPIR;LVLQDSSVSLK;QGVLLYSVLDDGSVVK;RLFEVILNK;SLIINDEAIDVQAIGK;TALPSATLLSVQESAER;TIGLAVDGQSQK;VGDEVVDLR;VVISEPLNK
HCON_00008370	hypothetical protein Y032_0043g818	5	5	5	3	1	2	3	3	1	2	3	2.6	2.6	2.6	243.37	2205	7.46	0	5.3433	1.7	0.7	1	1.7	658050	1334800	2450600	3122600	7	AAFALGGLGSGFAENR;ALLSTGFVVPK;ATGYPLAYVAAK;SVAEFFENK;VWPAALIVDK
HCON_00008430	Ribosomal protein S1 and Eukaryotic translation initiation factor 2 domain containing protein	18	18	18	11	17	15	15	11	17	15	15	50.1	50.1	50.1	40.791	361	4.54	0	323.31	35.5	46.5	47.6	45.4	268550000	380980000	264180000	154910000	136	AAAYDVFKR;ADIEVSCFSYDGIDAIK;AIAEPHVLDECDISPEVR;AINSILR;DLILCEER;EALIAGK;EALLEDIR;EHGLTAVNAALDVVK;FSIKEEAR;FYENHFPDIEETVVVNVR;GLDQQMDVEDALR;GYIDLSK;INLIAAPHFVVTTQTLDR;KLTPQAVK;LTPQAVK;SECVVVIR;VVTDVDDNDIK;VVTDVDDNDIKK
HCON_00008440	Band 7 protein domain containing protein	14	14	14	10	12	13	11	10	12	13	11	55.3	55.3	55.3	29.97	275	4.67	0	323.31	37.8	48.4	49.8	40	145700000	180640000	149680000	104590000	94	AFADAGDGLIELR;AISTITGSK;AVVAQFDAHEMITQR;DLQNVSITLR;EFTEAVEMK;IAAITTAEGDAQAAK;IEAAEEIAER;ILHRPDPSK;KIEAAEEIAER;LPNIYLNIGLDYAER;NVTYLPGNQNVLLNLPQH;QVAQQEAEK;VLPSITNEVLK;VSLALAQR
HCON_00008450	Ribosomal protein L15 domain containing protein	8	8	8	7	7	7	6	7	7	7	6	36.6	36.6	36.6	16.126	145	5.57	0	41.125	36.6	35.2	36.6	35.2	499180000	473990000	398060000	257900000	73	APVIDCVK;DKFHPGLFGK;FHPGLFGK;LWSLVPDQIK;LWSLVPDQIKEK;NHYYCPTVNVDR;YFSHEAEDK;YFSHEAEDKIK
HCON_00008460	Ribosomal protein 60S domain containing protein	3	3	3	3	3	2	1	3	3	2	1	54.8	54.8	54.8	11.554	115	5.77	0	249.63	54.8	54.8	47.8	13.9	54450000	59761000	22060000	14860000	21	AANVDFEPFWPGLFAK;AVEGVDVK;NLITSVSSGVGSGGGAAAPAGGAPAAAAPAAAAPAAETK
HCON_00008580	Heat shock protein Hsp20 domain containing protein	3	2	2	3	3	3	2	2	2	2	1	24.5	19.9	19.9	17.59	151	3.42	0	13.11	24.5	24.5	24.5	9.9	555040	17501000	8420000	10176000	8	ELTIEGK;FAVSLDVSQFRPEELNVNVEGR;SENSAIYR
HCON_00008630	Heat shock protein Hsp20 domain containing protein	3	2	2	3	2	2	2	2	1	1	1	14.1	9.4	9.4	17.527	149	6.13	0	146.65	14.1	13.4	13.4	13.4	3280700	997800	975420	544250	12	ELTIEGK;KWLLPENVDLEAIR;WLLPENVDLEAIR
HCON_00008660	Uncharacterised	3	2	2	2	2	2	2	1	1	1	1	14.1	9.4	9.4	17.389	149	5.73	0	5.1301	13.4	13.4	14.1	13.4	3722800	1443200000	140010000	285400000	11	ELTIEGK;KWLLPENVDLDAIR;WLLPENVDLDAIR
HCON_00008790	Uncharacterised	9	9	9	9	6	8	6	9	6	8	6	19.9	19.9	19.9	70.914	657	6.45	0	323.31	19.9	10.2	17.4	10	74364000	81991000	32304000	36798000	43	ESSSVLSCDIASDDSLIVTGSGEK;GGLPPIFDQHAQAR;KFELPHGEVVCAVTIAK;LKEEFTFMHNQLQQQR;LWTGGLDNTVR;SVYTGGK;TPYGASLLQAK;TVDGGVLQPTVFPSDAFNAPGIPK;WFVSTGK
HCON_00008820	Aminotransferase domain containing protein	20	20	16	16	18	15	17	12	14	11	13	43	43	37	56.606	505	4.96	0	323.31	39.4	38.8	35.2	37.2	1303300000	861910000	441650000	610020000	217	ANIGDAHAMGQTPITFNR;AVELEKELEK;AYQESLK;AYQESLKK;CNEVQGAMYAFPQLMLPPR;DGFPCDYENVILSGGASESIR;DNINPQVITMQYAVR;EAYGSIEGIK;EGTYHFR;EKNAVLASLK;ELICCCGGK;HNLFLMADEVYQDNIYAPGSK;HVADFIAK;KHVADFIAK;KPFTSVIK;NAVLASLK;NWSLEEDELER;RDGFPCDYENVILSGGASESIR;SCGAYSQSTGIDIIR;VLCVINPGNPTGQVLSHENIETIIK
HCON_00008830	Uncharacterised	13	9	9	8	9	8	9	4	5	4	5	28.3	22.3	22.3	56.654	506	5.39	0	35.68	14.8	18.4	15.8	17.4	44511000	26110000	16783000	16931000	31	ANIGDAHAMGQVPITFNR;AYQESLK;AYQESLKK;DGFPCDYENVILSGGASESIR;EAYGSIDGIK;ENIETIIK;ENINPQVITMQYAVR;RDGFPCDYENVILSGGASESIR;SCGSYSQSPGLDIIR;TANYPSDVVEHAK;TAVLASLK;VLCVINPGNPTGQVLSR;VLLDACGGR
HCON_00008840	Ras domain containing protein	3	3	3	0	3	2	1	0	3	2	1	18.6	18.6	18.6	23.934	215	6.77	0.00061939	3.5109	0	18.6	11.2	5.1	0	2667100	4522800	6987700	4	FLALGDSGVGK;VHAYCEAPDIIICGNK;VLLQLWDTAGQER
HCON_00008850	Vacuolar protein sorting-associated protein domain containing protein	84	84	84	60	69	56	51	60	69	56	51	30.7	30.7	30.7	361.21	3217	5.27	0	323.31	23.1	24.6	20.7	18.6	713040000	816530000	335430000	374440000	464	AAAAAQAAASEK;AHLEQRPSASAINLLSSIQELK;AHVEIER;AIDTLVAIENINTEVK;AMDVIATLK;AQEAAQNVK;AQPSEQELEYAVK;CDLSEDTTQGYFFETVVHEER;CVGIWPQQNSK;DAWLHVQTTR;DFAAQFNEAMTPAEK;DFAAQFNEAMTPAEKEK;EEGQSTWVR;EFANAAK;EGGLGFVK;EPSTPVELAKPR;ESSPPLSR;ETALDDLDLPIK;ETQVDDAIQTGR;FGIGTVDEDASK;FIALAFSQDAEQNK;FKPFAVK;FNLATQYLK;FQYQDILLFLEAQER;GFLGIGSTEGK;GIAALTFDQEYQR;GIWANYGK;GKDRDYELTVDIK;GKETQVDDAIQTGR;GLGAGVIDGITGIVTKPIEGAK;G…
HCON_00008970	Uncharacterised	19	19	19	11	14	14	15	11	14	14	15	37.4	37.4	37.4	54.346	478	4.53	0	100.44	25.1	29.9	26.4	34.5	224290000	209450000	219310000	102790000	105	AAGIIHLGATSCYVQDNADLIVIK;DNIDWNK;EELPFLGLEK;ETALEAK;FFITGQTYSR;KFFITGQTYSR;LDELVTAK;LIHAPQEALNILSDQGLER;MATFAER;QEAHAVIR;QQDVQLVFALAAIGAAVK;SPLLELFSER;TATVLDR;THYQTASLVTVGK;TLDDSANR;TLDDSANRR;TVREELPFLGLEK;VMALVDEPIR;YESVLASR
HCON_00009000	Uncharacterised	13	13	13	12	8	9	10	12	8	9	10	50.2	50.2	50.2	29.951	277	5.3	0	323.31	47.7	31.8	34.7	38.6	456080000	295450000	199040000	155750000	83	ATAGNIIADK;ATAGNIIADKHCEK;DFKPDMTEEDCVALVQR;FDVIESMDVSH;FKPGSTK;GGLVMGADSR;GPIVPNFCK;LMELNTGR;MLSGTLR;PYAAQGSGSYAAISILER;TEFKGPIVPNFCK;VHYLTDSIYACGAGTAADLDQVCK;VPEPIDLQYK
HCON_00009070	hypothetical protein Y032_0040g238	13	13	13	10	9	9	8	10	9	9	8	34.6	34.6	34.6	50.827	468	4.94	0	213.43	27.1	23.5	23.9	22.4	109490000	49057000	39925000	43053000	70	AAPAAPATIDESVLLR;AIALSLQEADK;AIALSLQEADKAPK;AQAPLIDAR;CIQMLEDCDPTGETPDPPELATIEQASR;DIQAEEEDALAK;DVLALYDQAVQK;EVSSASFINELQAK;IGVQQGLFPSSFVTSDLSEVKPEPTSTAK;KEVSSASFINELQAK;NALLSIR;SDASLSLVATLYK;WVENECK
HCON_00009120	NUDIX hydrolase domain containing protein	5	5	5	4	4	3	3	4	4	3	3	23.3	23.3	23.3	29.42	257	5.31	0	296.13	16.3	16.3	14	12.8	33299000	27527000	9107600	4362800	30	DIFGGVTVK;EVFEETGVK;QLESFSSIISQSLNK;SCELTSVQK;YPAGASEPGESIFDTAAR
HCON_00009140	Pyridoxal phosphate-dependent enzyme domain containing protein	8	8	8	4	6	5	5	4	6	5	5	25.9	25.9	25.9	33.975	317	5.65	0	73.326	10.4	20.5	15.5	15.1	746340000	442970000	704440000	294070000	64	DLAAYLK;GALNAIQK;IITVTDEEIR;LELCEPTHK;LTTEKDVLDTIADGIR;VEPSAAVPLAGLLK;VFLVEPVGK;VSPSELGIK
HCON_00009200	Low temperature viability protein domain containing protein	2	2	2	0	0	1	1	0	0	1	1	8.8	8.8	8.8	49.062	421	1.4	0	105.63	0	0	4	4	0	0	567130	301420	4	ALEGDFEKEIEGGLEDDFVK;ETGTLQTLEEAAEQEER
HCON_00009230	Carbonic anhydrase domain containing protein	18	18	18	11	14	15	15	11	14	15	15	61.8	61.8	61.8	35.965	325	5.76	0	269.26	42.5	49.8	51.7	52	311740000	348960000	357730000	269780000	104	AANSGNAVWLLR;AFLSQLSGHLQTLK;EFWMYEGSETVDPYR;ETVQWLVFR;FSTMELALK;LIESALNAK;SAAGAPDLGFNK;SAAGAPDLGFNKQ;SALPISSYQLDR;SGGYDEER;SGGYDEERETPMVPIR;SVVCSFR;TATMAEGAPAIGAHLQSLK;VEYHSNGDFR;VGQFNFGALFPTPEK;VKLDSLGK;VLHVSGLGR;YPSPIDIVPVITCFGEHLQNAEFR
HCON_00009240	hypothetical protein Y032_0013g2052	1	1	1	0	0	0	0	0	0	0	0	2.6	2.6	2.6	42.757	383	1.5	0.0047699	2.0553	0	0	0	0	0	0	0	0	1	DTVVGECVYR
HCON_00009350	Hepatocellular carcinoma-associated antigen 59 domain containing protein	1	1	1	0	1	0	0	0	1	0	0	5	5	5	24.514	219	3	0.0063853	1.9295	0	5	0	0	0	1021400	0	0	1	IEAAGIEAGIR
HCON_00009370	Leucine-rich repeat domain containing protein	5	5	5	3	3	2	2	3	3	2	2	9.4	9.4	9.4	72.935	657	5.62	0	8.4387	4.6	4.6	3.3	3.3	55996000	59547000	1414700	1992000	14	DYNALETLDVAK;EIWTGLNK;LKEIDLGWNEIK;NLIIDSCGLK;QLSPDAFSPLADNLETLNIR
HCON_00009380	Protein of unknown function DUF605 domain containing protein	11	11	11	10	10	8	8	10	10	8	8	35.1	35.1	35.1	34.305	316	5.3	0	130.53	30.7	30.7	26.9	26.9	282100000	188610000	152480000	115570000	82	AANVPASLKPIAHYIK;AVVENLR;AVVENLRK;FLTGLLSTLESIKK;IANENSAR;KPSLEAFNEAR;LFNFADAR;QLVTNEAITNEVVAQAHLEDFALK;RKPSLEAFNEAR;STQIFSCLK;YALSAIDYEDTR
HCON_00009400	zinc finger, C2H2 type	4	4	4	2	2	3	0	2	2	3	0	16.4	16.4	16.4	32.747	292	6.07	0	6.9537	8.9	10.6	13.7	0	15982000	13805000	9117100	0	7	AGGTPITQTPSQQR;FACGHCGK;ITLGNLHFQQDPNDPQK;LHICHICQK
HCON_00009410	Uncharacterised	24	24	24	18	20	18	17	18	20	18	17	61.4	61.4	61.4	44.438	396	5.42	0	323.31	52.5	53	47.5	48.7	346070000	335570000	274350000	294930000	146	AFEDEDVTHVEGEVDPCR;AFEDEDVTHVEGEVDPCRDLDIISDELFAK;ALQLEYFFTSGK;ALQLEYFFTSGKDEVK;DLDIISDELFAK;DLQLLSGILDK;DLQLLSGILDKVEK;EIEVLNK;ENQTSSNLDK;FDWLVEHYKPVSK;FNAGAGLTGGK;HLFLTAK;IGILGLPNVGK;IHTDFEK;IKEWIDKNDPGASLIPFSGAFESK;IVHIGYK;LDTWNEKEIEVLNK;LLDMPEDEREK;NDPGASLIPFSGAFESK;SQAQAENFPFCTIDPNESR;STFFNVLTK;TYVVEDGDVILFK;VADLMELGDENK;VPAYLNVTDIAGLVK
HCON_00009420	Uncharacterised	7	7	7	6	4	5	5	6	4	5	5	45.5	45.5	45.5	17.646	165	5	0	24.193	41.2	20.6	28.5	33.3	124920000	88341000	82754000	87427000	40	AGGIAGPGQSK;GEHIVSMTVDGPPPKDEDTVR;HMNILLADCEEFR;IAEGEEKR;TFVGYFK;TLGLVLLR;VILQDAR
HCON_00009530	Uncharacterised	3	3	3	1	1	0	0	1	1	0	0	7	7	7	66.784	601	6.4	0	4.5865	2.7	2.7	0	0	401710	255090	0	0	5	AGLFEEPQPK;VVDDLLDTLTDGEHSR;YIFHTLPFANQIPLEK
HCON_00009560	Uncharacterised	7	7	7	2	4	5	4	2	4	5	4	18.5	18.5	18.5	58.443	513	5.87	0	85.784	4.5	8	10.5	8	35021000	112960000	165700000	61613000	30	AVAELGK;KFTYAPDIEETKR;NIIGLQFGQDRPNKK;NQLIPTAK;VVDIGTSTEGR;YGTGPEIIYAFSGGSTDWAK;YSYTIELRPTFEEWNGFVLDK
HCON_00009600	Uncharacterised	13	13	13	10	10	9	9	10	10	9	9	49.1	49.1	49.1	33.803	328	4.87	0	281.77	40.9	33.2	37.8	37.8	356340000	274140000	148120000	120580000	88	CHIYVLGR;DDYYGGGGGR;EDTTPGHLK;EGENGTGNSGPTEGGDSK;EIHNELGLFDASGEYGEQFK;EQELLNSGDPQYAHYGGPLHVK;GASLQAMAK;ILQPIREDTTPGHLK;LLAAESDKLENNIDPEWLEVDIPKPIK;NKEQELLNSGDPQYAHYGGPLHVK;VAGVLEELNR;VETIAPAHIAYQR;VLIPNFR
HCON_00009620	peptidase, S9A/B/C family, catalytic domain protein	11	11	11	6	5	7	5	6	5	7	5	16.8	16.8	16.8	87.779	788	5.13	0	33.402	7.6	7.4	11	8.1	12749000	14535000	18769000	11207000	30	AAIAGGAVTDWK;FQAVWWSPTSTR;GEVVNLQER;GTDFEFPIFGR;LGQYEIEDQVEGLR;LVYYIANVR;LYDTAYTER;NDYSTWIPFQK;SYPVLHYVYGGPGIQLVR;VGFLNDGK;YLGYGSDRDPFYDESSVIK
HCON_00009640	Uncharacterised	2	1	1	1	1	2	1	0	0	1	0	3.8	2.4	2.4	71.517	636	7	0.0025892	2.3733	1.4	1.4	3.8	1.4	0	0	376180	0	2	QLLVEAGQELPAFLR;YLVLDEADR
HCON_00009650	Uncharacterised	12	12	12	10	9	9	10	10	9	9	10	72.9	72.9	72.9	13.18	118	3.53	0	323.31	72.9	55.9	66.9	71.2	679950000	561310000	463740000	353130000	86	AGQVLQETR;AQIEAASAVTVL;CATAASELQK;EHASYIK;GMISDTAR;IQTGVVK;KAGQVLQETR;LIDEASLEDCQELTEAK;MKSEAQNEDDEYAVK;MKSEAQNEDDEYAVKK;SEAQNEDDEYAVK;SEAQNEDDEYAVKK
HCON_00009660	Uncharacterised	23	23	23	20	19	19	20	20	19	19	20	56.1	56.1	56.1	51.462	472	5.09	0	323.31	48.5	48.5	43.9	52.5	371130000	264750000	201860000	172970000	152	APVIPISAQLK;CSNIDCPRPGCYR;DFTSPAR;FKNELER;GEVLMVNIGSLSTGCR;GGVAGGSILR;GVTIEPVKAEHC;IALTDPICTEISEK;IDPTLCR;IGAENLTPLTEEVISR;IVSLFAEQNHLEYAVPGGLIGVGTK;KVPVPPR;LIGWGTIR;QATINIGTIGHVAHGK;QDLDKIGAENLTPLTEEVISR;QGCGGQFTCVR;SAGSSTPDRFPCER;SFDVNKPGSEVENLK;SFVQGTVADK;SFVQGTVADKAPVIPISAQLK;TAETEQDQAQSWLAK;VGQEIEVRPGIVSK;YNVDLVCEYLCK
HCON_00009680	hypothetical protein TELCIR_00578	3	3	3	2	2	2	2	2	2	2	2	23.8	23.8	23.8	14.226	126	2.32	0	16.541	16.7	16.7	16.7	16.7	14524000	14678000	10894000	12896000	23	AEFEVEEIIGAR;ATCEHVGKR;SSSAQVDCK
HCON_00009790	NUDIX hydrolase domain containing protein	7	7	7	4	6	4	5	4	6	4	5	23.5	23.5	23.5	42.521	371	5.51	0	104.97	10.2	21.6	14	17.5	22709000	39498000	19704000	12327000	37	FSFFCQIASGELK;LHDNVNYVAAGIILR;TEVLLIQEAK;TEVLVHK;TKPNQESLGAQWWLVDDVLAK;VEAGETLENAVK;YHWIPVESK
HCON_00009810	Eukaryotic initiation factor 3 domain containing protein	2	2	2	0	1	1	1	0	1	1	1	4.7	4.7	4.7	46.952	426	5.4	0.00031172	3.6158	0	1.9	2.8	2.8	0	4252700	649020	1048200	5	GNYVVVQK;GQGITAGELVSK
HCON_00009870	C. briggsae CBR-FLP-33 protein	1	1	1	1	1	1	1	1	1	1	1	11.5	11.5	11.5	9.0915	78	5	0.00031085	3.5675	11.5	11.5	11.5	11.5	53842000	50486000	110720000	14866000	12	SIDEIQKPR
HCON_00010120	hypothetical protein Y032_0163g3509	5	5	5	1	2	1	1	1	2	1	1	10.9	10.9	10.9	77.861	689	5.88	0	52.8	1.6	3.9	1.6	3.3	0	0	0	152570	7	DSISLFECVFR;NAPPYTVHLIEPVLSCFNDPDLR;TDNQYAPLTANIVR;VNFAPLFECLR;YDVDLSSFQLSEDTLK
HCON_00010130	BAR and Src homology-3 domain containing protein	11	11	11	8	9	7	8	8	9	7	8	39.4	39.4	39.4	42.993	383	4.67	0	72.143	29.2	34.2	29.5	27.2	102360000	96613000	42722000	71354000	66	AEHHPLPVLTNR;ALLEAAEAYR;ALVDAQLDFHR;EGQVVELVAQVDENWFEGR;HIDTTYELISALVAGTNEYLQPNPATR;MATMGAISK;QNFIDPLTHLQNNELK;QTTQVLEALQSQLAAR;RDEELIQAEEK;RLDYDCK;YGSALGDSSDLGK
HCON_00010160	Proteasome domain containing protein	8	8	8	6	8	4	5	6	8	4	5	41.4	41.4	41.4	23.112	203	5.6	0	315.45	28.6	41.4	26.6	31	212140000	227930000	56674000	104620000	64	ATFAYGAVLADSENDKEYR;FCYAIMDR;FVANLPGYK;GIAEALR;QLTDIKV;SAHHWIR;TEDYYAVDILLGGYDDKENK;VVIIDKK
HCON_00010170	Ribosome recycling factor domain containing protein	7	7	7	7	6	5	5	7	6	5	5	32.8	32.8	32.8	28.342	247	4.81	0	35.914	32.8	25.9	22.7	22.7	114980000	127080000	32230000	35602000	55	EVEVVLGEELAK;GQILNEYK;GSNLIETK;QALNEIYTR;QLLLDLK;SPTMVMINFADNPSAIK;SYLNVTPQHEGVVLYVPVPR
HCON_00010210	Eukaryotic translation initiation factor 4E (eIF-4E) domain containing protein	6	6	6	4	4	3	2	4	4	3	2	28.8	28.8	28.8	26.492	229	5.24	0	26.944	18.8	20.1	10.5	6.1	66976000	39069000	52905000	58184000	17	DWSAEEGNMR;LLGAEVPAGCTTPLFDWLK;LSISAVNQMPERN;QACWEDR;WLITIEK;WTYWYLNDDR
HCON_00010250	Uncharacterised	5	5	5	4	4	4	2	4	4	4	2	16.7	16.7	16.7	39.282	335	4.68	0	9.9037	13.1	12.5	12.8	6	74148000	12928000	6412800	2691900	27	AQDNLVADR;FGLPDLDLNAPR;GLLVLEGK;RLEELHQQYLTEK;VTDPAKQDPEYFEK
HCON_00010255	Uncharacterised	35	35	35	25	26	26	26	25	26	26	26	56.8	56.8	56.8	66.713	565	5.08	0	323.31	44.8	45.7	47.8	45	1036100000	934340000	867460000	681210000	210	ANDFVFYAPR;AVTDYDVLHMENKR;DSTLMFK;EDNHTDEDENGVTELTNDADQHVPQR;EIWYFGLQYTDTK;ELEVVKDER;ELLEAQNTIHNLEMQLR;ELTSQLQSEK;EQAMAEYLK;ESEVNAMR;FVIKPIDR;FYPEDVGEEIIQDVTMR;GFPTWLK;ILALCMGNHELYMR;IMTWWADHK;KANDFVFYAPR;KGTELYLGVDALGLNIYEK;KPDTIEVQQMK;KVLSQDVK;LFYLQVK;LQDEIESAR;LQDEIESARR;LREEVAIR;MSSDEWEKR;NISFNDK;NISFNDKK;QTEVTHR;RKPDTIEVQQMK;SDKLTPK;SKLEMLTR;TTAAEQNQSIK;VGFPWSEIR;VLSQDVK;VLSQDVKK;YGDYQPETHKP…
HCON_00010310	FERM and FERM central domain containing protein	6	6	6	2	3	2	2	2	3	2	2	13.5	13.5	13.5	71.617	629	3.15	0	86.46	4.3	5.2	4.1	4.1	2730600	30904000	25583000	6665000	18	DQNIGEEVVSDTTEK;EIENTDIVSDTEVTANGPAFVR;LNYNNNEINKK;SPTASPEPDETGENNVLR;SSFISSK;STSAAELEFLEK
HCON_00010330	FAM125 domain containing protein	12	12	12	11	6	4	7	11	6	4	7	54.7	54.7	54.7	31.72	287	5.33	0	323.31	49.5	28.6	19.2	32.1	60609000	35355000	15349000	33292000	44	DFTLAGEIDGASLCFR;DSVVDAVGEVIILNK;DTDPIPHGFIAIDYCADSR;ESAFSLWSR;EVPEAAIR;GTVSVVTDITVVK;IYGDEGVPFK;LDQQPDVNALTIK;LDSDEFNYLFTLER;LNPQLASK;SEDCETTSLPITALCIVSDK;VVVVPTAFGLGR
HCON_00010370	Ribosomal protein S10 domain containing protein	9	9	8	7	8	8	6	7	8	8	6	71.2	71.2	66.1	13.267	118	5.64	0	152	50	66.1	66.1	53.4	835730000	610620000	360320000	214070000	69	KENLVVK;KTPCGEGSK;LINLHTPADLLR;LTLTSQDVK;NEKPLADNTEHR;QITSISIEPGVNVEVTQAN;VCAQLIEGAK;VCAQLIEGAKK
HCON_00010380	Myb and DNA methyltransferase 1-associated 1 domain containing protein	2	2	2	2	0	0	0	2	0	0	0	4.6	4.6	4.6	55.43	483	5	0.0039582	2.1249	4.6	0	0	0	231600	0	0	0	2	SILGGATK;VISIPDFTDEEYEK
HCON_00010500	Snf7 domain containing protein	2	2	2	1	2	1	0	1	2	1	0	7.2	7.2	7.2	24.02	207	1.83	0.0063836	1.9277	3.9	7.2	3.4	0	3473700	11021000	0	0	6	FQENVIER;QLDNIDR
HCON_00010560	Protein synthesis factor and Translation elongation factor EFTu EF1A and Translation elongation factor EFG EF2 domain containing protein	58	58	58	54	53	49	54	54	53	49	54	64.2	64.2	64.2	94.526	850	5.52	0	323.31	59.8	55.8	56.8	58.8	12138000000	9352300000	7963200000	6645000000	760	AGIIAGAK;ALLELQLGAEELFQTFQR;AYLPVNESFGFTADLR;DLEEDHACIPLK;DLEEDHACIPLKK;DLNFIKGEVEYTEVDGK;DLNFIKGEVEYTEVDGKK;DQVEALIVK;DSVVAGFQWATR;EGVLADEHMR;EGVPALDNYLDK;EGVPALDNYLDKM;ETVAEESNQVCLSK;FGVQVDK;FSVSPVVR;GEVEYTEVDGK;GEVEYTEVDGKK;GFNQFVLDPIFK;GGGQIIPTAR;GGTITTFK;GHVFEESQVTGTPMFVVK;GLKEGVPALDNYLDK;GVQYLNEIK;GVQYLNEIKDSVVAGFQWATR;IKPILFMNK;ILAEKYDYDVTEAR;IQGPNYVPGK;IQGPNYVPGKK;IQGPNYVPGKKEDLYEK;IWCFGP…
HCON_00010565	Pyruvate kinase domain containing protein	37	37	37	31	34	34	34	31	34	34	34	69.6	69.6	69.6	63.759	582	5.2	0	323.31	56.9	62.5	61	61.3	2591400000	2158100000	2130700000	2143900000	400	AEGSDVANAVLDGADCVMLSGETAK;AGKPVICATQMLESMVK;CADWPTDVDNR;EACESFSEVR;EAEAATYHR;EGGIVCTVENGGMLGSR;EPPHLVR;ESSTAVNLYVDYK;FFEELLVNTPR;FGLEQGVDIIFASFIR;FKESSTAVNLYVDYK;GDFLVVITGWR;GDLGIEIPVEK;GDYPVEALK;GGSIFITTSDR;GIFPIHYDKPR;GVNLPGTIVDLPAVSDKDIQDLK;IENQEGMDNADEIIEESDGIMVAR;IGDVATTHLEHLCR;IMHFICK;INHGIEIGK;INHGIEIGKDR;KFFEELLVNTPR;KGVNLPGTIVDLPAVSDK;KGVNLPGTIVDLPAVSDKDIQDLK;KTGIICTIGPACR;MAGVLHLGNVAGSE…
HCON_00010630	NHL repeat domain containing protein	11	11	11	9	11	10	10	9	11	10	10	30.4	30.4	30.4	39.911	362	5.34	0	43.904	26	30.4	26.8	30.4	204600000	565070000	379750000	271440000	72	ADREWDENSFDK;ADREWDENSFDKK;FHPLFSLGEK;GNYWVTDVGSHQVHK;HFCKPTDVAVAK;LVPGDDEK;LVPGDDEKHFCKPTDVAVAK;LYNLLENDIR;PLGEISGLAIDPK;TIPAGIPITSAEHIGR;VQCFSAGLAEGHR
HCON_00010640	Zinc finger and Adaptor protein ClpS domain containing protein	4	4	4	1	0	1	2	1	0	1	2	4.8	4.8	4.8	109.51	960	5	0	15.006	1.5	0	1.2	2.5	365200	0	286590	1078700	7	EAPNDLTR;FLEGCQSLIQFLHR;GLACLILQYSTK;SDLSQAEQYQQK
HCON_00010680	WD40 repeat domain containing protein	2	2	2	1	1	0	2	1	1	0	2	8.1	8.1	8.1	38.756	357	4	0	4.485	5	3.1	0	8.1	442180	1551500	0	1522700	4	ALAFLPGDDEILTGSDDK;SSVLSLTVDDR
HCON_00010740	hypothetical protein Y032_0296g1682	4	4	4	3	4	4	4	3	4	4	4	25.6	25.6	25.6	19.411	176	5.89	0	20.048	17.6	25.6	25.6	25.6	55582000	79456000	67477000	108210000	35	LDDIVTLTFCEDVR;LQLPLQCR;MRPEYWGGAEISISYK;VQACSAR
HCON_00010750	NOSIC and Pre-mRNA processing ribonucleoprotein and Prp31 C-terminal domain containing protein	7	7	7	3	3	6	3	3	3	6	3	16.8	16.8	16.8	54.068	495	4	0	15.191	5.7	6.3	15.2	7.1	16423000	13329000	22360000	9776700	22	AEDDIEEATEVVPGK;ALPKPLDK;AQGGVTSIR;LLGNEINTK;RFPELETLVPNPLEYLAAVK;SDYNSVYDVAK;SLEPDELSVVR
HCON_00010760	Zinc finger domain containing protein	7	7	7	4	3	2	4	4	3	2	4	15.2	15.2	15.2	57.918	495	3.77	0	32.801	7.3	5.7	3.8	7.9	29678000	19999000	13542000	5672600	23	CQVTIEK;DLENENLVTLK;DNNAEIFEGNQR;ETPNLEAK;FCFGCAHEWHEPVNCR;WCPGLDCGK;YYENPDTDAFLR
HCON_00010810	hypothetical protein WR25_00303 isoform G	14	14	14	12	12	12	11	12	12	12	11	32.4	32.4	32.4	41.712	361	5.14	0	323.31	29.9	28.5	26.9	28	533780000	566260000	577790000	213120000	131	DLKPENLLIDSTGYLK;FSEPHSR;GPGDASNFDDYEEEPLR;KVEAPFLPK;LKQVEHTLNEK;NGVADIK;NLLQVDLTK;NLLQVDLTKR;QVEHTLNEK;TLGTGSFGR;VEAPFLPK;WENPAQNTASLDDFDR;WENPAQNTASLDDFDRIK;WFGSTDWIAIYQR
HCON_00010880	Phosphoribosyltransferase domain containing protein	10	10	10	7	7	7	8	7	7	7	8	54.3	54.3	54.3	20.47	188	4.49	0	56.205	33.5	38.3	38.3	45.7	98043000	105470000	61651000	45474000	60	AAVDLVEK;AIAQHIR;AKVEPLIR;ATVSEAFVVIELTPLR;DAISAGWK;EYGEDIIEIQK;IVDDLCK;SIMDFPK;TSVGEINAIAALEAR;VVIIDDLLATGGTLK
HCON_00010900	Uncharacterised	4	4	4	1	2	3	3	1	2	3	3	3.5	3.5	3.5	113.93	1106	5.6	0	7.006	0.8	1.4	2.2	2.8	2428900	8489500	17165000	7014800	15	DGWLSAVTK;LFSGGEQSNDQLPER;LNSTWVGR;SSASGFK
HCON_00010930	Putative 5-3 exonuclease domain containing protein	7	7	7	3	4	5	3	3	4	5	3	9.8	9.8	9.8	108.43	950	4.7	0	17.986	4.5	6.6	6.5	5.3	13752000	19420000	13964000	1280300	19	FVQHNVR;IQVILSDANAPGEGEHK;ITTDPAWAK;KYPSIIVNANEER;SEGPIDLDDEEPKDEVR;TALAPDLPFPSPVNDK;TLETVQDTLTEEEK
HCON_00010980	putative 4a-hydroxytetrahydrobiopterin dehydratase	9	9	9	8	8	7	8	8	8	7	8	48.8	48.8	48.8	14.587	127	6.34	0	323.31	48.8	48.8	43.3	48.8	1457200000	1507200000	789430000	812140000	136	DFNEAFGFMSR;ELLNPLLTAGWK;FIESVKN;KELLNPLLTAGWK;LTEEQRK;LTEEQRKELLNPLLTAGWK;MDHHPEWFNVYNK;SFQFKDFNEAFGFMSR;VALKAEK
HCON_00011020	Protein of unknown function DUF829 domain containing protein	3	3	3	1	1	1	1	1	1	1	1	9.5	9.5	9.5	35.382	305	4.93	0.0014952	2.8972	4.6	4.6	4.6	4.6	679860000	223160000	21983000	71310000	11	ALANSVSAVWPAIR;SSCIEFVK;THPEQYR
HCON_00011070	tumor suppressor	2	2	2	1	2	2	1	1	2	2	1	4.8	4.8	4.8	49.504	461	3.08	0	5.0419	2.8	4.8	4.8	2.8	1464300	8444400	3070600	433180	7	LLVPAPEGEDELK;QLEQETGCK
HCON_00011080	Lipid-binding START domain containing protein	2	2	2	1	1	2	2	1	1	2	2	8.7	8.7	8.7	25.973	231	5.91	0	6.3658	3.9	3.9	8.7	8.7	8622100	8782600	6965600	9750100	9	SLEPEFCDAFK;TVANQALGK
HCON_00011090	Protein W05B5.1, isoform e	9	9	9	6	7	5	3	6	7	5	3	49.8	49.8	49.8	25.839	233	3.57	0	268.49	35.2	39.5	31.3	12.4	100030000	109540000	56093000	47185000	43	AQSQPLLSSEQR;DGSLSSPAYLQNGLSK;EQLMDNEK;ESEEATPILQR;SAATTTDFTDDLPPAGK;TFIYEKESEEATPILQR;VSFGNDAVK;VTISPPLHSK;VTVTSDLVLPESPSPISPPNQIEEIRR
HCON_00011160	Complex 1 LYR protein domain containing protein	6	6	6	4	4	4	5	4	4	4	5	32.9	32.9	32.9	19.846	164	4.02	0	117.65	31.7	31.7	31.7	32.9	25972000	41018000	20349000	3347600	43	AWDDQIAAIQTTLPK;EVDNWYGGDCLEVR;KSQYLLADGCR;SQYLLADGCR;YALDPGGSSYDR;YALDPGGSSYDRDR
HCON_00011230	hypothetical protein Y032_0077g1077	6	6	5	3	6	3	1	2	5	2	0	3.9	3.9	3.4	203.75	1846	4.04	0	11.64	2.2	3.9	2.2	0.5	44769000	47459000	4813000	6304200	14	EGLIDTAVK;ELEAEFQQLEEDRR;LIWNAQK;TPSLTVFLQGAAAK;TVITADPNLPIDTVGVPR;VVITPEGGFK
HCON_00011280	Calponin actin-binding and EB1 domain containing protein	10	10	10	9	6	6	7	9	6	6	7	44.8	44.8	44.8	31.644	281	4.15	0	323.31	41.3	32	26.3	31.7	136690000	43968000	100650000	61589000	61	ALEEENAK;ALGVDKPVLVER;ASSNTTQRPAASAQPK;FFNANYVDECEEYDALAAR;GGEPLPAGSK;ILGTAWK;KTSPVPPNSNR;LTQQYEEMTNIAETVENER;TSLNTTIR;VTNVYVSAVTQDNISR
HCON_00011310	Mitochondrial inner membrane protein Mitofilin domain containing protein	18	18	18	13	13	11	13	13	13	11	13	27.5	27.5	27.5	75.792	673	4.04	0	297.96	18	18	16	18.6	335000000	173320000	137800000	200950000	100	EEQHIAR;EQFAQEVK;ETVDESQNADWGK;EVGVALSR;GKSDPVTASNPLLLNATETANK;GLYTEQDLK;IQQQQDVEIER;LAGIESALDSR;LENELQR;LSHQLDELDGLVFK;NILPNVDINVK;NYIDYLR;QLFEIEHNQK;QLLEQQVR;RFPLDESLSFFK;SLWQNELEEQLR;SLWQNELEEQLRR;VTTALQQAESLASK
HCON_00011360	Protein F46F11.9, isoform a	2	2	2	1	2	0	0	1	2	0	0	1.3	1.3	1.3	141.48	1275	6	0.0020237	2.4372	0.7	1.3	0	0	6004000	7074200	0	0	4	LVSQNINDK;WTTPNTLK
HCON_00011370	Vacuolar (H+)-ATPase G subunit domain containing protein	12	12	12	10	11	11	10	10	11	11	10	67.2	67.2	67.2	14.864	125	4.22	0	323.31	51.2	67.2	67.2	61.6	1480300000	859090000	566500000	778250000	147	ASQTQGIQQLLAAEK;ASQTQGIQQLLAAEKR;DTENEIEAMK;DTENEIEAMKR;EFKEYEQTYLGTK;EFKEYEQTYLGTKEDTEIK;EREFKEYEQTYLGTK;EYEQTYLGTK;EYEQTYLGTKEDTEIK;KLHGQFS;LLQLVCDIKPELHHNLILQK;QEAQAEVEK
HCON_00011380	putative Ubiquitin-like protein 5	5	5	5	3	3	3	3	3	3	3	3	41.1	41.1	41.1	8.726	73	5.72	0	11.437	28.8	28.8	41.1	41.1	94905000	93581000	83244000	59325000	25	CNPTDTIGDLK;CNPTDTIGDLKK;KLIAAQTGTR;LIAAQTGTR;MIEITVNDR
HCON_00011390	Diacylglycerol kinase domain containing protein	10	10	10	5	5	6	3	5	5	6	3	21.6	21.6	21.6	62.541	556	4.68	0	21.773	10.4	9	14.2	7.4	33671000	42035000	15013000	7826300	21	DAAIVEPSK;DAGTDIDDPDTEHLQTPHFR;GLPVILDK;GNALHFR;GNSDVCVVPISSR;ITPGLTYEVILTER;NINVFSFELLDTSR;NVEPFFK;QIPVVFSNK;VSGEGVSSTTVLLPADSVK
HCON_00011460	calponin family repeat-containing domain protein	32	32	32	32	32	31	31	32	32	31	31	52.2	52.2	52.2	57.413	513	5.4	0	323.31	52.2	52.2	51.3	52.2	24788000000	18116000000	11406000000	13621000000	811	AENLQEIPEEIANR;FASQQGMTGFGTIR;GMTGFGQPR;GMTGFGTGR;GMTGFGTSR;GMTGFGTTR;HPEYDHERPDQSEIPLQSGTNK;HVNTNPADLADLPEEK;ISETIIPSQAGWNK;ISETIIPSQAGWNKGDSQK;IWELEYPEEAEVSLDR;IWELEYPEEAEVSLDRL;KMTSFGAPR;KSQGMVR;LMTNFGTPR;LQAGTNK;LQAGTNKYDSQK;LQSGTNK;LQSGTNR;LSDGIVR;MLDTKHPEYDHERPDQSEIPLQSGTNK;MTSFGAPR;NTTYEAEGGELPYEAMK;QTDGIIPSQAGWNK;QTDGIIPSQAGWNKGDSQK;RIWELEYPEEAEVSLDR;RIWELEYPEEAEVSLDRL;VKAENLQEIPEEIANR;VT…
HCON_00011480	RNA-binding protein Lupus La and RNA recognition motif and RNA binding motif domain containing protein	21	21	21	17	17	18	15	17	17	18	15	49.9	49.9	49.9	43.832	391	4.94	0	323.31	42.2	42.2	42.2	36.1	590350000	417660000	335780000	252780000	153	ASQSEIISVSDDGLK;AVSEGTDGK;DVDVISK;FAGEENGAQK;FGDVGYVVYESGQSK;FGEIELTK;GFEQNTTLDDIMK;GSVFITYK;IIFDDDGKPTGDTPAEAK;KFGDVGYVVYESGQSK;KIIFDDDGKPTGDTPAEAK;NDDGWVPIK;NIGNPLPENSLEYWQK;QLEYYFGNINLPR;RPAEEGDAPK;TLLTFNR;VLEGEDEEK;VLEGEDEEKYWSAFNASK;VNAHFVK;YGQVENVLMR;YWSAFNASK
HCON_00011660	hypothetical protein Y032_0295g1658	4	4	4	0	3	2	1	0	3	2	1	14.8	14.8	14.8	34.863	304	4.67	0	8.1202	0	11.5	8.9	4.9	0	14370000	2559900	798790	10	CVELFNTSLLDSTSR;LHSGPDELQQIR;LIIDEVEK;LSCFPSSCIR
HCON_00011680	NADP oxidoreductase domain containing protein	15	15	15	13	10	11	10	13	10	11	10	53.8	53.8	53.8	29.174	279	5.58	0	158.43	50.9	35.1	37.3	37.3	487900000	410860000	517460000	268200000	113	AGASAFAVGSACR;ATGDSSLMK;DGDADLVK;DIIASSPK;EQLVVSIALGITIR;GILMDAVEAATNR;IGFIGAGQMAQALAR;LAAHTLYGAAK;LESGGLK;MVLETGTHPAK;NIETLLPPK;QDIALLNECK;QDIALLNECKK;VAAEIAPSLTR;VMPNTPVVVR
HCON_00011700	hypothetical protein ANCCEY_01943	3	3	3	2	2	1	2	2	2	1	2	5.8	5.8	5.8	69.841	638	6.55	0	4.7147	3.3	3.3	2	3.3	3658000	1694600	1714100	3201000	8	ISYSEELDDDDDYYGR;IVINDVFK;SLGVGQLVVAVNK
HCON_00011750	CASC3 Barentsz eIF4AIII binding domain containing protein	5	5	5	2	1	1	2	2	1	1	2	9.4	9.4	9.4	58.671	513	1.67	0	34.613	6.4	2.9	2.9	5.7	566510	7753300	1050800	272320	6	EVADGSVKLDDDEIEDNPAYIPR;KIIEIVPPSK;LDDDEIEDNPAYIPR;RVNNDDDDDLHVGQR;VNNDDDDDLHVGQR
HCON_00011760	Ribosomal protein L14 domain containing protein	5	5	5	2	5	4	5	2	5	4	5	31.1	31.1	31.1	15.406	135	5.33	0	111.91	15.6	31.1	24.4	31.1	101110000	309250000	201070000	132260000	42	EAFDGAK;IATIVDVVDGNR;NLKDLQLTK;VKEAFDGAK;VLIDGPSTGVIR
HCON_00011780	hypothetical protein Y032_0013g2002	2	2	2	1	0	1	0	1	0	1	0	5.8	5.8	5.8	53.329	481	2	0	5.2605	2.3	0	2.3	0	1635300	0	1377000	0	4	GITQAYIDDQR;TSSGEAPLDLCEDETTR
HCON_00011820	Snf7 domain containing protein	4	4	4	1	2	1	2	1	2	1	2	16.3	16.3	16.3	23.52	208	4.15	0	4.8505	4.8	8.7	4.8	8.2	31297000	44668000	27242000	75927000	8	DACAVLAK;EKELENEIKK;ELESDRR;SWFNKPDPK
HCON_00011830	Endonuclease exonuclease phosphatase domain containing protein	8	8	8	4	6	4	3	4	6	4	3	27.5	27.5	27.5	35.976	316	6.22	0	31.292	16.5	22.5	16.1	8.5	16509000	17035000	13840000	2945000	24	FLCWNVAGLR;GGYAGVALLSK;GLVNLGGR;KPVIYAGDLNVAHNEIDLANPESNR;LDYYVVSER;LIIAEYTR;LLDAGFK;VLTTYFEVK
HCON_00011850	RNA recognition motif domain containing protein	3	3	2	3	3	3	3	2	2	2	2	74.7	74.7	67	9.9978	91	5.7	0	323.31	74.7	74.7	74.7	74.7	699910000	572930000	538920000	472750000	51	GFGFCEFSDEAGAQNAVNTLNGSDFNGR;TGHSVYVGNLPYQTTEDAIGNYFSQAGNVTNVR;VNYANKN
HCON_00011860	hypothetical protein TELCIR_06603	2	1	1	2	2	2	2	1	1	1	1	38.9	31.1	31.1	9.8668	90	5.5	0	202.71	38.9	38.9	38.9	38.9	2859000	1361100	1212000	658240	16	GFGFCEFADQAGAQNAVNTLNGTDFNGR;VNYANKN
HCON_00011880	Uncharacterised	3	3	3	3	2	1	2	3	2	1	2	8.4	8.4	8.4	50.193	453	6	0	11.567	8.4	5.5	2.9	5.5	4549500	3206600	1265100	5876600	9	AAAEANDVAAILK;SNLLAEIQSGIK;STLPVALAEVYSR
HCON_00011890	polyprenyl synthetase	2	2	2	1	2	0	0	1	2	0	0	4.9	4.9	4.9	40.134	350	6	0.00092223	3.2928	2	4.9	0	0	941800	23563000	0	0	3	LCSSYQK;LYNSTVVGGK
HCON_00011940	hypothetical protein ANCCAN_13584	6	6	6	1	3	2	2	1	3	2	2	11.2	11.2	11.2	53.654	480	5.78	0	13.854	1.7	5	3.3	2.9	22002000	32541000	13546000	13304000	14	APNLAQR;DLTQSLR;NKPHPIR;NVLSVFVDDGMQPTPR;QLFESQGK;QYINEIFTK
HCON_00011950	Uncharacterised	1	1	1	1	1	1	1	1	1	1	1	2.6	2.6	2.6	53.621	458	6.5	0.0020625	2.6495	2.6	2.6	2.6	2.6	282590	242900	968460	1034600	5	TFQWVPLDICDR
HCON_00011960	Uncharacterised	10	10	10	6	7	5	7	6	7	5	7	31.2	31.2	31.2	39.539	356	6.34	0	173.52	18	19.9	15.7	21.9	41717000	42137000	61340000	94626000	50	AASSAVGMLLDR;FNEEFLR;IEIICNYLK;LNPTIDSQAK;LPLLKPADFDEGFK;LSQAGDDGAVSIEGK;MTEICGTLSSLQTK;SIATVPSQQLK;TNILGSITAWR;VYGAILGK
HCON_00011970	Uncharacterised	13	13	13	8	11	12	9	8	11	12	9	40.6	40.6	40.6	47.201	416	4.61	0	323.31	24	37	38.9	26.4	238370000	216760000	203920000	92594000	72	AENGDYTTQR;AEVFVFDYTK;DNQCKPQLR;EGYGLSWNPNK;GEFGGFGAITGK;GNQPAHTVEAHSAEVNCLSFNPYSEFILATGSADK;IGEEQNPEDAEDGPPELLFIHGGHTAK;INHDGEVNR;IQLPTDDAQFDASR;LHVWDLSK;VINEEYK;YDTEKGEFGGFGAITGK;YMPQNPVIIATK
HCON_00012010	Uncharacterised	3	3	3	2	1	1	0	2	1	1	0	7.1	7.1	7.1	27.623	254	6.67	0	4.413	3.9	3.9	3.1	0	5705700	0	3334400	0	6	ANIIFECR;KVTPVLTPQK;VTPVLTPQK
HCON_00012050	Basic helix-loop-helix dimerisation region bHLH and Histone deacetylase superfamily domain containing protein	6	6	6	4	4	4	4	4	4	4	4	17.9	17.9	17.9	52.798	464	5.3	0	203.45	13.4	10.8	10.8	10.8	11139000	30964000	26477000	29403000	27	DGIDDETYESIFTPVIR;KVMECFQPSAVVLQCGADSLTGDR;LGCFNLTLR;NIRPDNISDYTK;SNMTNQNTR;YGEYFPGTGDLK
HCON_00012060	Mago nashi protein domain containing protein	8	8	8	5	6	4	4	5	6	4	4	45.8	45.8	45.8	17.613	153	5.02	0	245.47	21.6	45.1	29.4	29.4	57597000	63500000	46402000	32598000	51	EAFISPAVLQELK;EAFISPAVLQELKR;IVEDSEIMQEDDANWPEPDK;IVEDSEIMQEDDANWPEPDKVGR;KEAFISPAVLQELK;SDGDAISASDFYVR;SFYYLVQDLK;YANNSNYK
HCON_00012070	Ubiquitin-conjugating enzyme domain containing protein	6	6	6	6	6	4	6	6	6	4	6	34.3	34.3	34.3	20.982	181	5.97	0	46.032	34.3	34.3	24.9	34.3	92662000	74616000	29532000	24594000	44	DLETNLK;ENSLDAFGWRPTR;FSISVPPEYNNVPPTVK;LLAQEIK;LLAQEIKDLETNLK;VFHPNINEDGSICLSILR
HCON_00012090	Uncharacterised	8	8	8	8	7	6	6	8	7	6	6	61	61	61	11.061	100	6.16	0	323.31	61	59	51	51	2458700000	1946900000	1109300000	1589400000	117	AKWSAWEGKK;AYVELVEK;KAYVELVEK;LIAAIGLA;QGTVGDVNTDKPGMLDLK;TSPSNDQLLELYALFK;WSAWEGK;WSAWEGKK
HCON_00012150	hypothetical protein TELCIR_01869	1	1	1	0	0	0	0	0	0	0	0	14.3	14.3	14.3	9.8705	84	1	1	-2	0	0	0	0	0	0	0	0	2	GEYEFDGYEDME
HCON_00012320	Uncharacterised	19	19	8	17	17	18	18	6	6	7	7	86.2	86.2	28.7	20.683	181	4.19	0	323.31	85.6	85.6	85.6	85.6	4354200000	2985800000	1499700000	1226300000	317	DEIDSFK;DVDGEEVPTLMLIK;DVFTDDELSSDSFPMK;EAIVSEK;EAIVSEKI;EGEIMLPGANPSAEGEDGDEGSEEVVER;GIDIVLNHK;IQAWVISLLDK;IQAWVISLLDKK;KEGEIMLPGANPSAEGEDGDEGSEEVVER;KIQAWVISLLDK;KVVEYMEK;LVDDLVYEFK;LVEMNCYEDQATFK;MAEGAGDGQVAIIEYR;SKDEIDSFK;SKDEIDSFKK;SLQFFIGER;VVEYMEK
HCON_00012330	Uncharacterised	11	11	11	10	10	9	10	10	10	9	10	48.1	48.1	48.1	34.341	316	5.96	0	323.31	40.8	40.8	35.4	42.7	587300000	620600000	416030000	313520000	116	AGAIAPCDVK;CFLVGVDNVGSK;EYLADPSK;FAAAGAPAAAAAPAAAAPAAETK;GHAVILMGK;GMQNMLGIAAVTDVNFK;GTIEILNEVHLIK;LLPYIVQNVGFVFTK;LVELFDEYPK;NVAAVSLAINYPTMASVAHSLAR;TSFFQALQIPTK
HCON_00012420	WD domain, G-beta repeat protein	1	1	1	0	0	0	1	0	0	0	1	2.3	2.3	2.3	103.78	930	4	0.00031516	3.8218	0	0	0	2.3	0	0	0	0	1	LEPGPLHDNDFAVEELVECLK
HCON_00012520	Kua-ubiquitin conjugating enzyme hybrid domain containing protein	2	2	2	1	1	0	2	1	1	0	2	4.2	4.2	4.2	35.138	309	1.33	0	4.489	4.2	4.2	0	4.2	321430	615920	0	268960	3	SSVEAADEIAEK;SSVEAADEIAEKK
HCON_00012530	Adenylate cyclase-associated CAP domain containing protein	32	32	32	24	27	26	27	24	27	26	27	61.7	61.7	61.7	52.533	481	5.49	0	323.31	44.1	57.4	53.2	58.4	1986100000	2479600000	1515500000	1453300000	285	AALFAEINK;AALFAEINKGEAITAGLR;AALFAEINKGEAITAGLRK;ANSITLDSCR;ANSITLDSCRK;APCLELK;CEGSMIAVK;EFKEGDQK;EQVTAVLNDLR;FFLWTAAGR;GEAITAGLR;GNGDYIELPIPEQFK;GVTGAPAPPPPPPPPPGLFSADNVTTSDAAK;HTPEPPVSHGGNR;IEIQTLGEMPTISIQK;KHTPEPPVSHGGNR;KQTVYIYK;KTPAAHVK;KTSVVFDGVVGQCETINCQR;KVTADMQTHK;LENLGQGK;LENLGQGKPQLAPK;LETVAAK;QTVYIYK;QWNVEFMVNDPNVVVNVTDKK;SLLEAMQLFVR;SSEMNVLIPK;TDGCQVYLSEASTNAEIVTSK;TSVVFDGVVGQCETINC…
HCON_00012630	Short-chain dehydrogenase reductase SDR domain containing protein	4	3	3	3	1	1	1	3	1	0	0	16.3	12.5	12.5	38.317	337	6.83	0	5.7936	12.5	4.7	3.9	3.9	7237100	2763200	0	0	6	AVLITGCDSGFGR;FAITGYCDVIR;FGGLHGLVNNAGILGR;QLETLYDSCPEDAKR
HCON_00012695	Uncharacterised protein family UPF0027 domain containing protein	4	4	4	2	3	2	0	2	3	2	0	19.3	19.3	19.3	38.447	348	4.21	0	31.884	6.9	15.5	12.4	0	6284400	7459300	3072100	0	10	EGYSWAEDKEHCEEYGR;GLPQLGTLGAGNHYAEVQVVDEIFDK;ISSTEGQDYLK;QKIPWNEVIENLK
HCON_00012780	Globin domain containing protein	1	1	1	1	0	0	0	1	0	0	0	3.9	3.9	3.9	26.026	229	6	0.0098388	1.73	3.9	0	0	0	3646800	0	0	0	2	FQNYDSFIK
HCON_00012860	hypothetical protein HCOI_01841000	2	2	2	2	1	1	1	2	1	1	1	10.5	10.5	10.5	24.285	209	1.62	0.0020606	2.6283	10.5	4.3	4.3	4.3	65900000	566980	2900200	3496800	6	AQEIEDEIR;TTFESLPGPNLHR
HCON_00013030	Protein of unknown function DUF1716 domain containing protein	4	4	4	2	3	1	3	2	3	1	3	8.8	8.8	8.8	61.756	547	5.61	0	5.0182	4.2	5.5	1.3	6.8	11403000	13837000	1370800	1789000	9	GATAPSEPPIKR;IIESFLTAFEK;KEDSSVDEEDVDRDYLDR;VDLLVAK
HCON_00013050	Uncharacterised	1	1	1	0	0	0	0	0	0	0	0	3.1	3.1	3.1	40.994	360	1	0	9.207	0	0	0	0	0	0	0	0	1	IVDDVEEEVSR
HCON_00013230	Vesicle transport v-SNARE domain containing protein	1	1	1	0	1	0	0	0	1	0	0	9.7	9.7	9.7	22.83	196	4.8	0	4.1009	0	9.7	0	0	0	607340	0	0	4	AKDEQEAQQISQYITEQLR
HCON_00013240	putative SH3 domain protein	13	13	13	9	9	8	8	9	9	8	8	22.9	22.9	22.9	72.15	659	5.06	0	323.31	16.4	14.6	13.4	13.1	96052000	76519000	37226000	71540000	64	ALSQIAPINPHR;ATVYYSAK;EELVIVSGSK;EPGELVDEK;FGNYGQLK;FSVISADEKTEDWIVAAR;LTDGRPSLASYSR;SVENVYSVGVETVSSALAK;TDKEPSIVPK;TGDVIELHFDGNWLEK;TSGICEK;VFYSSGPDDSLR;VVAGVEGVR
HCON_00013250	Uncharacterised	2	2	2	1	0	1	0	1	0	1	0	8.4	8.4	8.4	33.486	299	3.8	0.00092308	3.3149	4	0	4.3	0	486650	0	58259	0	3	EYVPLSLAELSR;GYLADVEELVDAR
HCON_00013350	Hypothetical protein CBG19785	2	2	2	0	0	0	0	0	0	0	0	2	2	2	113.43	1019	5.5	0.0012085	3.0103	0	0	0	0	0	0	0	0	2	LVSELSAEEALK;QSVLTPKK
HCON_00013360	tropomyosin	46	46	45	38	39	38	38	37	39	37	37	80.6	80.6	78.2	33.111	284	3.58	0	323.31	70.8	76.8	73.6	70.8	134220000000	106260000000	132670000000	102540000000	1871	ADAAEEK;ADAAEEKVR;AEAGENK;AEAGENKIVELEEELR;AEERAEAGENK;ALQREDSYEEQIR;ANTIEAQLK;ANTIEAQLKEAQMLAEEADR;AQEDLAAATSQLEEK;AQEDLAAATSQLEEKDK;AQEDLAAATSQLEEKDKK;DNALDRADAAEEK;EAQMLAEEADR;EAQMLAEEADRK;EAQMLAEEADRKYDEVAR;EDSYEEQIR;IATEKLEEATHNVDESER;IEKDNALDR;IEKDNALDRADAAEEK;IVELEEELR;KLAMVEADLER;KLAMVEADLERAEER;KMMQTENDLDKAQEDLAAATSQLEEK;KVQEAEAEVAALNR;KVQEAEAEVAALNRR;KYDEVAR;KYDEVARK;LAMVEADLER;LAMVEADL…
HCON_00013470	CBN-EXC-4 protein	14	14	14	9	9	8	8	9	9	8	8	49.1	49.1	49.1	33.728	287	4.65	0	323.31	38.7	34.8	30	29.6	457360000	378060000	226880000	148340000	76	ADDYQVQANGGETLK;ASGIDSR;DISSVESLPPQIK;EATYTDNR;EQLNMFTNQR;ETLQSPTK;NFLGAQPPIMIEEEKEATYTDNR;TAAFIESCPADQDILHHYK;TEYDKER;TVNVNSEAFK;TVNVNSEAFKK;VPLFEKDPTVEK;VPLFEKDPTVEKR;VVEQLAGIDQLLADR
HCON_00013490	O-methyltransferase	11	11	11	11	8	8	8	11	8	8	8	61.7	61.7	61.7	24.759	227	5.85	0	323.31	61.7	46.7	46.7	46.7	330970000	287080000	149120000	241060000	79	DPATFDATTK;DQGIFKR;IVPIEGPALAWLDK;KYGVPVISK;MIADGQAGSFDFAFIDADKENYPLYYDR;MTVVQHPLQEELQK;SFSGHADPVVDYCSK;SGGVLMIDNALWSASVTR;STLQNSPR;TYSALFNCGDGLHVAFK;YGVPVISK
HCON_00013530	hypothetical protein Y032_0111g226	3	3	3	2	2	2	2	2	2	2	2	14.1	14.1	14.1	37.22	341	5.93	0	19.677	8.5	10	10	10	3244100	735540	415180	809430	13	KSDQLTSYDFALETLQYLR;LIGDYYHPEDVAEC;LITGEPVSAFDSLNK
HCON_00013540	Aminoacyl-tRNA synthetase domain containing protein	2	2	2	1	2	2	1	1	2	2	1	4.5	4.5	4.5	50.129	446	5.85	0	6.4178	2.5	4.5	4.5	2	4438400	10754000	3600400	1735500	10	DILGLETYK;INALQEIGIPR
HCON_00013580	Myotubularin-related domain containing protein	3	3	3	1	2	1	1	1	2	1	1	4.9	4.9	4.9	77.427	689	5	0	19.83	1.6	2.6	1	1.6	221140	8073100	3553800	78161	6	EAILEEFPSAGIVMSR;NTDFSPK;TLEGLDSLIAK
HCON_00013590	SH2 motif and Tyrosine protein kinase domain containing protein	2	2	2	2	1	2	0	2	1	2	0	5.6	5.6	5.6	44.539	394	3	0	22.967	5.6	2.8	5.6	0	5484200	2047200	3075400	0	5	IPSSNADIEDR;NVLLDDEYVAK
HCON_00013625	RPEL repeat domain containing protein	5	5	5	4	4	4	4	4	4	4	4	13	13	13	54.613	484	4.31	0	17.732	10.1	10.1	13	11.6	29282000	30727000	67471000	31679000	26	EPNLSARPEKPVLR;FDEDDEDVPVGGLAAK;KPGQPPR;LDAPPCKDDISGQTADDRR;SAPSTSRFDEDDEDVPVGGLAAK
HCON_00013630	Uncharacterised	6	6	6	3	4	5	4	3	4	5	4	46.6	46.6	46.6	22.823	208	6.08	0	323.31	19.7	26.4	39.9	33.2	49998000	46096000	87362000	137510000	45	FEIWDTAGQER;GAQAAIVVYDITNQESFQK;GQFHEYQESTIGAAFLTQTVCLDDATVK;LVLLGESAVGK;QASPNIVMALAGNK;TSMNVNDIFMAIAK
HCON_00013770	Endoplasmic reticulum oxidoreductin 1 domain containing protein	2	2	2	1	0	1	1	1	0	1	1	6.2	6.2	6.2	52.297	451	6.83	0	4.9743	2.7	0	3.5	3.5	865680	0	482040	927280	3	INSEGSTVAAPFQLTR;NEVVSLFQSLGR
HCON_00013810	Alpha beta hydrolase fold-3 domain containing protein	2	2	2	1	2	0	0	1	2	0	0	7.8	7.8	7.8	45.721	400	5.17	0	55.012	3.8	7.8	0	0	0	542400	0	0	6	LAPEYPFPVPVDDCER;LPGLEVFNDSIGGVK
HCON_00013860	Splicing factor PWI domain containing protein	2	2	2	1	0	0	0	1	0	0	0	3.7	3.7	3.7	45.703	381	1.5	0.0020408	2.5074	1.8	0	0	0	6806900	0	0	0	2	ADAGFFR;FEDTLER
HCON_00013940	Lipid-binding START domain containing protein	3	3	3	3	2	2	3	3	2	2	3	14.1	14.1	14.1	29.61	263	3.96	0	110.05	14.1	8.7	8.7	14.1	3549800	4626300	5468900	8617300	21	EVEQLFNDPAYAQK;FLVNQILGK;IDEENDEGDVVYAK
HCON_00013990	SRP40 and Ribosomal protein L7Ae L30e S12e Gadd45 domain containing protein	2	2	2	1	1	1	0	1	1	1	0	2	2	2	100.37	988	7.33	0.0045121	2.0988	1.1	1.1	0.9	0	0	0	1172700	0	4	AAPKPVTPASK;KTPSAPTPK
HCON_00014030	CRE-FRM-1 protein	5	5	5	1	3	4	3	1	3	4	3	14.3	14.3	14.3	54.475	470	5.65	0	14.57	2.6	9.6	12.1	7.4	5721000	9430000	7963200	5714300	11	NKIDLDVFFNVK;NQISNELLSPETKPLVGDIEIR;SLLLGETAVTSK;TDIAAQEEVR;TSSELFSSPSR
HCON_00014045	CRE-FRM-1 protein	32	32	32	25	24	25	22	25	24	25	22	48.5	48.5	48.5	97.466	872	3.83	0	323.31	43.3	37.4	43.5	33.8	13968000000	9797100000	10403000000	11160000000	657	AAVITEEVPPVR;AAVITEEVPPVRDVYYEYPTTAVYEGPLDSTPR;DVYYEYPTTAVYEGPLDSTPR;EDIESQPLR;GPAHLDYPVSER;GTEESIQIASER;IDIADAAK;KEETQGMTTADVAK;KETEAPLSPVLR;PEEEHVDIADAAK;REDIESQPLR;RGPAHLDYPVSER;RGPAHLDYPVSERYEGPLDSTPR;RPTIPDYPTSEPYFGPLADTSR;RRPTIPDYPTSEPYFGPLADTSR;SDEPVPK;SDEPVPKPEEEHIDIADAAK;SDEPVPKPEEEHVDIADAAK;SDEPVPKPEEER;SDEPVPKPEEERIDIADAAK;SDVPLEK;STMNIDLELFPK;STSPFQSR;TDDIYGEPLTHHVTVYHSGR;TDDIYGEPLTQY…
HCON_00014070	Ribosomal protein S6e domain containing protein	17	17	17	14	13	13	12	14	13	13	12	49.4	49.4	49.4	28.055	247	4.97	0	323.31	44.5	41.7	45.3	40.1	624370000	661280000	848660000	708720000	140	EEAAAYHK;GCIVDANLSVLSLVVVK;GDQDIEGLTDK;GDSCYRPR;KGDQDIEGLTDK;KLFNLSK;KLFNLSKEDDVTK;LFEIDDEK;LFEIDDEKK;LFNLSKEDDVTK;LITPTVIGR;LNFANPATGQQK;MAQEVEIDALGEEWK;MKLNFANPATGQQK;QGVLSNGR;SREEAAAYHK;YVITHEK
HCON_00014090	Uncharacterised	4	4	4	2	1	3	2	2	1	3	2	10.5	10.5	10.5	55.806	493	5.76	0	11.215	3.2	1.8	6.7	5.3	18603000	29592000	15322000	13396000	15	AVFDYLEQK;LSPEGIR;QLETWASLVIDYAQHNK;QSLAEFDASGDSAAIQGTR
HCON_00014120	Prefoldin alpha domain containing protein	8	8	8	6	6	4	5	6	6	4	5	53.4	53.4	53.4	20.152	178	4.12	0	57.587	48.9	47.8	36	40.4	41102000	46538000	14722000	21392000	49	AVDELTSELAFVK;DQITTTEVNIAHVHNFGVK;EKDEPFETTYLVAEEVYTK;LSPEEGVAVLEER;NSLALLDVLIDK;NSLALLDVLIDKK;SDVTASKR;YVEASMTSQK
HCON_00014285	Putative esterase domain containing protein	10	10	10	6	8	6	6	6	8	6	6	41.9	41.9	41.9	31.338	279	4.83	0	323.31	31.2	36.2	28.7	28	107030000	59313000	80498000	124230000	69	CDMLFGAYVPDHK;GVDLPGDSDSWDFGK;ILVDQGASDSFLSAGQLQPESLK;KILVDQGASDSFLSAGQLQPESLK;KLLPIDPAR;NYLGPDTK;SISAFAPICHPINCPWGQK;STDSVSVEVR;SYNGPPR;TWEQYDSSLLLK
HCON_00014320	Uncharacterised	1	1	1	1	1	1	1	1	1	1	1	0.4	0.4	0.4	233.44	2040	5.54	0.0039626	2.141	0.4	0.4	0.4	0.4	50027000	36328000	14049000	15694000	8	ILAETSAK
HCON_00014510	Ras domain containing protein	3	2	2	2	2	2	2	1	1	1	1	14.1	8.5	8.5	22.522	199	5.93	0.0020504	2.5593	9	9	9	9	17910000	23419000	4873200	10616000	4	FLETSAK;LLLIGDSGVGK;VTINPLDSGK
HCON_00014550	Zinc finger domain containing protein	10	10	10	4	5	7	3	4	5	7	3	40.8	40.8	40.8	39.897	346	2.86	0	323.31	18.2	22.5	26.3	12.7	66339000	64539000	257730000	15169000	47	ASTIPDPVDR;AVSTEDMNR;DYGVAMTESQTNSLR;HVVPEDKYTVDEVSR;NDEEPSQQDEIVSGTLTALKDDVEK;QFQTEMEVTGR;QNAVTDTLAALVYDVNATAEVLRR;QTQGDPQYR;RPYCHDCFYR;VSVSPTDEFLSTR
HCON_00014560	Clathrin coatomer adaptor and Clathrin adaptor domain containing protein	18	18	17	11	15	12	13	11	15	12	13	20.5	20.5	19.3	93.854	854	5.62	0	54.36	12.4	17.6	14.1	14.5	105150000	102600000	43869000	86432000	69	ANQAHLHLELQQR;CYAVTALAK;DFAFQAAVTK;DLANEVER;ENFREDDSPWK;FLLNPDK;ISSQGPSLR;KVPELMEVFISCTR;LLDCGDIK;LVPNLVR;NSIAPANER;SEVHLLVTNSLK;SSNTYIK;TVAIDYQAVQR;VEITNNTPEVIR;VLAVNILGR;YVALNTLLK
HCON_00014580	Hypothetical protein CBG03940	12	12	12	8	10	10	7	8	10	10	7	28.7	28.7	28.7	42.634	387	3.94	0	68.651	18.3	25.8	25.8	17.6	228790000	240140000	183170000	152780000	73	DLPFLDPNRK;DNFIGLLHVTNTK;DSDPGSIPR;DVVSNPVQR;GGDSFVLLTDEDMQK;IGCECVDGCR;KQETQTR;KQETQTREELIY;LHELAAK;NGQPPSPQDPK;QETQTREELIY;TVEPLYVITPPGHPGR
HCON_00014600	TeNSin homolog	8	8	8	4	4	2	2	4	4	2	2	6	6	6	149.64	1328	4.29	0	25.493	3.5	3.5	1.5	1.5	17626000	9869000	5559800	3426400	23	ALNEAFERPR;ATPSIEPDLVGK;ATPSIEPDLVGKDR;AVTITVEDAQR;DSNSFPGAFGLALK;QAALLDELSR;SQSVNAQPYYSR;WENEVENAK
HCON_00014630	Cytidylyltransferase domain containing protein	9	9	9	6	6	5	5	6	6	5	5	32.1	32.1	32.1	37.949	333	3.75	0	98.075	22.8	25.5	15.3	15.3	22098000	22688000	37858000	47328000	34	ELNVGFLAASK;LNAFGGR;NSFPNVYLIVGVCGDK;SLEFISNWK;TEGVSTSDVVCR;TPAPYSDEEPAIAER;TVTSEEER;VDFIAHDAIPYVAPGEEDLYEK;YVDEVYR
HCON_00014650	Translation initiation factor eIF3 subunit domain containing protein	9	9	9	7	8	6	7	7	8	6	7	45	45	45	22.381	200	4.39	0	323.31	32.5	36	32.5	32.5	239680000	117470000	69786000	121260000	61	AAHYGYMLNK;DEFEDWGLK;ELSAAER;ELSAAEREEIQR;LIQTVSENLDASELR;QVYDDYGADDYDDYDDFM;SNALNMESFAR;TMSNYLK;VGTFLATR
HCON_00014660	SWIRM and Amine oxidase domain containing protein	1	1	1	1	0	0	0	1	0	0	0	1.9	1.9	1.9	89.953	797	8	0.0085141	1.82	1.9	0	0	0	0	0	0	0	1	VIIIGAGAAGIAALK
HCON_00014670	Protein F55H12.4	19	19	14	19	19	19	17	14	14	14	13	82	82	66	21.83	206	6.26	0	323.31	82	82	82	76.7	40062000000	28871000000	26419000000	22706000000	601	CLADAGAR;CQTGQLSGACAQGPGGK;CQTGQLSGACAQGPGGKVPK;FSSCIMK;GGGNCFK;GGGNCFKK;GLAPLCGR;KFSSCIMK;KLNCGLALPPDNVLVQQTK;LAAYAEINSMLAK;LNCGLALPPDNVLVQQTK;QCTCAEFEPCK;QSASGNIMQCADQCQSHVAALGASYPATR;RYPETLK;SFLAAGK;SFLAAGKK;SGIQAEAK;SGLNTGTVQQLCR;SQEPLINSIVR
HCON_00014680	P22U	13	7	7	12	12	11	10	6	6	5	5	57.3	35.9	35.9	22.304	206	5.48	0	323.31	51	51	47.6	47.6	1619100000	1460400000	1210400000	1115700000	104	CLAAAGAR;CQSNQLAGSCAR;GGGNCFK;GGGNCFKK;GLNSICGK;HIAALGASYQGTR;KLNCGLALPPDNVLVQQTK;LAAYAEIESQLAR;LNCGLALPPDNVLVQQTK;PFLAAGK;RYPETLK;SGLNTPAVQQLCR;SQEPLIGATIR
HCON_00014700	P22U	16	13	12	16	15	14	14	12	11	10	10	76.2	64.1	58.7	21.993	206	5.8	0	323.31	76.2	72.8	62.6	62.6	4850900000	4597300000	3899100000	5368200000	221	CESNLEAGSCAQRPGGK;EVEQCKR;FSSCITSCMDR;GGGNCLK;GGGNCLKK;GLSPICGK;KFSSCITSCMDR;KLNCGLALPPDNVLVQQTK;LAAYAEIESQLAK;LCNCLAAAGAR;LNCGLALPPDNVLVQQTK;PFLVAGK;RYPETLK;SATGNIMQCADQCQSHIAALGASYQGTK;SGLNTPAVQR;SQEPLIGATIR
HCON_00014720	Uncharacterised	11	11	11	11	10	9	10	11	10	9	10	21.5	21.5	21.5	51.791	478	5.2	0	125.45	21.5	21.5	16.3	18	227860000	226290000	191930000	120160000	91	AGEALPVK;AGVQLVK;ALNLIAEAEK;EILEQFADVR;IGDVGISIGK;LLIDGGER;NIANQTVQNVK;SGLAPAEKPMTINPALK;VAWGVETAAVK;VTSYLDDK;VTSYLDDKAEK
HCON_00014725	Uncharacterised	2	2	2	1	2	2	2	1	2	2	2	21.4	21.4	21.4	6.8119	56	8	0	7.8607	19.6	21.4	21.4	21.4	1652100	4817300	13576000	22111000	11	QVGQYIPLWNK;QVGQYIPLWNKR
HCON_00014730	Uncharacterised	1	1	1	1	1	1	1	1	1	1	1	5.8	5.8	5.8	15.903	138	6.7	0	15.466	5.8	5.8	5.8	5.8	2163500	3527900	5992000	1596300	10	VQAVQVIK
HCON_00014750	START domain protein, partial	16	16	16	16	15	15	15	16	15	15	15	61.9	61.9	61.9	26.767	236	5.59	0	323.31	61.9	61.4	56.4	61.4	1468300000	1338300000	816160000	873210000	234	AFNIDAETLFK;AVQSSGIADMMIK;CVIEYLVSVDLK;CVIEYLVSVDLKDK;FSPQANDASK;FVEEEILK;GTAHAFVEALK;GWANVVAGK;KAFNIDAETLFK;KVGDSYVVAATSFETDIPVAAK;LLEIEDTTANNQYGIGLR;RGWANVVAGK;SHWNDIEK;TPEWNSNVHSLER;VFDDAKR;VGDSYVVAATSFETDIPVAAK
HCON_00124550	Protein of unknown function DUF889 domain containing protein	1	1	1	1	1	1	0	1	1	1	0	3.6	3.6	3.6	28.053	247	6.67	1	-2	3.6	3.6	3.6	0	10161000	7290600	27679000	0	8	IAFAMTINK
HCON_00014930	hypothetical protein Y032_0015g2692	28	28	28	17	20	18	19	17	20	18	19	33.5	33.5	33.5	111.27	985	4.52	0	323.31	22.6	27	24.7	24.6	81776000	170390000	120560000	120570000	138	ALVGTIEATIK;ATLVAHGQIGAGQYAQDGHVALR;DLAQFMPDR;ECESRPTEAESEMR;EIACELGALQCQIEYGDFPENKPK;EQGIGEDETLLLR;EWPLEQVR;FPDDYSK;GVITLNVISSEK;IGISNYEEYSLVR;IGQLIAGYIDIIVK;ILDTYEHPQR;IVDDPTK;KIVQNYK;LVTVTNETTSEQQAK;NVATSTAQLVLR;QLSGTSDLDAK;RDDLVEATR;SVAEAEEELER;SVAEAEEELEREPEIELPR;SVAEAEEELEREPEIELPRFPDDYSK;TIPIDESHPVGQLMVGVCTK;TISADCEEPVLQEK;TTEEEQYNEVLR;TTVLAAAGR;TYGVTFFLVK;VGTAIATIGSNLPDVGR;WVDEQVIINK
HCON_00014935	I/LWEQ domain protein	38	38	38	17	23	17	21	17	23	17	21	26.8	26.8	26.8	169.18	1572	4.31	0	323.31	12.1	17.1	11.6	15	138520000	141010000	75159000	94525000	132	AAAADADSAEAR;AAVSELLIVSR;AFTEAVQEVVSTR;AIEAHAR;ALVEDTK;DAQIPVLR;DLIGCSELLK;DSHQILAPATR;DVAASLSALIQATK;ECDAALR;EFINCAGK;EKELVHAR;ELDQEILDVQK;ELDSRPSSETR;ELTDSSR;ETCTSAAQSLR;GETAIIDANR;IEQQNYTQEQIIDDATVVAK;LAGAAQTLQQSDVIAAANLAR;LGTSCIDTVK;LVDATSQLIISVR;NIVISDR;NLPDMDAR;QLEQLIVDVER;QLLLDASR;QNVVEDER;QNVVEDERNIVISDR;QQAELFDK;QVGSSVAQLVSAATTK;SATEQLESYVDNPDFAGVPAR;SITAAVQTLVK;SQNVNVK;SVVENLVYECTETAEYI…
HCON_00014940	Uncharacterised	13	7	7	9	10	10	6	5	5	4	1	30.7	18.6	18.6	57.857	499	3.85	0	133.25	21	23.6	22.2	12.4	17754000	4635800	5398300	316140	28	AFNVGEYR;AVQTATELEDLASHIEYWK;CVLAYFTNK;EGDFEFFSPYNQK;EGEVAILDATNTTR;EYFEEEDLDDLR;IINSNITDVK;INSPDYK;LEPVIMELER;LFFVESVCDDER;LQYEPLDQEEDEELSFIK;VPNVIALVGLPAR;YLNWIGIK
HCON_00014990	Uncharacterised	6	6	6	5	3	3	2	5	3	3	2	13.1	13.1	13.1	48.417	435	6.13	0	10.236	10.6	8	8	5.1	13862000	10473000	5231800	687800	16	CFVSSSFDK;FEFLVGETFIR;GDESTVFEK;IECVLGKPIPK;LVSGAFDSNIK;VWNLEKGDESTVFEK
HCON_00015020	CMP dCMP deaminase domain containing protein	8	8	8	6	7	4	6	6	7	4	6	50	50	50	14.991	138	6.27	0	53.808	43.5	50	37.7	43.5	152140000	149240000	38687000	69159000	41	AYCPYSK;GVSDQQLLR;KAYCPYSK;NAMTTALTK;QFLIEFGDFK;VILGSSR;VINTSIASLLPCAFTPAALDQHTEK;VINTSIASLLPCAFTPAALDQHTEKK
HCON_00015040	Mediator complex domain containing protein	2	2	2	2	1	0	0	2	1	0	0	1.9	1.9	1.9	140.56	1297	7	0.0020313	2.4728	1.9	0.8	0	0	934590	300580	0	0	3	IFYTVEPSYVVAK;LSWDGFQQALR
HCON_00015060	Uncharacterised	15	15	13	7	7	8	5	6	6	6	3	50.3	50.3	44.6	40.463	354	5.82	0	254.83	24.3	28.8	28	16.9	42234000	45369000	186630000	32329000	56	AMANLSVPFGSSDR;AMANLSVPFGSSDREVDAK;LFDSICNNK;LFDVGGQR;LGEASYQPTEQDILR;LLLLGAGESGK;LVMDVVAR;LWADSGVQDCFAR;MEDTEPFSEELLSAMK;NLKEDGMQAAK;QDYHEASAYIQAQFEAK;QYKPVVYSNTVQSLVAILR;SNEYQLNDSAK;SPLTICFPEYSGR;YFLDDLER
HCON_00015140	KOW domain containing protein	1	1	1	1	0	1	1	1	0	1	1	5.4	5.4	5.4	32.543	278	3.33	0	93.573	5.4	0	5.4	5.4	0	0	405900	0	4	LASFEDEICEEVGIK
HCON_00015430	Hypothetical protein CBG23547	8	8	8	5	4	0	1	5	4	0	1	10.1	10.1	10.1	81.05	739	4.79	0	15.258	6.2	5.4	0	1.1	39321000	21029000	0	9363000	16	EAVDVEPK;ETDETVVK;IAAILAK;KVPTPPNEFIAHR;LASNGNIPALQK;NLSNATTPLVAGR;QQDVLQR;TPQQPPK
HCON_00015440	Alpha beta hydrolase fold-1 domain containing protein	9	9	9	4	6	5	5	4	6	5	5	32	32	32	33.861	297	5.24	0	166.16	16.2	21.9	17.8	18.9	15191000	45881000	47377000	14205000	36	AIDDNLETILR;DLEEIVPDK;DYFPNVCFK;EFLLTNLAPSDVSGVSK;ETGFSSFR;LAVEPSWQNLIDR;LIVEDVSPK;LSCTVYAVDLR;SVSLALQR
HCON_00015450	hypothetical protein DICVIV_09382	5	5	5	3	2	2	2	3	2	2	2	7.2	7.2	7.2	76.329	697	4.85	0	18.584	4.2	3	3.7	3	25291000	14657000	2586300	9563300	14	DAYSASAR;ITAQPSVK;LQLQLQAALQQQK;VLCTQYGK;VNEPVVPSDTNAK
HCON_00015455	hypothetical protein TELCIR_10837	4	4	4	1	3	2	2	1	3	2	2	18.6	18.6	18.6	24.317	220	4.88	0	15.113	3.6	13.6	10	10	3391000	10978000	7615000	5085500	12	AFDTLASCGFK;AVFGSNLNETR;DGGGTDFDQDR;LNPEVTFR
HCON_00015505	Lipid-binding serum glycoprotein domain containing protein	11	11	11	5	6	6	6	5	6	6	6	14.1	14.1	14.1	90.386	849	6.14	0	44.41	6	7.7	8.6	7.5	75375000	67442000	59468000	115090000	33	APSLLFSAAR;EKYPNQK;GPHGPYVR;IGPNTPK;IYNTNQAMTLK;LLNDTLQK;LTGTAEISSLK;SGTLGLPQDALDNLGNLGK;TFQYASGLIAELLNQEIKR;TVTYLVGDAR;VVLYPAPPNR
HCON_00015510	Carboxylesterase domain containing protein	1	1	1	0	1	0	1	0	1	0	1	2.5	2.5	2.5	70.377	632	1.75	0.00092336	3.333	0	2.5	0	2.5	0	622900	0	0	4	LIDEAETVAGQVSECR
HCON_00015520	DEK domain containing protein	14	14	14	8	10	8	9	8	10	8	9	20.3	20.3	20.3	50.639	462	5.66	0	38.455	13.4	18.8	14.1	15.8	252870000	202730000	157440000	114250000	66	FKGFAFEEDSPEFK;FPGTNIGTR;GFAFEEDSPEFK;GFAFEEDSPEFKK;GIYDMPLEVEGK;ITIATPTPK;KVALLNK;KVVEAEEAK;KVVEAEEAKGDAK;NVLGLHSGGQSK;QMCQAVIEK;VLYGNPGK;VVEAEEAK;VVEAEEAKGDAK
HCON_00015530	Ras domain containing protein	7	5	5	6	5	5	5	4	3	3	3	34.6	25.5	25.5	23.596	208	5.84	0	252.24	29.3	24	24	24	54338000	23093000	14499000	14409000	33	ANLNVEEAFFCLAR;GQAHTAPQSGR;GQQLAIEYGTK;LLLIGDSGVGK;TITTAYYR;TYDYLFK;VTVGGQNQGK
HCON_00015550	Protein-L-isoaspartate(D-aspartate) O-methyltransferase domain containing protein	3	3	3	0	2	1	0	0	2	1	0	5.4	5.4	5.4	74.087	665	5.42	0	17.018	0	3.6	2.6	0	0	76785000	830680	0	7	DCLPCLVRPPSLADLCR;DIVTVQLQDGER;LLEIGGK
HCON_00015570	Protein PQN-59	9	9	9	7	5	5	6	7	5	5	6	16.6	16.6	16.6	72.289	680	2.88	0	323.31	13.7	9	11	11.9	119240000	104030000	46655000	88463000	48	AVATDDQMR;AVDSESVDEVTDWK;FASGNTR;GTSRGGSIAGR;LTLEGNSAEEDPANIQR;NDLGIGIASPTR;QMYPQEDDRK;SLSYADPSSVSYAPTTQPDR;TTTNTTGGTVPQK
HCON_00015580	Uncharacterised	7	7	7	3	5	3	6	3	5	3	6	37.7	37.7	37.7	26.82	252	5.41	0	26.447	15.1	27.4	15.1	30.6	15547000	15993000	20549000	397890000	31	DMGALDSLVIVPPDNTVR;LAFAGYK;LTQAAIPFLEK;NVALSAAR;SAPVALVTGATNSVGK;VAAADQCPNAVDNVAEDNKR;VGGDVVGFSFNIEDK
HCON_00015600	Peptidase M24B and Peptidase M24 domain containing protein	4	4	4	3	4	4	2	3	4	4	2	12.9	12.9	12.9	49.676	448	4.65	0	18.149	10.3	12.9	12.9	8.7	17888000	42291000	8524700	5123500	11	DVCTIGAQVVASTIAGCR;IEDDVVATAEGIEVLSDGVPR;INEVITK;YYIAPDVPGSYR
HCON_00015620	Short-chain dehydrogenase reductase SDR domain containing protein	18	18	18	16	17	14	18	16	17	14	18	54	54	54	27.047	250	5.46	0	323.31	54	51.2	51.2	54	1022600000	1140500000	620160000	641740000	154	APYSVMITGANR;DEFSPDR;DPNTAQHLNEISDNR;EHHGGFFK;EIHHIIATAR;GLTVLIHNAGIFVPYSTK;KEHHGGFFK;KSATAYGK;KSATAYGKDEFSPDR;LDVTCDDSIK;LDVTCDDSIKNAYAEVEK;NAYAEVEK;NKEIHHIIATAR;NLETFPY;SAMNSVLK;SATAYGK;SATAYGKDEFSPDR;VFDTNAASAVVITQVFLPLLR
HCON_00015680	Patched domain containing protein	4	4	4	2	2	0	1	2	2	0	1	3.6	3.6	3.6	112.14	985	6.44	0	4.1852	1.9	1.5	0	0.8	6612600	5189500	0	644150	9	FNEDELK;LSYPISSVLGR;NWGPVGTK;TAISIAENR
HCON_00015775	Metal-dependent phosphohydrolase domain containing protein	2	2	2	1	1	0	0	1	1	0	0	15	15	15	23.489	206	5.75	0	17.103	11.2	11.2	0	0	392740	1132700	0	0	4	AQIENAPK;DLTGTPYINHPIGVAYILTNEAK
HCON_00015800	Uncharacterised	4	4	4	2	3	0	1	2	3	0	1	6.6	6.6	6.6	77.711	685	4.9	0	10.383	3.5	4.7	0	1.9	2399500	1395100	0	0	9	DIAVSEEPLSYVR;ENQIVQLLSDDVR;LLADNYPK;LLIGNITPSGK
HCON_00015830	Mov34 MPN PAD-1 domain containing protein	13	13	13	8	10	9	9	8	10	9	9	40	40	40	41.411	365	5.16	0	127.13	28.5	33.7	31.2	32.1	308840000	334800000	365010000	251020000	87	DIGLPTEAYIEVQEVHDDGTPPIK;DIKDQTAGTLSQR;DQTAGTLSQR;FTPHPVLVIIEAEPK;GLHSQLVDIEK;IVGWYHTGPK;LHKNDIAINEQMK;NDIAINEQMK;SLDIGNSFAVPFDEDEKDK;SVIALHNLIDNK;TESLPADLMK;VVGVLLGSMK;YLQDVAAHR
HCON_00015870	Janus Ocnus domain containing protein	2	2	2	2	2	2	1	2	2	2	1	11.5	11.5	11.5	15.592	139	3.92	0.0012059	2.986	11.5	11.5	11.5	5.8	31278000	26910000	25394000	5532800	8	EDAGPSYK;LSCVGGGR
HCON_00015880	Janus Ocnus domain containing protein	8	8	8	7	8	7	8	7	8	7	8	71.1	71.1	71.1	12.927	114	4.76	0	144.61	65.8	71.1	65.8	71.1	430270000	571020000	300690000	277100000	93	CNFHSDIFDVTESAVGPSYK;DVDIDPSGTFK;ILVYGYSQGYGK;KQYPDYDITFSDEGY;LNCVGGGR;PLADVKDVDIDPSGTFK;QYPDYDITFSDEGY;YILIECTDK
HCON_00015900	Sushi SCR CCP domain containing protein	2	2	2	2	2	1	1	2	2	1	1	9.6	9.6	9.6	24.006	239	7.55	0	170.49	9.6	9.6	5	5	27998000	17740000	18258000	44477000	12	CPPVVAPLGGK;NGLFGLLGTCVR
HCON_00015905	Lipocalin-related protein and Bos Can Equ allergen domain containing protein	10	10	10	8	8	10	9	8	8	10	9	58.6	58.6	58.6	15.502	133	4.93	0	323.31	49.6	49.6	58.6	54.1	504240000	372490000	245080000	216220000	93	EGDTWVCLQTSTFK;EVGVGLITR;KAAAHIK;KEGDTWVCLQTSTFK;LGEEFEETTPDGR;LGEEFEETTPDGRK;LITTLQCGDVVCR;SENFEEYMK;VQLEIKK;WVLDKSENFEEYMK
HCON_00015980	SAC3/GANP family protein	9	9	9	7	7	7	7	7	7	7	7	40.5	40.5	40.5	29.052	257	5.64	0	323.31	31.9	29.6	28.4	33.1	90071000	184300000	83434000	86725000	57	DAANMLLFQNDAQVNEFAK;LEQSLMEGAYNK;NDMAAFDDAIPR;NTNTIEQVLK;QTIFYAK;SDIALSIER;TIPSQFYSVFIR;TLLAEWSK;VLSFYDQCPTAAENK
HCON_00016040	SH3-binding, glutamic acid-rich protein	3	3	3	2	2	3	1	2	2	3	1	14.5	14.5	14.5	31.282	276	6.56	0	75.472	9.4	9.4	14.5	4.7	47816000	18313000	21728000	25916000	17	EEPEAEVEETAVIR;TVDHVFTLPTSAK;VFIASITANPEVR
HCON_00016174	Uncharacterised	2	2	2	0	1	0	0	0	1	0	0	5.1	5.1	5.1	48.466	415	2.67	0.00031192	3.636	0	2.7	0	0	0	0	0	0	2	EVEQELLEER;WLDPNYNENKK
HCON_00016180	Glutaredoxin domain containing protein	4	4	4	2	3	2	1	2	3	2	1	31.2	31.2	31.2	16.815	154	4.74	0	74.964	15.6	26	21.4	11	2713000	5781600	855680	0	13	FFGGGDDTTAAADSGK;NDCSEIQDYLQSITGAR;SYCPYCK;TFVDGLLK
HCON_00016200	Glutaredoxin domain containing protein	4	4	4	3	4	4	4	3	4	4	4	32.2	32.2	32.2	12.439	115	5.18	0	14.948	25.2	32.2	32.2	32.2	152210000	141630000	84510000	61146000	33	DYVDGLLR;FFGGGDDTAAAAK;SLPSMAVK;SYCPYCHK
HCON_00016210	Glutaredoxin domain containing protein	8	8	8	7	7	8	8	7	7	8	8	55.3	55.3	55.3	14.608	132	4.73	0	323.31	50	52.3	55.3	55.3	2098800000	3604600000	2838900000	2015400000	115	ATLEAQNLK;DFVDEHIK;FYGGGDDTVDSAK;FYGGGDDTVDSAKDGK;SDCPFSK;SGVMDYINIDERPDFNEIK;SGVMDYINIDERPDFNEIKEYLK;SLTGAGSTPR
HCON_00016230	MIT and ATPase and Vps4 oligomerisation domain containing protein	23	22	22	15	19	17	16	14	18	16	15	55	52.2	52.2	48.31	431	5.75	0	323.31	36.7	42.7	41.3	39.2	343540000	311690000	204440000	124080000	125	AIELVTTATEEDK;AIELVTTATEEDKAGK;AVATEADNSTFFSVSSSDLMSK;CTTYLNR;DALMQPIRR;EALKEAVILPIK;EAVILPIK;EAVILPIKFPQLFTGNR;EHKPSIIFIDEIDSLCASR;FPQLFTGNR;GILLFGPPGTGK;IYIPLPEMNAR;LSGAIVMEKPNVK;NLFALAR;NNNNLTDNDYK;SLATVKPTVNAADLTK;TEGYSGYDINILVK;VIVHDLLAPCSPGDR;VQSATHFK;WLGESEK;WSDIAGLETAK;YEAQGDK;YVSGPSPSDPK
HCON_00016240	Uncharacterised	6	5	5	4	3	3	2	3	2	2	1	15.4	12.5	12.5	43.729	376	3.65	0	7.5132	9.8	8.5	8.2	6.4	10247000	6781300	5318800	2650700	10	AMGTIDPR;ESLSLFK;LLLLGAGESGK;QIEEQLAK;QPNYDPSEQDILR;SSEYQLIDCAK
HCON_00016260	C. briggsae CBR-NPP-4 protein	3	3	3	2	1	0	0	2	1	0	0	5.2	5.2	5.2	93.13	932	4.6	0	13.692	3.8	1.4	0	0	3931600	0	0	0	4	EYDEAVNCYQDAVTDISAK;KLAEEFTANSSDTTIK;SILTADGSLYIPR
HCON_00016280	Hexokinase domain containing protein	12	12	12	7	8	9	9	7	8	9	9	24.6	24.6	24.6	64.163	570	5.59	0	99.038	14.2	15.8	17.9	17.2	29654000	50417000	54472000	52792000	60	AKEEQTNYVTLED;ALADFLIEK;ELIDPGLEFR;FVAMDLGGTNLR;GAALIAAIVTR;GLEGGLAR;GVTATGVVGEDVVK;ILYTIGSFPTK;QLFDYIAK;SANLSAAAIACVLNR;STIAMLPSFVPELPDGTER;VVQTGDGSGK
HCON_00016430	Uncharacterised	22	22	22	17	20	14	15	17	20	14	15	34.7	34.7	34.7	80.051	709	4.86	0	323.31	26.5	31.9	22.6	23.7	652020000	357740000	398830000	182030000	147	DGIIETHVEHR;EATVVYK;EYFSLCFYDTEGTR;FAPQNSEQLLQMIAQK;FPWQGIIK;FYPTAPSSLNDDHAR;GAPVGIGICAHGIYIYK;GLPWEFCYEVK;GLTPAEAENLYLDTCK;LIQPDEKPK;LLDGTYK;LPDEVTTEYDEK;LPDEVTTEYDEKGNK;LTHSLDNVAK;NWLYNDK;NWLYNDKK;QQTMYGIFVFNAK;QTFQNYVVPTDEQPGVVTVEHIR;TLTSGNR;TVAYDAGQNEHHNEALGEFVSCK;TVETYTYK;YNLFLQLR
HCON_00016480	Hypothetical protein CBG12578	5	5	5	3	3	3	3	3	3	3	3	35.9	35.9	35.9	20.015	181	4.2	0	323.31	18.8	18.8	18.8	18.8	326370000	328570000	212170000	249580000	60	CEDECEEVYYSFFTYGK;CVGDIFGK;DQQPACNLR;DQQVATMGYNPYAYWPYYGR;VMMEQQAQPSK
HCON_00016500	Uncharacterised	5	5	5	3	4	4	4	3	4	4	4	30.8	30.8	30.8	15	133	5.16	0	14.702	14.3	21.1	21.1	21.1	279720000	418500000	207590000	117390000	33	AIDADPESV;CECGHWFK;ERPNLVPSHFPDR;LAGDDRYEPK;RCECGHWFK
HCON_00016520	Fumble domain containing protein	2	2	2	2	1	2	2	2	1	2	2	6.3	6.3	6.3	46.114	413	6.56	0	3.8391	6.3	2.7	6.3	6.3	2994600	505400	2388000	2301700	7	EKPTTPFIVLPEEAR;FALDIGGTLVK
HCON_00016560	Uncharacterised	26	26	26	18	23	21	19	18	23	21	19	72.9	72.9	72.9	40.629	373	5.2	0	323.31	56.6	63	58.7	55	1440100000	1154900000	809240000	738470000	192	DDVGKPAEPDVTEAPK;DEPAAQREPEQAK;DEPAEPAPTEGGDAAPNAPEGEQVAEEECK;DILGFEEGK;DILGFEEGKGMTAADLLEK;DIREDALGWIAQQIPPAVHK;EDALGWIAQQIPPAVHK;EKQADLINQFVLWAR;FQQEGIDVDSVLSAASQVVR;GMTAADLLEK;KDEPAEPAPTEGGDAAPNAPEGEQVAEEECK;KDEPAEPAPTEGGDAAPNAPEGEQVAEEECKK;KEEPATEPAK;KVDALTSAPVAAN;LAYGESERPPLPGK;LLTALANK;LQPGAVK;NQFLAFLR;QADLINQFVLWAR;RDEPAAQREPEQAK;RPAPVAEK;RRPAPVAEK;TEEKPVAQK;TNIIQSILNFFK;VEPEITAEAAPVTESAPT…
HCON_00016640	Uncharacterised	13	12	12	12	12	12	12	11	11	11	11	91.7	91.7	91.7	14.406	132	5.19	0	323.31	90.2	91.7	86.4	91.7	3828000000	4041100000	4407000000	2716200000	298	AAIVGSADGSIWAR;DKSGFFAAK;FVGLFDNLNDVPAQGVDLEDVHYIVPR;KFVGLFDNLNDVPAQGVDLEDVHYIVPR;SAVLIAVYEGENQVSAQVR;SGFFAAK;SGWDAYINTMTEASPAIK;SGWDAYINTMTEASPAIKR;TEENLIFGK;TEENLIFGKK;TQDPNTFAATDAELK;TQDPNTFAATDAELKK;YLEEIGY
HCON_00016670	Hypothetical protein CBG12683	11	11	11	5	6	6	7	5	6	6	7	39.8	39.8	39.8	40.822	357	4.72	0	323.31	15.4	21.6	21	25.8	49995000	39514000	15743000	18466000	57	GAEDLRQEDTDNSIDDVDEDKIDEILR;KIPPVGK;KNPILYDGEFK;KNPILYDGEFKDSQEVLR;NLVIFFYEAK;QEDTDNSIDDVDEDKIDEILR;SHCPSCVEALSEVEEIDDDIEATGYVQVVK;SHEEVVTWDLTDDNFESR;TLTNFALYK;VETSVNDDVTDR;VTVADDVPLPK
HCON_00016720	Bestrophin and Zinc finger and RNA recognition motif domain containing protein	4	4	2	4	4	3	2	2	2	1	0	14.3	14.3	10.5	29.43	258	6.96	0	9.4542	14.3	14.3	8.9	3.9	30800000	33815000	58062000	12106000	21	DFGGGGFGGGGGR;DKVNCSFFFK;THIIPTFSQTVLLK;VNCSFFFK
HCON_00016760	Protein K04F10.7	6	6	6	4	3	3	2	4	3	3	2	26.2	26.2	26.2	25.954	233	6.67	0	9.3208	15.5	12	12	11.2	25704000	13016000	7389000	5109400	13	EKVEQLLK;FCQLPAAFHEEK;LHSIVAQK;QATLAAK;RDPFADSGENVLLVQQLR;YGKPTTCK
HCON_00016850	Uncharacterised protein family UPF0057 domain containing protein	1	1	1	1	1	0	1	1	1	0	1	14.5	14.5	14.5	9.5433	83	2.43	0	87.672	14.5	14.5	0	14.5	11265000	16352000	0	1035400	8	ASEGQVFVVDNR
HCON_00016860	Uncharacterised	10	10	9	7	7	7	8	6	6	6	7	14.3	14.3	13.3	82.985	753	5.16	0	38.787	9.3	9.7	9.6	11.4	185870000	107520000	185380000	107660000	53	FLFCDLSHGQPR;GPVGSVAPVATAR;KSPAWMACNCR;LVDDCSDR;NIDGLSNK;QNQVDQVLAFSAPR;TCYSQFDLR;VGGAHSGPAFLPWHR;WQQGGFR;YTDNLYEYAAR
HCON_00016970	reticulocalbin	21	21	21	15	18	16	16	15	18	16	16	57.6	57.6	57.6	33.558	295	3.92	0	323.31	50.5	54.9	51.2	53.6	387260000	418400000	380030000	300510000	154	AADLDGDGK;AADLDGDGKLNQDELSAFLNPENYK;DANKDGAIDLK;DGAIDLK;EKDANKDGAIDLK;EVDGAAAR;FLAEYDSDGDGVLR;FLAEYDSDGDGVLRGDEVR;HQGGEDDHHLDHQAVLGSR;KTASEFDEIPK;KTASEFDEIPKEESK;LMEEDKLYFK;LNQDELSAFLNPENYK;NLDADDRK;QEATHLINGADKDKDGK;RLEVLAK;SMVALDNEEVIDR;TASEFDEIPKEESK;TASEFDEIPKEESKR;VLVEVTMK;WLIPDVK
HCON_00017000	Bicarbonate transporter domain containing protein	11	11	11	5	4	6	6	5	4	6	6	12	12	12	124.3	1108	5	0	31.759	6	4.2	6.1	6.4	22039000	8780100	27400000	18793000	28	EKDDTPALFTEMGELGLK;EQFGPQLELPK;ESIELASLAPGTR;EVNSSGMWK;FEEDVEQGGNR;FFTTTDLK;IEPPNQIPSQEK;IPLAAIQEPSHSINMTK;KHVHQYEQAK;SGFLSTVR;TANVLGDLTEVPVPTR
HCON_00017060	Glycine cleavage H-protein domain containing protein	7	7	7	5	6	6	5	5	6	6	5	28.3	28.3	28.3	17.809	159	3.94	0	91.902	28.3	28.3	28.3	22	549220000	295620000	106510000	127280000	66	DYQEFKKEDEGHD;ELGDLLSEK;ELGDLLSEKDYQEFK;KEDEGHD;NEVLEQEPGK;NEVLEQEPGKINK;SPFDEGWLYK
HCON_00017110	NADH:ubiquinone oxidoreductase domain containing protein	7	7	7	5	5	5	5	5	5	5	5	61.2	61.2	61.2	14.223	121	6.44	0	106.72	55.4	55.4	55.4	55.4	27229000	50992000	145220000	93916000	39	AEAIANQR;ECLTNEK;KLYFEGK;LEKPFLENHPPPGQFKPDHFEWNR;RAEAIANQR;TCGFFEAQFFR;TPVSDTFAILLSQQGR
HCON_00017190	major antigen	4	4	4	1	4	2	2	1	4	2	2	11.7	11.7	11.7	39.173	342	2.71	0	6.2182	3.5	11.7	5.8	6.7	4263200	26532000	12816000	3254500	11	DISPVPDNSVK;KNEAVELR;QSGSSLEELEAK;SDGVSPSPR
HCON_00017200	Uncharacterised	3	3	3	2	3	3	3	2	3	3	3	7.9	7.9	7.9	43.323	391	5.75	0	14.553	5.9	7.9	7.9	7.9	9149200	39536000	17012000	35105000	22	GVFSDEAVNFVSK;LGLTEPQK;SLSSDPFFTR
HCON_00017250	Acyl-CoA oxidase dehydrogenase and Acyl-CoA oxidase domain containing protein	17	17	17	12	14	11	14	12	14	11	14	31.8	31.8	31.8	75.531	669	5.18	0	82.567	19.1	25.1	19.3	26.6	87686000	306350000	127210000	154720000	77	AEILEFVK;ASIELCK;DGNVYPALLEWAQK;DGTYIAPK;DQATQLAAAACIAIR;ETSTEEAWNR;FAAWQTYSDANIVQDFEHVAR;LAAICGYLAKPDLAHSK;NLETTATYDPK;RQGEIEQGAGEVQILDYQTQQFR;SPLTDLTR;SSNYAIVVAQLYTK;TEEFIINSPTITSAK;TEVLPTFEK;VATAADASLR;VNPLIRPNDNPDITK;WWPGALGK
HCON_00017340	Immunoglobulin domain containing protein	5	5	5	3	3	3	4	3	3	3	4	15.6	15.6	15.6	30.323	270	4.62	0	15.981	8.1	11.5	11.5	15.2	48535000	7344000	59566000	33697000	22	DGKPLELSDK;DNNEFHLEGER;DNNEFHLEGERR;LTTQIHLYAR;TSKPLIIIEK
HCON_00017350	cAMP-regulated phosphoprotein endosulphine conserved region domain containing protein	9	9	9	6	7	8	7	6	7	8	7	67.9	67.9	67.9	17.168	156	5.18	0	120.04	37.8	60.3	67.9	50	185990000	122980000	272050000	204420000	63	ASIINPAVHCK;KASIINPAVHCK;LPARPASSFLQK;LPHPMAAPTALSTTRPIPK;PASSFLQK;QQEQQLMNK;QVAPSGR;SEMGNEVPEDLEEGLSVEK;TSCVSGDPTSPDGETNLQIPRPDTVPQR
HCON_00017660	DZF domain containing protein	10	10	10	7	6	6	4	7	6	6	4	11.6	11.6	11.6	96.993	913	5.64	0	13.429	7.8	6.1	6.1	4.3	26617000	15796000	19858000	14183000	26	EAITASAQHALR;EAQQFYCEVCK;FGASGGAQR;GENNPSLPK;LLQYLCK;LSSTAGQLEAK;SAAEEGVK;SLAAIASTNNK;VFEAVASGVLLK;VLSSCLAPLSVGDALR
HCON_00017810	hypothetical protein HCOI_02027500	2	2	2	0	2	1	2	0	2	1	2	29.1	29.1	29.1	10.18	86	4.11	0.00092535	3.4008	0	29.1	16.3	29.1	0	43503000	7536300	19959000	3	HLQEDLAALQR;QLTAPTTMEKEEAR
HCON_00017880	Regulator of microtubule dynamics protein 1	4	4	4	3	1	2	3	3	1	2	3	12.5	12.5	12.5	35.432	311	4.79	0	5.0518	9	2.9	5.8	8.7	39351000	3641300	808870	4106000	9	AEEISPR;LMYEAFAVVQK;MPVVSADDR;WGSSDCSELLWR
HCON_00017890	Protein Y38E10A.24	2	2	2	0	1	0	0	0	1	0	0	23.5	23.5	23.5	8.1215	68	6	0.0014819	2.7563	0	13.2	0	0	0	2494700	0	0	2	CWENAGYAK;TAIWDKK
HCON_00017920	Peptidyl-prolyl cis-trans isomerase domain containing protein	13	12	12	9	9	11	11	8	8	10	10	55.3	55.3	55.3	22.416	206	5.73	0	281.94	38.8	43.2	43.2	44.7	367230000	304230000	412640000	265970000	75	AIETVPK;DTNGSQFFITVK;FPDENFK;GEGYVGSK;IVIGLFGK;KTSWLDGR;SIYGEKFPDENFK;TATNFIELAK;TSWLDGR;VIPEFMIQGGDFTNGDGTGGK;VLQGMDVVR;VTDKVWFDIESNGQQMGR;VWFDIESNGQQMGR
HCON_00017940	Cyclin domain containing protein	4	4	4	3	2	3	2	3	2	3	2	20.1	20.1	20.1	37.196	319	4	0	157.8	16.9	11	16.9	12.5	24149000	1614800	5700600	1791500	18	QADLLQPGEESIFLTPEEEAK;SGTPEQNTTR;TDDWSALNTALEER;YGLDSLDKSPDVLTEFLQK
HCON_00017980	Uncharacterised	16	16	16	10	11	11	11	10	11	11	11	44.7	44.7	44.7	31.427	284	5.34	0	84.546	34.2	34.5	31	35.6	355740000	339450000	222550000	198150000	85	ASSGEYISSK;DIAYEPR;DIAYEPRDD;EKTQITVSAASK;GGIVVAVDSR;GMGLSVGSMIAGYDK;GMGLSVGSMIAGYDKR;KMTDEEALK;LWYEFSAELGR;MTDEEALK;MVATMAGGAADCQFWTR;RGPQIFK;RLPPIDVSK;TQITVSAASK;YCNLFELR;YFANVLYGYR
HCON_00018030	Peptidase C54 and Phosphoribosyltransferase domain containing protein	3	3	3	2	2	1	0	2	2	1	0	14	14	14	23.853	214	4.57	0.002039	2.5008	7.9	7.9	6.1	0	7035800	7440500	1436400	0	7	LGEFYLK;LTAQVLCDIINAK;VTDAVAVVDR
HCON_00018050	Peptidase C54 and Phosphoribosyltransferase domain containing protein	8	8	8	8	7	6	6	8	7	6	6	30	30	30	50.256	443	5.75	0	323.31	30	24.4	21.7	19.9	24879000	16993000	16649000	12570000	50	CYLPAIENYFK;FEDGFDALDVNEDVPASVSLK;LDSCVGIIGGRPNHALYFIGIAGDK;LGLTSINR;NEVFPASQPPLFEQLENRPK;NVDESYLTLVNESSVSDDQK;SVGEWFGPNTAAQVIK;YWPPFEPYTGVK
HCON_00018060	Protein ZC376.6, isoform b	1	1	1	0	0	0	0	0	0	0	0	1.3	1.3	1.3	111.13	994	6	0.0042337	2.1043	0	0	0	0	0	0	0	0	1	SEAICSYFAEILR
HCON_00018120	Protein W05H12.1	8	8	8	5	4	6	7	5	4	6	7	19.8	19.8	19.8	51.125	460	5.98	0	16.168	9.3	7.8	16.3	17.8	132040000	46028000	68906000	75535000	31	CLDCVGK;CQTFVTAK;EASDLLK;FTCFCNSR;GCMSGSLLR;GETCLGELCSYVINHR;TESCVCATDYCNAEKPQITVPER;WGTIEWGKPQIVK
HCON_00018240	Major facilitator superfamily MFS-1 domain containing protein	1	1	1	1	1	1	1	1	1	1	1	2.1	2.1	2.1	53.622	486	4.12	0	9.254	2.1	2.1	2.1	2.1	8210100	9268400	3239000	0	7	TLNNLTTEQR
HCON_00018310	Protein T25G3.1	4	4	4	2	2	3	3	2	2	3	3	32.2	32.2	32.2	17.784	152	3.91	0	8.6703	15.1	17.8	24.3	27	22827000	1098200	23058000	7034600	17	AQKPLTYK;LLSFNCDDEEDE;SGIAFIEQDDPPFIK;STVDGAEEDAREEK
HCON_00018450	Hypothetical protein CBG22669	3	3	3	3	2	2	2	3	2	2	2	34.3	34.3	34.3	11.174	102	6.12	0	128.44	34.3	25.5	26.5	26.5	25408000	13466000	3577000	11561000	16	AWNNGIDK;VALVAGAVK;VFTAVENAPESFNAVANR
HCON_00018710	Peptidase M49 domain containing protein	33	33	33	25	31	31	28	25	31	31	28	55.8	55.8	55.8	83.329	733	5.37	0	323.31	48.4	50.3	55.7	43.8	965820000	1025400000	648320000	553110000	300	AGLLALEFYSPEAQK;ALDSAANENQK;CWNQDSVWYPR;DHFLKPDFTALDVLAFASSGIPSGINIPNYDDIR;DIITGNPIAK;DVDPVIESYIGFIENYR;DVDPVIESYIGFIENYRDPAGTR;FGVLSSAYEECR;GDYSPLMAR;IDSVGRPAVTEFLR;IFVQANTK;IIPGVDVAK;INDKGEVDLISYDSTATGVIQSFIDR;KALDSAANENQK;KIDSVGRPAVTEFLR;KIEPWNTR;KTSPSFIDTWER;LFESYGK;LFKDHDAK;MNFLDQEDEDLFHK;NADGTFNFDK;NVIAATPK;SEFEGFVACVNK;SLHILPNDSPVCVLDCVDAFK;STADLEGGTK;TDGATEEEFEDFIVITER;TSPSFIDTWER;VCLEAGQ…
HCON_00018730	aminotransferase, class III	14	14	14	11	10	5	6	11	10	5	6	34	34	34	48.065	444	4.84	0	142.42	27.7	27.9	17.1	14.6	273270000	385470000	16874000	28700000	79	AALNAQLDK;AVLEVIEEEK;DSPIQTK;GGINGNVLR;GGLAISDEVQTGFGR;IAPPMCITK;KPLLVTK;LGSHFWGFEAQDAEPDIVTMAK;LQQNCATVGDYFFK;QLSSINSPLIGDLR;SDVDTCVSAIADALK;SDVDTCVSAIADALKQELQ;STVVYYK;VANIFEGIK
HCON_00018750	Uncharacterised	7	7	7	1	1	1	0	1	1	1	0	21.1	21.1	21.1	33.342	299	5.86	0	36.214	3	2.3	3	0	1410400	2408700	4405200	0	8	AYIHSIPGR;KIPSSPK;KLAPSAATR;LLRPESSSR;TCNTVSAAGR;TYTSTPYDYEVR;VQAWYNR
HCON_00018760	ATPase domain containing protein	29	29	27	22	21	22	21	20	19	20	19	67.6	67.6	64.8	48.484	435	5	0	323.31	57.2	56.3	55.2	52	408740000	312030000	374550000	422720000	216	ACLIFFDEIDAVGGAR;DFLEAINK;DIDAEDDKPFQALDEGDIAVLK;ESDTGLAPPALWDIAADK;EVVETPLLHPER;FDDGQGGDNEVQR;FVNLGIEPPK;FVVDLADTVAPTDIEEGMR;GVLLYGPPGTGK;IITGEGHDPR;KACLIFFDEIDAVGGAR;KIEFALPDLAGR;KVATEKDFLEAINK;KVNELSGVK;LCPNSTGAEIR;QAMQQEQPLQVAR;QLETDIEECVK;QLETDIEECVKK;SVCTEAGMFAIR;TDACFIR;TMLELINQLDGFDPR;VATEKDFLEAINK;VIGSELVQK;VLMATNR;VLMATNRPDTLDPALIRPGR;VNELSGVK;YGQGPYAEQLK;YQIHLPLPAK;YVGEGAR
HCON_00018810	NADH:ubiquinone oxidoreductase domain containing protein	4	4	4	0	1	3	0	0	1	3	0	44.5	44.5	44.5	15.06	128	5.33	0	14.391	0	7.8	33.6	0	0	765030	3837500	0	6	ANAPFAGHMCDGER;ATWEEMEQFK;LSVSIEGATKPEIAPR;VDRPPTFDPQYGFEKPR
HCON_00018830	Uncharacterised	30	30	30	28	28	27	28	28	28	27	28	47.1	47.1	47.1	69.745	643	5.57	0	323.31	45.4	43.1	41.7	47.1	2804300000	2460700000	1865700000	1758200000	356	AFASLPR;ATYQVFSGSVR;DELLMSCAWDDTVR;DIAWNDDSK;DIAWNDDSKR;EWTFHTAK;FGHVFLFDTGTSNGNLSGQSR;FTHGAVSSNDSIK;GFPTVITSSPK;GITALALSSCK;GITALALSSCKR;IAAVGEGR;IATASGDK;IQPSLHNSQVVGLTVGR;IWDTTQSTHILK;IWNVPEK;KVVPYSVDDFK;LISGSEDNTVAIFEGPPFK;MNGDESNEYKK;NILVFEGEK;TGAAHSGSVFGLAWSPCGK;TGELIDESVK;TTFHEHSR;VNCVAWSPDNR;VVPYSVDDFK;VVQGHNK;VVTFGDSTEDQQIGISWSPK;WNVSNGESFR;YLVATDSGR;YLVATDSGRK
HCON_00018940	Glyoxalase bleomycin resistance protein dioxygenase domain containing protein	12	12	12	11	11	11	11	11	11	11	11	65.8	65.8	65.8	17.364	161	5.97	0	115	65.8	65.8	64.6	64.6	3934900000	2927400000	5093700000	2034600000	160	DCGGVLIELEQV;DVIFLHPK;GGGMHHICIEVSNITK;KAAQFYK;LELLHPHGDK;LELLHPHGDKSPIQGFLDK;LNHVAIATPDLK;LNHVAIATPDLKK;NKGGGMHHICIEVSNITK;SPIQGFLDK;TLGEKPK;VSEAVAQPEHGVYTVFVELPNSK
HCON_00018960	RNA recognition motif domain containing protein	2	2	2	2	2	2	2	2	2	2	2	43.2	43.2	43.2	8.7605	81	6.46	0	323.31	43.2	43.2	43.2	43.2	647890000	641540000	118890000	52364000	32	GFGFCDFADAAGAQNAVNTLNGADFNGR;VNFANKN
HCON_00018980	hypothetical protein Y032_0112g342	17	17	17	6	8	7	8	6	8	7	8	5.7	5.7	5.7	357.39	3219	3.88	0	35.758	2.1	2.8	2.1	2.7	26977000	50438000	93236000	40322000	41	AEAEDDLAAAR;ALEEVGGISAENR;ASHAYEQIASGLK;AVFEEPWEYYTK;EALAVVDGAR;ESTDVFVK;ETLTGASPR;FDDHHDR;GSETSGDFFVLYLK;LDEFDQWLEDYR;LEAENPLK;NFATPIDEPLDPENYK;NVPDSTIFVTR;TAADASSECR;TIGLQSVAR;YFPQVVLVGNNR;YKEVSNEIEK
HCON_00019030	Nucleoside phosphatase GDA1 CD39 and Serine threonine protein kinase-related and Citron domain containing protein	1	1	1	0	1	1	1	0	1	1	1	3.1	3.1	3.1	49.741	447	4.83	0	26.56	0	3.1	3.1	3.1	0	0	172090	125520	5	EDAVVLITDAATFK
HCON_00019080	Casein kinase II domain containing protein	4	4	4	3	2	2	3	3	2	2	3	16.1	16.1	16.1	31.47	279	4.78	0	251.62	13.3	9	10	13.3	12927000	12317000	3002200	18393000	21	FNLTGLNEQVPK;GIGQMVEK;GNEFFCEVDEEYIQDR;KPATQFIPR
HCON_00019090	Uncharacterised protein family UPF0183 domain containing protein	4	4	4	3	3	3	0	3	3	3	0	10.6	10.6	10.6	47.351	425	5.36	0	7.7547	8.2	7.8	8.7	0	3856500	3628200	7124500	0	10	DICAYLGNDGIR;QDPLTFEVLPQEGLK;TILVSCAR;TISFGDSVAR
HCON_00019280	Uncharacterised	7	7	7	5	4	2	1	5	4	2	1	9.3	9.3	9.3	84.781	761	6.56	0	29.51	7.9	6.2	1.8	1.3	5030600	7525200	1632400	13961000	20	EIPLGVVEAILK;EMLREYADLR;KVFTLEQASALISK;LGSVGDFLAK;VFTLEQASALISK;VSLSQTILK;YVLLPLHSQLTGAEQR
HCON_00019285	Uncharacterised	2	2	2	1	0	1	1	1	0	1	1	9.2	9.2	9.2	32.621	295	2.5	0	38.69	4.4	0	4.4	4.4	1249200	0	0	833510	8	AEEIAQSESVDLK;TYVAEATIFVPQLR
HCON_00019320	Granulin domain containing protein	2	2	2	2	2	0	1	2	2	0	1	6.1	6.1	6.1	28.862	262	6.7	0	79.666	6.1	6.1	0	5.3	11955000	17553000	0	717350	8	CPSGSTCCMLVSGK;SKCPSGSTCCMLVSGK
HCON_00019400	Crotonase domain containing protein	5	5	5	4	5	4	3	4	5	4	3	12.8	12.8	12.8	34.26	313	6.26	0	102.52	10.5	12.8	10.5	8.3	227790000	157860000	200020000	148120000	35	FGFMQSK;LQLNRPEK;SGANVCR;SSPLVSVAR;SVWGGTAQR
HCON_00019410	ANTH domain containing protein	11	11	11	8	9	8	6	8	9	8	6	20.7	20.7	20.7	68.021	622	5.86	0	94.898	14.1	15.4	12.5	11.4	110120000	98816000	83572000	32692000	48	ALHQPMPFTTGGQTISDR;ALITIHNIMCYGNER;ATTEELMAPK;DALDTYK;HSLAGSQLGK;IGSDIDSALSNLADNLSISGNNQGR;TQHPNWTVVYK;VAESVGIDR;VAESVGIDRGEIPDLTR;VCAFDFCK;YIELEKER
HCON_00019440	Collagen triple helix repeat domain containing protein	1	1	1	1	0	0	1	1	0	0	1	2.6	2.6	2.6	37.894	387	1.82	0.0012019	2.9566	2.6	0	0	2.6	52529000	0	0	4488800	9	GGCEHCPPPR
HCON_00019450	EF hand domain containing protein	5	5	5	4	4	2	4	4	4	2	4	42.7	42.7	42.7	9.5638	82	6.65	0	21.477	32.9	32.9	17.1	36.6	41791000	24168000	31449000	27714000	23	ASWDQELR;DMSGFISK;FLINVIK;ISFDEFK;ISFDEFKEYINK
HCON_00019460	NOP5 and NOSIC and Pre-mRNA processing ribonucleoprotein domain containing protein	19	19	19	13	14	15	11	13	14	15	11	39.6	39.6	39.6	54.734	490	4.11	0	323.31	29	34.3	34.7	25.7	96786000	61765000	48418000	46042000	92	AGLEAVLR;APASTVQILGAEK;AQESLQLVAFK;AQESLQLVAFKK;AQLFDYLK;EWYGWHFPELGK;IDALADESK;IKVEEEGEEAVAVPK;INESEQLAVGDAK;LIQDHQAFAK;LKNVDNIYDEFSTAEK;NVDNIYDEFSTAEK;QNAINTDLSAVLPEELEEK;RFEDEEEEPSSK;RFEDEEEEPSSKK;SETFEYDATNDVPK;STTEAVESACALQEGK;VEEEGEEAVAVPK;YGLIYHAQLITQAPAK
HCON_00019480	Aminotransferase domain containing protein	4	4	4	3	4	0	1	3	4	0	1	12.7	12.7	12.7	41.2	369	7.17	0	5.8199	9.5	12.7	0	3.3	16648000	24361000	0	9142800	10	KINFGAGPAK;NLGAAGLTIVIVR;QQQLTPAILSYK;SKEFAAVLQETK
HCON_00019540	hypothetical protein TELCIR_10147	40	40	40	34	35	34	33	34	35	34	33	80.6	80.6	80.6	42.383	372	4.4	0	323.31	72.3	80.1	78.5	78.5	11118000000	8908000000	6180700000	6238500000	629	DEDELQK;DEQDMSAILLAIDSIPQEDLSPR;DIADRVENLR;DITTLEANLGNMR;DSPAPIDVVTK;DSPAPIDVVTKDEQDMSAILLAIDSIPQEDLSPR;DVNNIKEQVK;EDLSNRVDVINK;EQLATLR;EQLATLRK;EQVKEQLATLR;EVEELENSLPIAMPSSSDLIDFQQSK;IDPENMDSAK;IRDSPAPIDVVTK;IRDSPAPIDVVTKDEQDMSAILLAIDSIPQEDLSPR;KEDLSNR;KEDLSNRVDVINK;KLDDQVNEMK;KQHDDNLR;KVLPDEMK;LATIPSDLLAEK;LATIPSDLLAEKDIADR;LATIPSDLLAEKDIADRVENLR;LDDQVNEMK;LLIDRDTR;LSGVADGCHQFATSLPTVVTHDDLDK;LS…
HCON_00019560	hypothetical protein Y032_0433g1368	48	48	48	29	29	29	36	29	29	29	36	26.2	26.2	26.2	231.84	2030	4.28	0	323.31	16.4	16.5	15.8	20.5	433390000	291180000	230010000	211900000	262	AFSLDSR;AIDTIETQETGR;AQLGECDGIDIVSALSEEFDSVR;ASLNDMADCEVVLR;CDSEWQNDASR;CLVILQK;DGAVDDFDKLVGK;DHVLQLCQK;ELSNLEER;ESVGELENALDASMR;GELNKLFDEIPSGSDAK;KAFSLDSR;KLEEEVIGSPPEEAIDIPTAGK;KVTNVNEATER;LDAIAMTGIANR;LEEEESK;LEEEESKLFDELNEVAASENDK;LEYLDAVR;LFDEIPSGSDAK;LFDELNEVAASENDK;LNLLTYEK;LNLLTYEKDK;LNYTIEELALIQER;LQNYYDAVK;LRPEFADLQR;LSQLLHACLSQQR;LVVELMPSTSQIIR;LWSSAESLQLLNR;MAALADEAPLK;NQNTTWNSITVAEVP…
HCON_00019570	Nucleotidyl transferase and Bacterial transferase hexapeptide repeat domain containing protein	3	3	3	1	2	0	0	1	2	0	0	11.6	11.6	11.6	42.531	388	5.67	0	6.3637	3.1	7.5	0	0	2454300	3050100	0	0	6	AQIVGDVFIDPSAEVDK;EQSGNFGNVVIDNSGR;IGPNVSIGPNAK
HCON_00019810	Conserved oligomeric Golgi complex subunit 5	3	3	3	2	1	1	0	2	1	1	0	5.6	5.6	5.6	75.227	659	3.12	0	7.7259	4.4	1.2	1.2	0	749800	5953900	4364600	0	6	DLTADALR;GLVSLNASLISSATR;IVTCDEFTSENILR
HCON_00019820	Uncharacterised	11	11	11	11	7	7	6	11	7	7	6	28.4	28.4	28.4	49.744	457	5.45	0	323.31	28.4	20.4	19.7	17.7	42967000	27800000	21829000	17779000	46	AEIYLLSEEENGR;AEIYLLSEEENGRK;AGDHCGVLCR;APGPGVK;EVLTTASDIQVFGQSVK;GMISELLPPVQVEK;GTVVVGTIESGVLK;LFCSTWDQVAR;QIGLEHIIIYINK;SDLVEEDVLDLVELEAR;TTLTAAITQVLSK
HCON_00019830	hypothetical protein HCOI_01081400	3	3	3	2	2	3	3	2	2	3	3	37.5	37.5	37.5	10.765	104	4.91	0	88.811	27.9	29.8	37.5	37.5	57830000	43584000	163170000	102640000	35	FTAPVANAVR;LPRPDFSR;RPLIDQEECDAINAGGAYGLN
HCON_00019870	Outer mitochondrial membrane transport complex protein domain containing protein	3	3	3	1	2	2	0	1	2	2	0	12.7	12.7	12.7	35.874	315	6.45	0	9.3482	3.8	8.9	7.3	0	0	1689100	664070	0	6	DGLQALNLLSSK;KSGQEVVIDAELTPAER;SQIDAFNCFLK
HCON_00019920	Zinc finger region domain containing protein	1	1	1	0	0	0	0	0	0	0	0	13.6	13.6	13.6	14.603	132	2	0	4.4574	0	0	0	0	0	0	0	0	1	AAESGLSPPTYEESSSSR
HCON_00019960	Uncharacterised	5	5	5	2	4	3	3	2	4	3	3	41.5	41.5	41.5	13.417	118	5.78	0	17.853	16.9	37.3	28.8	28.8	168690000	331480000	199960000	100490000	28	DIGEASAYMQYALPK;LHYCVACAIHSK;NIVEAAAVR;PGVPGVPR;SAQARPGVPGVPR
HCON_00019970	Uncharacterised	11	11	11	8	9	9	9	8	9	9	9	34.2	34.2	34.2	43.398	386	4.78	0	323.31	28.5	30.6	29.3	31.9	215660000	255850000	137750000	87250000	86	GLGGAAGSVVK;KLSELLPGK;LISQAYEVLSDEK;LSELLPGK;QEDSHHGEEGGVR;SECLVGDDDEVFELNEIAINR;TLYFNVLPGEVIK;TVICTDCK;VSLEQLYNGFSK;YHPDKNPEGGEQFK;YYDVLGVQPNATDSELKK
HCON_00020020	Aminoacyl-tRNA synthetase domain containing protein	14	14	14	12	10	11	9	12	10	11	9	15.7	15.7	15.7	80.31	714	4.7	0	45.632	13.3	13.2	14.4	12.6	67277000	46436000	70459000	39835000	71	AGAEVVK;GDVQLPEEAQK;IFILAEEQLPK;ILGAACPK;KIFILAEEQLPK;KILGAACPK;LCSQVSQR;LVGDDDTALR;NLQEALGVDK;NLQEALGVDKLEK;SDVVLDALEK;SLVEFLNELLVK;TTVVGFINR;VDGQFGGVDQR
HCON_00020040	Microsomal signal peptidase 12 kDa subunit domain containing protein	1	1	1	1	1	1	0	1	1	1	0	15	15	15	11.097	100	6.71	0.0028719	2.3455	15	15	15	0	3553100	5728600	385550	0	5	KNPITWQPVDTTEVK
HCON_00020050	Peptidase S16 and ATPase domain containing protein	28	28	28	19	18	19	16	19	18	19	16	32.5	32.5	32.5	101.99	913	5.39	0	178.1	23.1	19.9	22.8	18.6	205500000	142210000	204100000	161040000	136	AALQIADR;DYDDLPDFMR;ELGLEKDDK;ELQEMMEEIK;FSVGGMTDVAEIK;ILCLHGPPGTGK;ILEFIAVNILK;ILEPVDEGTPEETHK;KETSLTEEQFVIEESAVEEIIK;KVDIVKDDPLK;LKDLTVPEYAMK;MELIDVSGYLAEEK;MQAVVQTIR;QPYVGVFVK;RLDLALVLIQK;SIAEALNR;STASPPPPKPLPSPSDR;TENPLVLIDEVDK;TENVIAEPAER;TSILLAR;TYVGAMPGK;VALKQPYVGVFVK;VFLPAENR;VFLPAENRR;VLFICTANVIDHIPGPLK;VLPVGGIK;YLLNEQLK;YPLFPGFIK
HCON_00020060	Tetratricopeptide TPR-1 domain containing protein	2	2	2	2	2	1	1	2	2	1	1	13.8	13.8	13.8	21.463	188	2.7	0	74.91	13.8	13.8	6.4	6.4	338610	692960	145030	504800	8	FQNALEDYELLK;VVIEEEWEDSETTK
HCON_00020070	GRIM-19 domain containing protein	2	2	2	1	1	1	1	1	1	1	1	16.9	16.9	16.9	20.678	177	7.75	0	99.596	4.5	4.5	4.5	4.5	6613800	3311800	4625500	9281800	7	VTEKFEDVDINNAMEPFLIAER;WIPASIAK
HCON_00020105	Uncharacterised	18	18	18	12	12	10	9	12	12	10	9	26	26	26	78.37	693	5.13	0	172.52	17.6	19.2	16	14.3	205420000	84147000	46997000	111030000	78	AEHVLNAVGADDTGFNLQEVVK;ESAALWK;GLEPSEELLK;HNFNEGEQR;IADLIAPSLFLK;IQVYYFGDTK;KAEHVLNAVGADDTGFNLQEVVK;KIFTQSK;KNWEIAPGVR;LPLAMYTK;NILLFTNGLAK;NNLDLPNICVQDEVLSR;NSFVVVPGWEK;NWEIAPGVR;SLAIEFGKPNEFNEWLLFSK;TQWPEWAR;VPIEEEDETR;YAPDAAK
HCON_00020107	Protein phosphatase inhibitor domain containing protein	2	2	2	2	2	2	2	2	2	2	2	57.1	57.1	57.1	8.024	70	2.3	0	264.2	57.1	57.1	57.1	57.1	21726000	20232000	11671000	17162000	23	EPERPHVNWTTDTVDNENLGK;TEPVATETVTEEQTELVLR
HCON_00020120	Spectrin repeat domain containing protein	87	87	87	44	50	45	46	44	50	45	46	19.7	19.7	19.7	544.64	4785	4.22	0	323.31	10.2	11.9	11.6	11.2	3899200000	988900000	919200000	599090000	367	AGDEVVLLDNSDLIK;AHEITLNSFDDLPAALDK;AHEITLNSFDDLPAALDKLR;ALDTIVAK;ALNDDANK;ALNDDANKLLAEMDPNDPLALR;ALQEICVPEDGVK;ALQTQMVYR;ASDLGAEIK;AVMNDVAVLESDIEK;CATISPLWQR;DLAGSEGTVPSVVFR;DVFIDAVLASK;EADSAVQQLGR;ELDEMKEILNK;FAQLSSLILER;GGFLESILAK;GIGITNEK;GIGITNEKLDLILNR;GTLNELSVAAPALR;IEEVESR;IEGDLDQVER;IEQEVDGLYDSAPVTITR;IGQSSHPDVDRLEDEVQQLNVR;IKVLESVLNGILEVSDIVK;IQNVQYCLDFLR;KEQLALAEK;KLEEAWR;KLNDNTGKPISR;K…
HCON_00020160	hypothetical protein Y032_0072g631	11	11	11	4	8	4	5	4	8	4	5	6.5	6.5	6.5	212.99	1867	4.67	0	67.059	2.5	5.2	2.7	2.9	4028400	13371000	8000900	5193300	32	ALFVEGVYR;ATLINIVELEDASQK;ECSSFAK;FFPIYNPK;GEYPVAAQLIWSR;IEEHQQLDEAVENIGTAK;IEWDAFIQQYR;QDVLNTLK;QLFEEQLDFLGR;QSLAPTASTAK;STTEELIER
HCON_00020240	Uncharacterised	4	4	4	3	4	3	3	3	4	3	3	26.1	26.1	26.1	23.25	207	6.07	0	117.39	22.7	26.1	22.7	16.9	13734000	12689000	9818000	13092000	21	ANLLGLQK;LLGEIIE;SFPIEIGKDDGSISTLGELK;VSSSLKDDPGFSALVAYEK
HCON_00020280	ribosomal protein S21e, partial	5	5	5	5	5	4	4	5	5	4	4	61.9	61.9	61.9	9.1954	84	2.69	0	323.31	61.9	61.9	40.5	40.5	542320000	97366000	309390000	344700000	63	DHSSIQLDIVDVDPITGR;MQNDAGETVELYVPR;QGESDDALLR;RQGESDDALLR;YAICGALR
HCON_00020325	ribosomal L27e protein	4	4	4	4	4	3	3	4	4	3	3	30.9	30.9	30.9	15.958	139	6.06	0	12.47	30.9	30.9	23	23	245270000	231790000	38121000	76392000	36	CALAEIK;SYPHAIIAGIDKYPLK;VVSYSHLLPTR;YSVDVAFDK
HCON_00020330	hypothetical protein Y032_0001g293	9	9	9	7	5	4	5	7	5	4	5	31	31	31	41.691	355	4.83	0	255.74	20.3	14.1	11.5	16.9	169070000	261180000	19466000	20907000	45	AMDTLGIEFGDPSEELQEK;AVDFESVTSFEEPYVSYIK;DTILQHNLK;ELWEDSGIQECYDR;EYQLTDSAK;FVFAAVK;INQEIEK;LAVPDYLPTEQDILR;LLLLGTGESGK
HCON_00020340	Uncharacterised	4	4	4	2	2	3	3	2	2	3	3	31	31	31	15.918	145	4.35	0	8.5	17.9	17.9	26.2	26.2	6459900	11724000	5703100	10159000	13	APLEVSETPR;LIALGQNVGPLTPTTR;MELEDLPDNEIR;VVAPQPR
HCON_00020360	Calponin actin-binding domain containing protein	10	10	10	8	6	7	7	8	6	7	7	71.8	71.8	71.8	17.688	156	4.71	0	323.31	56.4	41.7	48.1	48.1	318450000	327110000	166740000	181460000	70	DEETFQSVDLFDGR;DLFSVCVTLQSLAR;FNNEEAENLMEWMK;GLIGEDFDTSGSR;IMKPISNFNCLENLNQFTSACR;KIMKPISNFNCLENLNQFTSACR;LVNAIQAGTVK;MEQQLYHRPR;NFGVKDEETFQSVDLFDGR;SHNVTPPK
HCON_00020370	Phosphotyrosine interaction region and PDZ domain containing protein	2	2	2	1	2	2	1	1	2	2	1	3.6	3.6	3.6	105.53	976	5.57	0	17.614	2.3	3.6	3.6	1.3	236900	628240	5375800	1077200	7	LTVVSTPPVVEVR;VKAPEGEIQPSTEIDLFISTEK
HCON_00020460	C-type lectin domain containing protein	4	4	4	3	2	3	3	3	2	3	3	18.1	18.1	18.1	26.541	238	4.93	0	16.169	14.3	8.8	14.3	14.3	71138000	50407000	48806000	97607000	24	CCVHPGCGQR;CIPDDLNCWWR;SCFMVLPQR;TGAYEWHDGAIGR
HCON_00020620	Manganese iron superoxide dismutase domain containing protein	15	15	15	14	14	11	12	14	14	11	12	68.7	68.7	68.7	24.496	217	5.62	0	135.88	53	53	54.4	42.4	8716100000	8193000000	5440100000	4302400000	228	DFGSLEK;DGGEPSKELMDAIK;DGGEPSKELMDAIKR;EAIALQPALK;ELMDAIK;ELMDAIKR;FNGGGHINHSIFWTNLAK;GNIKEAIALQPALK;HHATYVNNLNTCEEK;IHEALSK;IQTCANQDPLEPTTGLIPLFGIDVWEHAYYLQYK;MSAATIAVQGSGWGWLGYCPVAK;NVRPDYVK;RDFGSLEK;TALLSSSR
HCON_00020700	PAS fold and PAS fold-3 domain containing protein	1	1	1	0	0	1	0	0	0	1	0	2.3	2.3	2.3	67.229	598	6	1	-2	0	0	2.3	0	0	0	0	0	1	LLNEVEGTMLLEKR
HCON_00020730	Survival motor neuron domain containing protein	3	3	3	1	2	3	3	1	2	3	3	22	22	22	23.179	209	3	0	15.467	8.1	13.9	22	22	11341000	9433000	5910000	2856000	18	IEEIREEKPDQPGYLVR;KDESVENEDVWDDTELIK;YSEDDLYYPAK
HCON_00020740	TspO MBR-related protein domain containing protein	6	6	6	6	5	5	5	6	5	5	5	39.4	39.4	39.4	24.012	213	5.38	0	62.415	39.4	29.1	29.1	29.1	255680000	275090000	219320000	137720000	64	DKEVVDWWSTQVK;GALEHYVENDGMPFWTTQDTR;KPDWAPTDVR;NALVATMIPGGAAIAAFAVFAR;NGGGFDYTDTR;NLPCLWK
HCON_00020770	Taxilin domain containing protein, partial	20	20	20	13	12	12	13	13	12	12	13	42.9	42.9	42.9	40.653	357	4.5	0	92.721	31.4	29.4	28.9	31.4	311130000	221260000	144170000	107480000	91	ANQILLK;ANSALEK;EKDNYWQEYNK;ELEENAVVQQK;ELGEEYESR;HQAVEQLR;IGGALENEK;KELEENAVVQQK;KLSQLEQLCR;KVETDAFK;LEAAEILAQK;LKELGEEYESR;LSQLEQLCR;MNTIQLQYK;SALEKEELTR;SDALAADNGR;SLAESNAAFDK;SLEGLSLEEK;TFVEGTAR;TKLEAAEILAQK
HCON_00020860	RNA recognition motif domain containing protein	10	10	10	4	4	4	4	4	4	4	4	24.9	24.9	24.9	51.508	473	4.66	0	65.2	8	9.5	8.9	11	47526000	33129000	10514000	8168600	34	DDAFLGADSR;EGAANCIK;EHGGEVVFVELLEDR;GALTGTTVEGR;GNAIAEFK;KVQEETGVDYLAK;MVFITNLAYEVR;NLDGFEIR;VFIANLSFNVGTGR;VQQFGDAESVEMIAAGVAR
HCON_00020870	Uncharacterised	2	2	2	1	1	1	1	1	1	1	1	25.5	25.5	25.5	16.777	145	4.75	0	18.011	10.3	10.3	10.3	10.3	7116400	12091000	4605100	3698700	8	ATAEGDSVGVELAVNPGEIEEK;DCSTKPSSSLDELFR
HCON_00020875	Uncharacterised	1	1	1	1	0	1	1	1	0	1	1	19.6	19.6	19.6	5.6756	51	7	0.00091968	3.2416	19.6	0	19.6	19.6	21172000	0	50101000	16494000	5	RLEGYLQQYK
HCON_00020880	Ribosomal protein L9 and Ubiquitin interacting motif domain containing protein	5	5	5	4	3	2	2	4	3	2	2	21	21	21	38.122	352	6.77	0	253.85	13.4	14.5	9.1	6.8	73205000	37122000	16310000	34497000	20	EGSGSNLLVVPAGSVLTEALISSAVCR;IAHLALK;LHQLEPQGICNFMSAIK;LQCQQDAANLILQCK;NGDFVPTR
HCON_00020900	Uncharacterised	11	11	11	5	7	9	7	5	7	9	7	33.6	33.6	33.6	41.676	354	5.8	0	40.339	15.8	24.6	26.3	19.5	27259000	42996000	22861000	24159000	41	EYWDYESHVIEWGNIDDYQLVR;GGTNVITLLDVVK;GGTNVITLLDVVKDPISR;GKYSEVFEGVK;LIDWGLAEFYHPK;QGGDSLSVK;QLYGTLSDLDIR;TPALIFEYVNNSDFK;VYADVNPSKPR;YSEVFEGVK;YYLYELLK
HCON_00020910	Serine threonine protein kinase-related and Aminotransferase domain containing protein	14	14	14	7	11	11	10	7	11	11	10	30.7	30.7	30.7	47.341	430	4.83	0	212.82	18.1	23	26.7	24.7	97100000	110810000	101850000	61925000	68	AEEAVEK;CVLDSCR;EIGEICR;EVIFTSGATESNNIAIK;GVGALYVR;IPIDVNDLK;KVAFHTDAAQAVGK;LEAQMSGGGQER;SGTLPTPLCVGLGEACR;SLETEGFK;THAYGWK;THIATLIK;VAFHTDAAQAVGK;VTYLPVDHGGR
HCON_00020960	Protein Y44E3A.6, isoform b	8	8	8	4	5	5	4	4	5	5	4	10.2	10.2	10.2	88.908	794	4.95	0	20.816	4.9	7.1	6.5	5	28965000	42388000	41682000	32810000	23	FFNENTGDVIR;FLAVQGDLIAFR;ICAQLFK;IHTTTISDYK;LALFECEDWR;LDSDTDLK;NTVYVVNLSILK;YILDGGDNVIK
HCON_00021010	hypothetical protein Y032_0001g381	28	28	28	26	25	25	23	26	25	25	23	76.5	76.5	76.5	43.43	391	6.3	0	323.31	69.6	69.6	69.6	68.5	13828000000	13580000000	9854600000	7086600000	658	ALHAVTK;DDQGKPFVLPCVR;EHSVYLTK;FAGVDVK;GSIILLHACAHNPTGVDPSK;GSIILLHACAHNPTGVDPSKEQWK;GSIILLHACAHNPTGVDPSKEQWKK;HVEMGPPDAILGVTEAFNR;IGAFSVVCQDSEEAAR;ILIRPLYSNPPIHGAR;ILNDAALYK;ILNDAALYKQWLVDVK;ISEICKK;ISVAGISSNNVGYFAR;KISEICK;KNELFVFFDMAYQGFASGDIDADAYAVR;LIKEHSVYLTK;LLAENLNHEYAGIAGIPEFTK;MNLGVGAYR;NMGMYGER;NTCGFDEAGALADIAAIPK;NWQHITDQIGMFCFTGINPQQVEK;PFVLPCVR;PLYSNPPIHGAR;QWLVDVK;VVYQPTPTWGNHVPVFK…
HCON_00021030	Vps51 Vps67 domain containing protein	2	2	2	1	0	1	1	1	0	1	1	3	3	3	85.888	775	3	0.0020266	2.4476	1.4	0	1.5	1.5	715880	0	414180	976190	3	TTPSLSSFVDK;YEQVELDSQSER
HCON_00021060	Src homology-3 and Thioredoxin and Protein of unknown function DUF1000 domain containing protein	12	12	12	9	10	9	10	9	10	9	10	47.7	47.7	47.7	30.963	283	6.02	0	323.31	40.3	45.2	40.3	45.2	170400000	133280000	373100000	350450000	92	GANTSGLEAMVQK;IFTNLPK;MIAPVFENLSNK;PVVVDFTAEWCGPCK;SDCDEQLIISLPFTQPVK;TPLAGFLEGENVLR;VCQDDSDYQAAIAEAGAK;VCQDDSDYQAAIAEAGAKPVVVDFTAEWCGPCK;VHSIMMK;WADTQPAGDVPGQSDITSLIDK;WADTQPAGDVPGQSDITSLIDKK;YMTMVFLK
HCON_00021065	Src homology-3 and Thioredoxin and Protein of unknown function DUF1000 domain containing protein	9	9	8	5	4	6	7	5	4	6	6	20.1	20.1	17.2	56.563	523	4.3	0	135.51	12	10.3	14.1	17	31453000	16743000	39834000	61415000	31	DCGDAGWFEGEIEGR;DLVVGQPGQVSSK;EYNELLER;FSTLPSSSTFDSEWVSR;KEYNELLER;QQNSAFEAAR;TADPDQPEANRR;TPSAIGGVNIFGGK
HCON_00021080	Autophagy-related protein 5 domain containing protein	3	3	3	2	0	0	0	2	0	0	0	12.5	12.5	12.5	31.319	271	5.8	0.00031368	3.7315	7.4	0	0	0	3514200	0	0	0	4	LYISGQPFR;QIPQPPFDENGEPR;VWLECNGIPLK
HCON_00021100	ubiquitin--protein ligase	5	5	5	4	4	3	3	4	4	3	3	38	38	38	10.564	92	5.44	0	80.131	29.3	30.4	30.4	30.4	70854000	126720000	26709000	31444000	25	GNNVLYISTLK;GNNVLYISTLKR;LNSGVDYR;QNPSEFLK;YGDAFIR
HCON_00021160	Galactokinase galactose-binding and GHMP kinase domain containing protein	8	8	8	4	6	5	5	4	6	5	5	20.2	20.2	20.2	45.297	421	5.82	0	50.591	9.7	14	11.9	12.6	37449000	70309000	47355000	31123000	33	AATSQFNER;FQNSFGSLPTIR;LKDVQEAVGK;LLLQQAGGLAAK;LVEECLNAGALGAR;VNKFEQACK;VVITDAETK;WSDYILCGWK
HCON_00021300	Synaptobrevin domain containing protein	2	2	2	2	2	1	1	2	2	1	1	15.6	15.6	15.6	24.104	212	4.91	0	17.382	15.6	15.6	4.7	10.8	2671500	4243800	1272800	456060	7	GEALNILEAK;VKDGLILATSIEGSDGGDTNLVK
HCON_00021310	FAD-dependent pyridine nucleotide-disulphide oxidoreductase and Pyridine nucleotide-disulphide oxidoreductase domain containing protein	12	12	12	9	9	6	5	9	9	6	5	35.1	35.1	35.1	51.94	479	5.47	0	323.31	24.8	24.8	18.2	14.6	75747000	67662000	63288000	75167000	75	DHADYGFDVTLNNFDWSVIK;EFGVSVGLIENSR;EYDYLVIGGGSGGIASAR;FLLTPVAIAAGR;FNPMYHAVTK;FQNTTNPSIMCVGDAAGK;GFGTFTDDGSIEVNGQK;GHIIVDK;HKEPCVMK;LGGTCVNVGCVPK;LVCAGPDEK;TFDETLSTSLTEAMDNGPVNIHK
HCON_00021410	multicatalytic endopeptidase	11	11	11	9	9	9	10	9	9	9	10	54.7	54.7	54.7	28.051	247	5.51	0	323.31	41.7	41.3	41.7	51	811960000	476410000	464080000	340440000	92	ATCIGNNHQAAMSLLK;HYGYQLYQSDPSGNYTGWK;LLDDTVLAEK;LSENITCTVAGITADANILINHLR;RPFGVSLLYMGWDK;SPTLAEAK;TTIFSPEGR;TVVEELTASEVEK;VEMAVLTR;WWAAQYK;YTQIGGK
HCON_00021440	exosome component 2	2	2	2	2	2	1	1	2	2	1	1	5.8	5.8	5.8	34.058	308	4.13	0	6.9476	5.8	5.8	3.2	3.2	1428700	1731100	789810	2294400	15	ITELIEAEEK;LFLVEPYK
HCON_00021470	Myb domain containing protein	4	4	4	2	2	2	2	2	2	2	2	5.8	5.8	5.8	86.001	760	5	0	5.7404	3.6	2.8	2.8	2.8	117150000	10403000	33399000	10791000	10	ALASLPEPR;KAEGLDDEATEAK;LGGYQAIHTNLAAK;NTEDEILK
HCON_00021510	aminopeptidase	44	44	44	37	36	35	38	37	36	35	38	53.2	53.2	53.2	106.82	941	5.48	0	323.31	47.1	45.4	42.7	47.8	2188900000	1873000000	1705400000	2212900000	401	AGHDGTIR;AQDHMLFFYGASTSK;ASTLFADHVQSK;DLSHTYDPK;DQDIEVPDVAEGEWVK;ENMAYLVEK;EVALLVDPAK;FFCHSLSPQDLK;FGGVGSGLFQR;FIADGGEDPENSLWQVPITVCVGSKPSEVK;FNIATINLGNMVR;FNSFVVR;FSIVNDLFALVQAGR;ILEPTDFLK;ILSLSQK;IWEHFVNDELAQGFGLDALR;KASTLFADHVQSK;KFQYDNAVTLDLWNALGDASQQNVAK;LCIFTAAVR;LGWDCHEGEDSQR;LLQSNLQDIQQFLSK;LMSGWTK;LNAGASGFYR;LPTFAVPQHYEIK;LTLEDGK;MLFHYLGEETFQAGLR;NCIIALSQTQDPNLLQR;NSHPIEVEIDDPCELEEIYDNIT…
HCON_00021540	Thioredoxin domain containing protein	42	42	42	36	35	34	34	36	35	34	34	71.5	71.5	71.5	54.491	485	4.86	0	323.31	63.5	57.5	60.8	61.2	1601800000	1656700000	1157200000	1043600000	349	AFVESVLAGK;ASPVPYNGGR;DFISFIAK;DRFQFGYSSNAAVLK;DSDKPIVAAITNDGK;DSDKPIVAAITNDGKFPMDDEFSVENLK;EADGIVK;EAGYTDDIVVYTPK;EEFSSEVDQNGLAER;ELVMDADKDVLVEFYAPWCGHCK;ELVSVEEFK;ELVSVEEFKK;EVKDFISFIAK;FDPNEFK;FDPNEFKYDGNYDTDK;FDPNEFKYDGNYDTDKIK;FQFGYSSNAAVLK;FVGGDENAVVGFFESESK;FYAPWCGHCK;GFPTIYWLPK;GQAGPSAK;HSTDGLK;KFVGGDENAVVGFFESESK;KLAPEFDK;KVHFAVSNK;KVHFAVSNKEEFSSEVDQNGLAER;LAPEFDK;LKDSFLK;LKSNDPPITLIK;MD…
HCON_00021550	Ubiquitin and Ubiquitin-associated translation elongation factor EF1B domain containing protein	12	12	12	8	10	6	8	8	10	6	8	31.2	31.2	31.2	55.771	516	4.81	0	323.31	18.8	22.5	11.2	16.5	243090000	254450000	139390000	138590000	72	ADATISDVK;ADATISDVKDVLVSK;AQNIAALR;ASFGDLNAAVER;EAPALAGMFGSGFTNVPAANAQR;NHDLAIR;NLQGIPGGEAALQR;NPELGHVLNDPDMMR;QSISQNPQVVQQIMEQNPLVANNPQLAEQLR;SLLANNPQIQQLIER;SLLCLIFSGK;TTTAAYDVQVR
HCON_00021580	Cellular retinaldehyde-binding triple function domain containing protein	8	8	8	4	4	6	4	4	4	6	4	27.5	27.5	27.5	44.195	385	5.92	0	36.534	13.2	11.2	18.7	12.5	7120900	8075800	20935000	9492500	29	FSLAAIEK;GLELCAQK;KAWELDTISTWEAPECLEK;LIEMPSEADWK;SVASLDYIK;TILPSIECLEDSYVLR;WALAQYVNLDGWPVHWGGNR;YGMGPVPSDYFVDPK
HCON_00021590	ATP:guanido phosphotransferase domain containing protein	23	22	22	21	21	18	17	20	20	17	16	55.4	53.6	53.6	44.868	399	5.44	0	323.31	53.1	52.9	46.1	43.9	566730000	412660000	433440000	519710000	161	ALIAAEEKL;DNYLEMEK;DVMDELK;EFEALCDK;GIYHNNDK;HAFDSFTDPDLK;HLQAANACNFWPK;IEEGYQK;IIEEYHGFSPSQK;IISMQQGSDVGR;INEFPPLDPK;KIEEGYQK;KKEFEALCDK;LGATLYDCIR;LGLSEYQAVK;LGWLTFCPTNLGSTVR;LNGPEGK;QMYDGVK;QPPVDLGEGK;SGIYNLDAGVGVYAPDAESYK;SLAGYPFNPCLTK;TFAPLFDK;YYPLDGMTK
HCON_00021600	Protein Y110A7A.19	9	9	9	5	6	2	3	5	6	2	3	14.2	14.2	14.2	75.315	662	5.61	0	16.063	9.8	10.7	3.2	5.1	29509000	36977000	2944300	4512400	22	EAYDALISAANWK;FATSESAAR;IILNSIEDSIPENTSK;IQPSLETYR;LPALPTEGIFYNR;LYENPVNK;VKLPALPTEGIFYNR;VKPVASTWNALLQSAK;VVIPPAVK
HCON_00021620	Isocitrate isopropylmalate dehydrogenase domain containing protein	13	13	12	11	12	11	8	10	11	10	7	40.3	40.3	38	42.511	387	5.05	0	153.23	32.8	37.5	35.9	24.5	527800000	511980000	239160000	313570000	100	ASVDMLR;DLANPTAFIR;DVGGSNTASEVVK;ENTEGEYSGLEHETLPGIVESIK;HDDPEFK;HKDIDIVLIR;LDLYANILHCVSIPTIPTR;LGDGLFLQVVK;MAFEYAALNNR;NTGTSLAGK;THKLPGER;VTLENISTMMR;YLGCHQHADLISDALWK
HCON_00021680	Uncharacterised	12	12	12	9	9	11	10	9	9	11	10	15.3	15.3	15.3	112.27	1038	5.89	0	136.01	11.2	11.5	14.3	12.9	49641000	24073000	26774000	35992000	56	AFEQGWGFVVTK;AFITSISNK;GCDSCATDLRDDFR;GVKPAFEPGTPSVVK;IGPYVTLDNQLQK;LGYTDVTIYEK;SAAYWLQCIR;SDITIEK;TDQHLDGTWYEDEEQQLTLK;TFGLDKDLVTNVSPR;TLKDWDGQSPPIEK;VIVLGAGDTAFDCATSALR
HCON_00021700	Uncharacterised	17	17	17	15	15	14	15	15	15	14	15	84.3	84.3	84.3	22.383	198	5.09	0	323.31	83.3	80.3	76.8	83.3	5406900000	3958800000	2609500000	2332100000	257	AEWFKDDKPVK;AKSELEMK;APPSIYGEPK;DGYQFLLEIHGPQK;DGYQFLLEIHGPQKEDQAK;DNGNIIVIK;EKDGYQFLLEIHGPQKEDQAK;FTVTAGNAPTFHDKPHIVQR;IRPADNGSVFLEVIVTGADTAK;KLMCEIK;NAEGQNQQSLNLVFD;NFDKELAGEYMATFYSNDGENSAK;QLEQGDK;QLEQGDKYQFSHTDEGGNR;QLEQGDKYQFSHTDEGGNRK;YQFSHTDEGGNR;YQFSHTDEGGNRK
HCON_00021720	Uncharacterised	5	5	5	5	5	5	5	5	5	5	5	51.9	51.9	51.9	11.324	108	5.56	0	323.31	51.9	51.9	51.9	51.9	2826700000	3413400000	2505300000	1498800000	107	AGDGATFPK;GVDIETIK;GWDQGVAQMSVGQR;IGKGEVIK;TGQTVTCHYVLTLQNGK
HCON_00021790	Uncharacterised	9	9	9	6	7	6	8	6	7	6	8	32.4	32.4	32.4	21.376	182	4.71	0	259.77	31.9	32.4	27.5	32.4	91486000	82579000	52568000	55904000	35	EDDIIAPIR;ELVGFGVNGDNTYDDR;ELVGFGVNGDNTYDDRLDYWYPAIR;GNFLGAPK;KEDDIIAPIR;LDYWYPAIR;NLSIEDK;NLSIEDKK;YYDYENQK
HCON_00021810	Ribosomal protein L31e domain containing protein	6	6	6	6	5	5	4	6	5	5	4	46.8	46.8	46.8	14.717	124	3.7	0	171.71	46.8	40.3	40.3	33.1	182390000	198350000	154280000	55167000	44	AIDEIRK;EYTIHMHK;LYTLCTFVPCTNFK;NAINEVVTR;NLTNVNVDSEE;QQMNTEDVR
HCON_00021820	hypothetical protein HCOI_00551400	6	6	6	5	5	4	4	5	5	4	4	38.4	38.4	38.4	28.524	258	3.97	0	323.31	33.7	29.1	22.1	20.9	17356000	40818000	39017000	11384000	32	DKVVDPATGLVVQGVDENYASEQK;EKPPPVEVK;SSAGSTTDADPLVIALYR;TEESPSVVDQILASIDEESRK;TSEAELASQLVVTQR;VQSAQAEVDKYR
HCON_00021840	Uncharacterised	2	2	2	0	2	0	0	0	2	0	0	7.8	7.8	7.8	32.007	281	6.12	0.0012008	2.9507	0	7.8	0	0	0	7997100	0	0	3	ALDSTLDAINTNDRK;GAFVLSK
HCON_00021850	Phosphoglucose isomerase (PGI) domain containing protein	32	32	30	30	29	30	29	28	27	28	28	66.6	66.6	63.9	61.506	551	5.37	0	323.31	62.3	56.6	62.3	62.1	5758300000	3876800000	5371000000	3518000000	388	AAMFNGDR;AANTPADK;AFVDSHEK;AFVDSHEKEQLSIYQQLLNDPER;AIDTPDGR;AVLHIALR;DVMPDVNR;EEAEAELK;EQLSIYQQLLNDPER;FAAYFQQGDMESNGK;GTVTSHDVSTNGLINFIK;HFVALSTNVPK;HYQVGPNVHFVSNVDGTHIAEVIK;IISGAWTGYTGQK;IKDVVNIGIGGSDLGPLMVCEALR;INFTENR;ITDTSFAK;KLLEGAHAADQHFVNQPLDR;KLNPETTLFIIASK;LIPCDFIAPAK;LLEGAHAADQHFVNQPLDR;LNPETTLFIIASK;NGLHHQILLANFLAQTEALMK;SNKPILVDGK;SNKPILVDGKDVMPDVNR;TFTTQETITNAETAK;TFTTQETITNAETAKEWF…
HCON_00021890	hypothetical protein Y032_0014g2355	5	5	5	2	4	4	2	2	4	4	2	18.5	18.5	18.5	35.646	313	6.1	0	9.429	5.4	16	12.8	7.7	11083000	19323000	21239000	4429600	15	FYSVPYAADIPGNFYSGR;IPANQINK;LEGNQLQPGQSLIVR;LFVSGLVPK;VNDEFDLR
HCON_00022090	hypothetical protein Y032_0187g1129	6	6	6	0	0	4	2	0	0	4	2	9.6	9.6	9.6	85.34	743	3.44	0	56.044	0	0	6.6	3.2	0	0	2968500	912940	9	AYQALTDEESR;ETDDVELTR;TLVDEQTVEMR;TSLLDPIAAGLEDQR;VFSCGDLAALDGEK;VPIETLDNLLR
HCON_00022170	Histone methylation DOT1 domain containing protein	3	3	3	3	2	2	3	3	2	2	3	3.4	3.4	3.4	96.741	874	4.36	0	8.6547	3.4	2.1	2.2	3.4	75550000	49813000	38019000	36290000	18	AYATGTK;LYSEGEELNDGR;QINEIVQAALK
HCON_00022260	Actin-binding FH2 domain containing protein	9	9	9	8	5	3	2	8	5	3	2	8.5	8.5	8.5	147.93	1312	5.46	0	25.64	7.3	4.6	2.6	1.4	19048000	7049100	6444200	1430600	25	APPPSFPTIFSPTESK;DDGGGGFAALLQK;GFQLDYLAK;IDSVDNETTVEEEHER;IWALEGAADGGDPNRR;LVQLFEAK;QDNDLSYAK;SQAISIVLTK;TIEFPEPVKEPEPEK
HCON_00022270	ATPase domain containing protein	12	12	12	8	9	9	7	8	9	9	7	41.1	41.1	41.1	40.184	348	4.93	0	323.31	33.3	35.3	35.3	33.9	77141000	28138000	51622000	27016000	78	ADDYDQVK;AYIEDFYR;FFEYEVK;LHIQSTDYGNFLANEPGSITVQVIDER;LYPEGLAGLAR;NIIWIAECISQR;QVCEFYSDYKPLFEGTGGTSGEK;SIIITINSFDTELSK;SIIITINSFDTELSKDDR;SIIITINSFDTELSKDDREK;TGLLSQSDYANLVQCETLEDLK;TLEDKFFEYEVK
HCON_00022310	Hypothetical protein CBG22054	1	1	1	0	0	1	0	0	0	1	0	3.1	3.1	3.1	55.259	481	4.5	0.0014841	2.7735	0	0	3.1	0	0	0	220240	0	1	AVSDDDAVILIVSPK
HCON_00022340	hypothetical protein Y032_0181g853	5	5	5	3	2	5	5	3	2	5	5	12.9	12.9	12.9	44.975	420	5.85	0	20.378	7.6	5.2	12.9	12.9	33376000	22679000	50023000	35932000	25	DVSIQATQK;GASQAAAIAK;NYVPSTLNAGNR;SPSLQGLGSIIPK;SWGGISQFVK
HCON_00022360	AT hook domain containing protein	1	1	1	0	0	0	1	0	0	0	1	3.1	3.1	3.1	57.566	524	6.25	0.0080243	1.8978	0	0	0	3.1	0	0	0	95943	2	TTSLSDSFIDSIPVIR
HCON_00022437	DOMON domain containing protein	5	5	5	5	4	4	5	5	4	4	5	24.8	24.8	24.8	24.355	222	5.38	0	164.64	24.8	20.7	21.2	24.8	39190000	17701000	26031000	26809000	32	EGTLEDGK;KHSLENCQK;LDTAANVVPK;LLSFNTNQLTLR;WQVANDELTVEFVNKK
HCON_00022450	Uncharacterised	4	4	4	2	2	1	1	2	2	1	1	12.9	12.9	12.9	57.624	505	5.45	0	45.383	6.1	4.6	3.6	3.6	3808400	15354000	432980	298450	9	AENSEQPEVALSVDGSSEDAPSSK;LYVDEQGQLK;NAALLLDLKEEVQESCLK;NYRPLSDCTVVIK
HCON_00022460	Uncharacterised	8	8	8	3	4	3	3	3	4	3	3	19.1	19.1	19.1	51.736	461	4.39	0	11.93	8	9.8	7.8	7.8	16363000	23990000	17172000	6967500	17	DGLPQEQAENR;EQPDFEVIDCDK;IPDLEAIVVSQETVK;LVFADPVK;SLLISAAQSVK;SLWELIEPISTR;VQDISVIEPK;VVLGGTFDR
HCON_00022500	Peptidyl-prolyl cis-trans isomerase and EF hand domain containing protein	7	7	7	6	6	5	3	6	6	5	3	26.7	26.7	26.7	34.774	303	4.98	0	103.8	21.1	23.4	19.5	11.2	34998000	20344000	5858000	3625000	26	GPTLLPVFKDEL;LTESSLLK;QFQFLDVDHK;SWTNEDIDNVTAVK;TWVPPNCPAAAK;VFTEDGKK;YFDVNGDGEIDEDEFTK
HCON_00022520	MIF4G domain containing protein	16	16	16	7	8	9	10	7	8	9	10	21.4	21.4	21.4	91.445	788	5.11	0	127.43	7.6	11.8	11.7	11.7	44778000	59669000	48855000	35249000	46	EQEELEQQQEK;FDDENQPGYEAASK;FLALIQSR;ICAQELTNYAR;IEAGEEMEDSDVK;IIILVDK;KICAQELTNYAR;KKDELENILEGASK;LFDYADCPEDGTVLPGAHSIER;LQNLIIR;LSYYGQLK;LVSDLQEK;NFNFGGEIVEK;SLQSAGWK;VLPWIGLELSEK;WSWNDWKDCVTADR
HCON_00022530	Glutamyl glutaminyl-tRNA synthetase and WHEP-TRS domain containing protein	19	19	19	7	12	11	9	7	12	11	9	22.9	22.9	22.9	118.34	1060	5.78	0	147.53	6.6	15.3	13.1	9.7	54023000	73351000	62916000	42802000	59	AAIATLLELK;AGQPPATTAPSVGTPPGAITEPSTIYAEIEAQGELVR;EQTGQDYKPGQQATSLK;FSALFNAIVEDQR;FVELPGAEK;GLQCCVR;IDEVLTLCEK;IEAQGELVR;KGDIIQLQR;KGFYICDHDYQPK;KLTWFVNEGLVEGWDDPR;LIEAQGNTVR;NPQLQEK;QFIIAQGGSR;QQLVINAK;SGDTVTFVNWGNIK;TAFDESALYEEIK;TGQEYKPK;TTEYTDRDDQYYFICDALGLR
HCON_00022640	Cytochrome P450 domain containing protein	3	3	3	2	1	2	2	2	1	2	2	5.2	5.2	5.2	58.148	500	7.15	0	5.5671	3.6	1.6	3.2	3.2	3348800	1511700	8738200	8926000	10	VEEELLAVTK;VGSYLIPK;VVAFGLGK
HCON_00022670	Cytochrome P450 domain containing protein	6	6	6	2	4	5	5	2	4	5	5	18	18	18	38.429	338	5.32	0	10.5	5.9	13	16	15.4	11829000	33477000	17994000	147300000	27	ACLGESLAR;LEEQVIPFGIGR;RTEGDTPVGK;SVFGVVR;TNTPYFNAVLTEIHR;TYDVLINK
HCON_00022690	EMI and EGF domain containing protein	11	11	11	5	6	8	8	5	6	8	8	13.9	13.9	13.9	118.2	1098	3.21	0	211.23	7.8	9	10.1	10.6	16520000	10904000	42511000	31516000	48	ACCEGYYQTK;CADDCPDGHFGLDCAFK;CECLDGFAGEFCLR;CEQECPPDR;CPLGFFGK;EGDTCSAECNPGR;GYKGPDCK;LCVAGFWGLGCAR;QCDPHTGECACPAGWQGDR;QSVVVDPDRAELTAEEEALEEK;TTNDYATLDEIAGNSSSSSR
HCON_00022730	Uncharacterised	3	3	3	3	1	0	0	3	1	0	0	4.8	4.8	4.8	64.875	580	7.67	0	11.26	4.8	1.9	0	0	4569800	1517400	0	0	6	FLALDKPIPR;IAGLSGIYNAK;SLQTFYK
HCON_00022740	Uncharacterised	1	1	1	1	1	0	1	1	1	0	1	3.6	3.6	3.6	25.322	220	7.14	0.0028596	2.2853	3.6	3.6	0	3.6	4125100	6071300	0	3352900	3	VVISQIQK
HCON_00022750	Uncharacterised	1	1	1	0	0	0	0	0	0	0	0	0.9	0.9	0.9	174.31	1556	7	0.0012048	2.9723	0	0	0	0	0	0	0	0	1	AALILEATPNADKR
HCON_00022780	Uncharacterised	6	6	6	6	3	1	3	6	3	1	3	9.4	9.4	9.4	62.971	566	6.67	0	8.8527	9.4	4.9	1.4	4.6	32740000	4912300	1183100	8309800	20	AVVTSFGIK;LLNQNDLIK;SLFASVNK;TVFPAPQPLPK;VAVVFDAEK;VSYTFAK
HCON_00022820	Uncharacterised	3	3	3	2	2	2	2	2	2	2	2	19.9	19.9	19.9	15.907	141	6.15	0	8.0418	14.2	14.2	14.2	14.2	7081800	4981300	21003000	27595000	13	EQDREPEK;WVVIYPTYLDSK;YVASMIPK
HCON_00022860	hypothetical protein Y032_0049g1755	5	4	4	1	4	0	1	1	3	0	1	1.8	1.5	1.5	299.43	2711	5.38	0	5.4143	0.3	1.5	0	0.3	2140900	2517800	0	5963800	7	ALVQASGK;AVLQSTTALK;GDDIDIDDPNFWTK;IPVQNVQTK;LKEDVEK
HCON_00022870	C. briggsae CBR-LBP-4 protein	11	11	11	9	10	10	10	9	10	10	10	86.9	86.9	86.9	17.171	145	5.25	0	323.31	73.8	80	80	80	162270000	177800000	108340000	172130000	91	GVNWFVR;HNITFNFENDTLTEK;KMIQFASVTK;KNTLYHGWK;LGETFEADGMDDVR;LNDPNDKGETYYYNIDADDKLVLK;LVLKMENHGITCRR;METVIPDKFFGR;MIQFASVTK;NENSGYNLDNLTSK;SENFDEFLAAK
HCON_00022880	Uncharacterised	3	3	3	1	2	1	2	1	2	1	2	6.5	6.5	6.5	74.257	666	5.15	0	5.1539	3.2	4.2	2.3	3.3	234780	5952800	340690	1576400	8	KPQNFAAVLLFASGEPIPPGK;TDEGVFVADGYCNNR;VVSAYYK
HCON_00022915	Transmembrane protein 170 and Cell surface receptor IPT TIG and Metallophosphoesterase domain containing protein	3	3	3	2	1	0	1	2	1	0	1	3.4	3.4	3.4	99.571	879	2.57	0.0014863	2.7916	2	0.9	0	1.4	12743000	0	0	665120	4	AIEAENSFQDNR;ALPDDVIK;LFPDSSGNIR
HCON_00023010	Immunoglobulin I-set and Fibronectin and Serine threonine protein kinase-related domain containing protein	3	3	3	0	0	2	0	0	0	2	0	1.8	1.8	1.8	165.05	1460	2.2	0.00091296	3.1246	0	0	1.2	0	0	0	957690	0	3	DIQEEIANR;EDIEVLER;SPSRSTTPR
HCON_00023020	Immunoglobulin I-set domain containing protein, partial	196	196	196	98	115	99	90	98	115	99	90	35.2	35.2	35.2	718.21	6471	4.53	0	323.31	19	21.3	18.8	17.7	925200000	733640000	474340000	334810000	659	AELDDGATYK;AELVIDGDR;AENIYGISDPSPASPPSR;AGPHPVIR;ALDLAHAEQYACAPWFAPGVVEK;ALELTLGIPQR;APEFIVQLK;APGFTVPLTIR;APLSVQAPETLK;ASLIWYK;ASSEAMLLVLPR;ATNEAGEAR;ATNETGSVETK;ATNIAGSVESSAEVEVTR;AVLEVETSKPPK;AVNEAGEAQTEATVHVAK;CEASNPAGIAR;CEATLTVVEALDKVPDRAPEFIVQLK;CVVAGEPFPTLTWTK;DAQPDDTGVYCVK;DFDGSVK;DGIEITESNK;DGQPVNIDGTR;DGVELEKDDR;DIDVEEGQPIELK;DIEDQTVK;DITCDYSGK;DITEEQEAYAAER;DKEEISATDEHFVQTR;DLKDQTVVK;…
HCON_00023080	Uncharacterised	32	32	32	24	27	27	26	24	27	27	26	43.1	43.1	43.1	87.475	780	3.83	0	323.31	28.6	32.6	31.8	32.7	4515800000	2705200000	3031200000	3360100000	463	DGTWYYEPQNHQPYAR;EIDIPLNR;EMNEDEVRR;GDSETMPPVQYDETWYEPPGQTSYPR;GGDGWVLR;GGDGWVLRDGTWYYEPQNHQPYAR;GGQHQAPPAAEPEHR;GQPSDPR;HEQHEAPPGAEYEHR;IHDQHPSPQQGYPSSSSHGHYPDHAQHAGR;ILMPNGDILK;IQPLADYDPLLSSPVDR;IQPLADYDPLLSSPVDRLPDQEGR;KVVETGQPPNVPPDQR;LPDQEGR;NEAPTTAPESLERPR;NEPVTSR;RGEWVFR;RGGQHQAPPAAEPEHR;RHEQHEAPPGAEYEHR;RIQPLADYDPLLSSPVDR;RPYPHEMHR;SYSSYFIR;TTPCGDSSPEGR;VGDGWVLR;VHVPSHDHGDHGNR;VIWSSDGK;VV…
HCON_00023097	Nematode cuticle collagen and Collagen triple helix repeat domain containing protein	2	2	2	1	1	2	2	1	1	2	2	13.7	13.7	13.7	27.549	284	1	0	103.29	8.1	8.1	13.7	13.7	9580100	1568900	137630000	129820000	11	DGDNGSAGTPGEPGQR;DGQPGAGPGEPGPPGPDAELHDR
HCON_00023120	Aminoacyl-tRNA synthetase and BTB:POZ domain containing protein	2	2	2	1	0	1	0	1	0	1	0	2.4	2.4	2.4	100.75	880	4.25	0.008285	1.8782	1.1	0	1.2	0	2788100	0	107310	0	2	LQLLDTAAPR;QAINWEESDLK
HCON_00023220	Peptidase M41 and ATPase domain containing protein	16	16	16	5	9	4	5	5	9	4	5	19.4	19.4	19.4	86.594	787	5.27	0	39.504	5.8	11.9	6.1	5.6	29216000	29807000	4214700	8129000	42	DASEEISQK;DMVNAALTR;EQYLYSK;GAILTGPPGTGK;GLGYAQYLPK;IEIMEFVNFLK;ITTGAQDDLQK;KNSPCILFIDEIDAVGR;NFEQAIER;NSPCILFIDEIDAVGR;QIPVLYK;QIYVPVPDIK;SQVLQPEEK;VDILDSALLRPGR;VSEEIFFGR;VTQMAYAQVVK
HCON_00023240	XPG N-terminal and XPG I domain containing protein	5	5	5	4	3	3	2	4	3	3	2	12.1	12.1	12.1	42.948	379	5.7	0	14.36	12.1	9.2	9.2	5.3	12270000	9660400	7952800	4393800	13	IDLFFSVDK;KYVPPDNWPYK;TYGDIESILENIDTK;TYGDIESILENIDTKK;VIADNAPNAIK
HCON_00023290	death-associated protein 1-like	5	5	5	4	5	5	4	4	5	5	4	49.5	49.5	49.5	11.519	103	3.07	0	170.67	40.8	49.5	49.5	40.8	637800000	741930000	563620000	487920000	58	AGHLPAER;DSSLPAQMEK;SAVTEPELK;SYPTSAVR;TSSESSDEAGREVVEK
HCON_00023310	Bromodomain and Bromo adjacent region and High mobility group and Zinc finger domain containing protein	6	6	6	4	2	3	3	4	2	3	3	3.5	3.5	3.5	206.19	1797	5	0	10.657	2.5	1.1	1.9	1.9	11066000	1177300	38246000	46267000	16	AEPDYYKQVK;CDSFAELPDLLK;DFFDLFER;ERPTEIPECDVFVCESR;IVGIEWK;SVYANQIGK
HCON_00023370	Band 7 protein domain containing protein	6	6	6	4	4	3	4	4	4	3	4	22.4	22.4	22.4	35.94	322	5.46	0	30.385	15.2	14.9	7.8	10.6	60466000	29513000	32730000	6717200	31	AAEPWGIK;AAILASEAR;EAEQINVAR;EREQLNESIVDAINK;GGDGAASLTVAQQYVEAFQHLAK;IAAALNQK
HCON_00023380	EF hand domain containing protein	1	1	1	0	0	1	1	0	0	1	1	5.7	5.7	5.7	28.998	245	1	0.0012063	2.9883	0	0	5.7	5.7	0	0	354200	289460	1	DELTDEESEFIIER
HCON_00023400	synaptophysin / synaptoporin	1	1	1	1	1	0	1	1	1	0	1	8.4	8.4	8.4	24.439	215	2.5	0	4.7073	8.4	8.4	0	8.4	1157200	1203300	0	417800	4	EIYTTQQPDGTYVTTTTR
HCON_00023430	Uncharacterised	5	5	5	3	2	4	4	3	2	4	4	20	20	20	22.25	200	3.59	0	25.474	12	8	16	16	68216000	44150000	27753000	51739000	22	ITASDDPGR;KIPGFNGK;LEQQSFGR;TSIDCER;VSQDLNLK
HCON_00023450	Cys Met metabolism domain containing protein	6	6	6	5	5	5	3	5	5	5	3	21.3	21.3	21.3	45.411	413	4.07	0	41.601	16.5	16.5	19.4	11.1	41640000	41157000	86568000	37833000	33	CGNPTVENVEVVLR;LGTEFDELQFESR;LQQLTTGSALSPFDAALLAR;LSVGIENADDLIADLDR;TLPLRVDK;YIGGHADVIGGCVTTR
HCON_00023460	Hypothetical protein CBG12847	3	3	3	0	2	2	2	0	2	2	2	1.6	1.6	1.6	192.41	1737	5.08	0	4.4831	0	1.2	1	1	0	1467500	1759900	4792200	7	IWISDLTDIDK;LADAIEK;TAAVAATAPK
HCON_00023470	Uncharacterised	2	2	2	2	0	1	1	2	0	1	1	18.1	18.1	18.1	22.337	204	6	0	12.44	18.1	0	7.4	7.4	2711900	0	4045100	6432600	4	LSQSSSLIGGLANLR;NAPISESDIASLEPQILSLNDR
HCON_00023530	Protein PQN-52, isoform c	37	37	37	25	23	30	32	25	23	30	32	60.4	60.4	60.4	78.777	679	3.71	0	323.31	43.2	44.8	53	55.7	3271300000	2082400000	3721000000	3148500000	350	AELLAEQER;AELLAEQERR;AHHEQYLR;ALLKEETEEFDI;DMVELCGGFR;EALGFHHHR;ESQEHAAAGAEPSSPYSSQEAPGGR;ESQQPAAPASQEIADR;FFMEMTTPDTFAR;GPKPSVVGEEYWSSVGYNGALR;GQHVAPEHHPHHVVPQHPASR;GVSPNSR;ICALFAGR;LYEGHQEGGETHYYPDQR;NKNNPNEEMPFEWIQAGYAHPR;NNPNEEMPFEWIQAGYAHPR;QEHPDYQQQQQQQQHR;QKAEYER;QMDADQEYELR;QNAFDYSNQVAPGR;RAELLAEQER;RGEAPSGEAHPAWSAEADR;RKPEVIAAMEAQAGYPPTYDR;RYPESYR;SGWVAYWITK;SPEDEEYESR;SPEDEEYESRR;SSQSNQ…
HCON_00023560	WD40 repeat and Lethal giant larvae homologue 2 domain containing protein	9	9	9	6	4	3	2	6	4	3	2	7	7	7	133.32	1220	3.54	0	125.44	5.2	3.9	2.6	2	20744000	19483000	22049000	3591300	23	CEDIPLVK;FASALDGLR;GILVQWNLATK;LEEWEGCEK;LSATVDATENLR;QDSCDVDAILADR;QDSCDVDAILADRDK;QIGVSPVEPGK;TSGGVGGGAAR
HCON_00023640	Hypothetical protein CBG12763	3	3	3	3	3	3	2	3	3	3	2	27.1	27.1	27.1	22.639	199	3.89	0	323.31	27.1	27.1	27.1	21.6	7822000	8214300	12315000	660120	28	IAEIAQILNER;QQLQQLSDEELAALADIVR;QVVFEDVISPNDDDDEFTEEAAIR
HCON_00023670	Eukaryotic translation initiation factor 3 subunit 8 and Proteasome component region PCI domain containing protein	29	29	29	18	17	14	14	18	17	14	14	33.1	33.1	33.1	106.06	916	5.14	0	195.76	20.5	20.7	18	18.2	229150000	217060000	135580000	110550000	116	AGYAGPGQWFPGR;AMLAGDWK;AWGGTGATAAQSGTSQR;DYIVNDK;EAHQGLSEIQNTQR;EFRGEEDGAADTK;EFRGEEDGAADTKK;EHVVAASR;FTEEEENLKDDTIPFK;GGVFQGDRR;IEHLYYK;IHEDIFDVDEVCK;ILQNADCHSNDYIEK;ILSVFDDLCK;IQGSLLMTVQR;IQTESLR;ISDFMEFSNFNK;KLGVGISVK;LATLFELDKK;LLQELYK;LQMIALNFTDK;LQQLADNNEQILEPR;QNISTPR;QVHSVISK;QVQLFEPK;SSLIGPPENTR;TICQLGLCAFR;YQDNYEGDEPVGEIMDR;YVKEFEQK
HCON_00023690	hypothetical protein Y032_0162g3418	20	20	20	13	18	16	15	13	18	16	15	62.3	62.3	62.3	49.933	443	5.43	0	323.31	36.3	56.2	42.4	42.4	1027800000	1010800000	1351100000	738790000	155	ADFQILNYQTGFGNEFATADPR;AKHENVDR;AKHENVDRDYYK;AMYNSDGDFLIVPQQGELK;DVLKPQR;EGVDFVQGLYTICGGGDVVSR;FSVAVDGPSR;GYILEVYGTHFQLPDLGPIGANGLANPR;HENVDRDYYK;ILVGIQEIVVIPQGIR;IRPSVVHKPFEK;ITTEFGR;KFNVINTVSFDHCDPSIFTVLTAPSVK;NCMSEYMGLIVGCYEAK;NSPQQCPHGLYAEQLSGTAFTAPR;TENFTNNFAGIEPTPNQYR;VKTENFTNNFAGIEPTPNQYR;VPDALPVGR;WGVAEDTFRPPYYHR;WHPFPLPNK
HCON_00023730	NADH-ubiquinone oxidoreductase domain containing protein	9	9	9	3	4	4	5	3	4	4	5	41.4	41.4	41.4	31.476	261	5.29	0	55.137	13.4	16.5	16.5	20.3	100950000	86850000	36041000	38521000	34	AAWDAYWK;AFDAPATWFR;ETIVEPINNR;HYEPPYEFFLSK;RHPEIMEAR;SPLEGDKPLSK;VAQDPEFDKEQGKK;VPEIDECGVNDQACFFEANEQYR;YGELGGEADVR
HCON_00023740	hypothetical protein, variant	3	3	3	0	3	0	2	0	3	0	2	15.2	15.2	15.2	26.957	244	4.38	0	9.7044	0	15.2	0	11.1	0	1023800	0	1570500	5	DIITIYNIIK;SLICLPGEDLTGR;VLGIVTGSAGDYYK
HCON_00023800	Proteasome component region PCI domain containing protein	12	12	11	9	10	9	9	9	10	9	9	66.7	66.7	58.2	26.205	237	3.99	0	323.31	47.3	53.2	46.8	45.1	234640000	95866000	204070000	99883000	78	DAQVVADR;DLPEGVNLPPAALSK;DTPVNTIPTIIATLSDFAR;ELEDVVIDAIYNK;GQFIEIDDWASR;NNAVEDANRR;QIPYAEAMQYLR;QLSLISLAANSTSNR;QRPSQANPASK;TLEVFAYGSLK;VQQAEAELAAAR
HCON_00023810	Protein of unknown function DUF1674 domain containing protein	4	4	4	4	4	3	4	4	4	3	4	48.9	48.9	48.9	10.443	92	4.85	0	163.8	48.9	48.9	41.3	48.9	2359000000	2461200000	578920000	649250000	89	GKLEDDKPYEDPYLPR;HPGGVNPITGEIGGPAGLEPTR;LEDDKPYEDPYLPR;TKEEIMK
HCON_00023830	Oxysterol-binding protein	13	13	13	6	9	9	9	6	9	9	9	22.5	22.5	22.5	75.515	661	5.78	0	143.52	11	16.8	14.8	15.6	47718000	48753000	67804000	47841000	52	ALESVIR;FASTSQPEESCK;INIATTAK;IQGNLYR;ITEADQHLADIILQVK;KPYNPILGETFR;LEEDALLYYTSR;NVDDLIASSSK;SIMSTPWVELGGK;VTLPTFILER;YFTLSADDKWIYNEPLEK;YNLPDASPSGEK;YTVTFPSGYGR
HCON_00023860	C2 calcium-dependent membrane targeting and WW Rsp5 WWP and HECT domain containing protein	2	2	2	1	1	2	1	1	1	2	1	3.8	3.8	3.8	84.487	730	1.7	0	5.4434	1.8	1.8	3.8	2.1	784530	202310	210260	163150	4	ADGEQIDEITLEK;TDDEIGALPEGWEQR
HCON_00023890	Ras domain containing protein, partial	2	2	2	1	1	0	1	1	1	0	1	12.8	12.8	12.8	24.784	218	6	0.00092251	3.2986	5	5	0	5	1788000	3288300	0	3055300	4	DANAAIVVMDATNDQTK;ILVIGDPGTGK
HCON_00023900	Protein F43H9.4	1	1	1	0	1	1	1	0	1	1	1	4.2	4.2	4.2	32.893	288	6.5	0	5.9343	0	4.2	4.2	4.2	0	593920	291490	157900	6	NQITIDSILLYR
HCON_00023910	Uncharacterised	19	19	19	15	14	12	15	15	14	12	15	58.1	58.1	58.1	33.633	310	5.77	0	323.31	41.3	47.4	37.7	41.3	532290000	420200000	524330000	634840000	155	AESHAYTVDLSK;AESHAYTVDLSKR;AFVPGMLEADHGHVVTIASIAGK;DQIYSTAEK;GEVVLITGSGSGLGR;GMAIQFAK;HEVGKVDILINNAGIVTGK;LVLWDINEK;NHLGGNK;QILDDMK;QILDDMKAESHAYTVDLSK;RDQIYSTAEK;SPTLLPVLQPDYVVDCIMEAVLTDKELIAIPR;SVKGEVVLITGSGSGLGR;TTVVCPYYIDTGMFDGVQTK;VDILINNAGIVTGK;VGVAGLVDYCASK;VKHEVGK;VKHEVGKVDILINNAGIVTGK
HCON_00023940	Four F5 protein domain containing protein	1	1	1	1	1	1	1	1	1	1	1	13.4	13.4	13.4	8.9584	82	1.91	0	3.9799	13.4	13.4	13.4	13.4	57231000	22486000	37952000	49142000	6	EGNLGLSTDAR
HCON_00023960	Uncharacterised	10	9	9	7	9	7	8	6	9	6	7	80	75.5	75.5	17.225	155	3.79	0	323.31	67.1	75.5	66.5	61.9	264130000	298010000	149340000	177790000	77	ATTQNAAGNEGGLK;GMTGFGMPR;IAAVNVPSTDQNER;IWELEFPEEAIADQNPNQNSTPENAHN;LQSGTNQFESQK;NTQTAVEFADDGKR;QTDAIVPLQSGTNQFDSQR;RIWELEFPEEAIADQNPNQNSTPENAHN;TGFGMPR;WAIEQLR
HCON_00024000	Uncharacterised	3	3	3	2	1	0	2	2	1	0	2	8.5	8.5	8.5	56.563	495	7.1	0	7.7563	5.5	3	0	6.1	548310	634630	0	6173500	8	EYGNIFTVYLPK;QKLPYTNAAIQELQR;WATLLFASHPEVQDK
HCON_00024030	DNA repair protein rad10 and Helix-hairpin-helix motif domain containing protein	5	5	5	3	3	1	3	3	3	1	3	22.5	22.5	22.5	25.402	227	6.8	0	7.8152	12.8	17.2	4.4	17.2	32939000	67791000	1460200	67768000	17	ADAQRLLFNFGTLK;ILLTLCNVDEPR;KPVFVPVDEK;LLFNFGTLK;TALQNAAVGILTGAR
HCON_00024040	EF-hand domain and EF-hand domain pair-containing protein	13	13	13	10	10	10	10	10	10	10	10	69.5	69.5	69.5	21.985	190	5.72	0	323.31	53.7	51.1	59.5	51.1	208080000	180560000	161780000	65115000	93	DFFPSGSAEGFCEHVFR;EDLEFLKK;EFLLAINVTSSGTPEQK;EFVDGCLADKELFQILTNEVK;EFVDGCLADKELFQILTNEVKK;ELFQILTNEVK;GFVQDCPK;IIEAIYEMLGPEVTK;LSKEDLEFLKK;MDVNNDKELTLK;NTNFTEEQIKEWYK;TFDTDNSGFIDFK;VYKDFFPSGSAEGFCEHVFR
HCON_00024050	WD40 repeat domain containing protein	2	2	2	1	2	0	2	1	2	0	2	8.7	8.7	8.7	40.648	369	5.67	0	4.5394	3.3	8.7	0	8.7	6517700	10938000	0	580790	4	LWDLASNQVAVVGTHDGPVK;VGIHYVETTNPK
HCON_00024060	Protein-tyrosine phosphatase domain containing protein	4	4	4	2	2	1	0	2	2	1	0	14.3	14.3	14.3	45.165	398	4.2	0	11.795	7.5	6	2.8	0	2856600	1342900	1546700	0	10	ILHVQYTEWPDFGVPASTK;KNNSESSSNSTVNR;STSLLEGYEQTQR;YVDVLPFDQCR
HCON_00024080	Uncharacterised	5	5	5	5	4	4	4	5	4	4	4	14.8	14.8	14.8	34.01	318	5.7	0	95.421	14.8	9.7	12.6	12.6	99641000	75602000	45829000	33878000	33	AFMELAK;ALAADPSK;ILILSGK;QVAILDVDICGPSQPR;STVTSSLAR
HCON_00024090	Beta-ketoacyl synthase domain containing protein	2	2	2	2	2	2	2	2	2	2	2	7.2	7.2	7.2	42.949	404	5.6	0	284.29	7.2	7.2	7.2	7.2	14942000	8144800	19223000	11726000	15	KVSPYFVPR;LPANLNLNESDEDDGLTLLR
HCON_00024210	acidic leucine-rich nuclear phosphoprotein 32	10	10	10	6	5	8	9	6	5	8	9	50.6	50.6	50.6	25.204	231	3.78	0	323.31	38.5	41.1	50.6	50.6	153440000	355060000	284870000	240930000	169	DRDPATVEDLVLDGCESAEIEGLSDK;IEELEPLK;IEELEPLKK;IEKIEELEPLKK;LAELDLFNNPVTAGGDGEYR;LDISDNSIAGGLQHVADNCPELLHLNLASNK;LDISDNSIAGGLQHVADNCPELLHLNLASNKIEK;LQSLSMVHVGLQSLK;NEETNGDESGTK;RNEETNGDESGTK
HCON_00024220	Phosphatidylinositol-4-phosphate 5-kinase domain containing protein	7	7	7	2	3	2	2	2	3	2	2	12.9	12.9	12.9	62.075	551	5.12	0	323.31	3.6	5.3	5.6	3.1	10506000	5539100	6317900	4601600	17	AQPVRQESEDELEQVDDLPSTSR;DINPVISVGIPR;DLLLQDFQK;EAEFLQK;LFASSNAK;QESEDELEQVDDLPSTSR;SVGDDDVPISTR
HCON_00024250	Carboxylesterase domain containing protein	14	14	14	9	7	10	10	9	7	10	10	25.3	25.3	25.3	66.659	596	6.29	0	81.944	18	10.9	17.3	16.4	40861000	411980000	98034000	251070000	55	FQRPHEVR;GSLVGYQSVSSSGK;GVVHCLR;KDWTPLHK;LFTDFIK;LGFFGLLTFASDDVVPR;NLAAYDLLAALQFVR;QIDPDVK;QIPYAEPPVDELR;QLDSFEILR;TFDESLTK;TSVPSSNAFTK;VLAVIYPK;WVDEDCLHLNIFAGADCLK
HCON_00024300	Diacylglycerol acyltransferase domain containing protein	4	4	4	1	2	2	3	1	2	2	3	13.3	13.3	13.3	38.52	339	5.62	0	9.3206	4.7	6.8	8	10	1975900	9336100	3465700	10908000	11	ESISNALSAQK;ILDPSEEEVDR;RVPIDTVVGAPIAVPK;TQFGVSK
HCON_00024310	Diacylglycerol acyltransferase domain containing protein	2	2	2	1	1	1	1	1	1	1	1	7.9	7.9	7.9	33.902	292	5.67	0.0020325	2.4751	5.1	5.1	5.1	2.7	1852300	6277600	3467700	1833500	8	KPIDTVVGEPIPVTK;YGVPAETK
HCON_00024320	RWD domain containing protein	3	3	3	3	3	3	2	3	3	3	2	9.1	9.1	9.1	26.39	230	6.14	0	5.1896	9.1	9.1	9.1	9.1	58784000	62664000	45327000	32559000	19	EAALAGK;KFEGTPVTPDSFR;KKFEGTPVTPDSFR
HCON_00024330	Octicosapeptide Phox Bem1p and PDZ domain containing protein	1	1	1	0	0	0	0	0	0	0	0	5.5	5.5	5.5	34.44	310	5	0.00092166	3.2772	0	0	0	0	0	0	0	0	1	FSLTAESPEVYSYDSFR
HCON_00024340	Uncharacterised	1	1	1	0	0	1	1	0	0	1	1	6.4	6.4	6.4	36.183	326	1	0	65.049	0	0	6.4	6.4	0	0	1156000	1371400	2	SAPTDDISESLNSECDTDEHR
HCON_00024490	35-cyclic nucleotide phosphodiesterase N-terminal and 35-cyclic nucleotide phosphodiesterase domain containing protein	3	3	3	2	0	1	0	2	0	1	0	5.9	5.9	5.9	64.884	572	6.43	0.0017736	2.6847	4.4	0	3.1	0	17459000	0	1813900	0	7	KQQSVQCPIPPEIAELLR;SVANAIR;YVGFELFNR
HCON_00024510	DOMON domain containing protein	8	8	8	7	7	5	5	7	7	5	5	16.1	16.1	16.1	55.779	504	4.91	0	129.82	16.1	12.3	10.3	12.1	560040000	437020000	81259000	106150000	57	AIGIHGLDPK;CIFSPAGCQQEK;EAAHPPEAAHPPPAK;KCIFSPAGCQQEK;LPSFPYIHPQPVNLVEVVK;SNNPVTDPSDVEAEK;SNNPVTDPSDVEAEKK;TLYVFIAK
HCON_00024530	Uncharacterised	38	38	37	31	27	31	30	30	26	30	29	50.6	50.6	49.6	84.765	792	4.9	0	323.31	40.7	37.8	41.3	41.4	2923600000	1954700000	1622400000	1597900000	333	AAGAVVGK;AALTNAVELNK;AALTNAVELNKETVVPLVGNIPTVK;ALENDDTNK;ASAAIGK;AVETGDEHIIEK;CTITDEQSAIEYFTNIR;DAAELAQEK;ENGKKPEHEVDEDGFR;ETVVPLVGNIPTVK;EVEALHK;EVPPPAR;IIFALEK;ILHTGTAPLSR;ISMDTDDLKR;KPEHEVDEDGFR;KTAAHEAPIQK;LASADHDLR;LELIVLAGDLK;NDSSNPAELAR;QIDANVISAPTK;QSDPIKR;RPVTTTAHGPPSR;SAGSDGSVAGLLK;SANYILHSEDVSPAVLDGWLAGK;SLPFLHSPVVSTANAFK;SSLVENDDDNHSVK;TAAHEAPIQK;TDPVIDSVLETVASDSDR;TDPVIDSVLETVASDSDRV…
HCON_00024550	Uncharacterised	4	4	4	2	1	2	2	2	1	2	2	13.6	13.6	13.6	57.015	508	5.15	0	76.034	7.7	4.1	6.5	6.5	1481800	403530	1277100	688800	14	LDNLINRPYFDPGEVFGDVSK;TSIEIEAADVVR;WQLHQGLLPPGTQIDLFR;YLEETNQAVSCSADGTLR
HCON_00024560	GRASP55 65 domain containing protein	7	7	7	4	7	6	5	4	7	6	5	21.6	21.6	21.6	54.901	518	5.38	0	105.93	15.1	21.6	17.6	14.7	13546000	22806000	39710000	22478000	38	EVSLTPNSAWGGEGCLGCDIGYGYLHR;FDHGQVPAPQQFYPVPQQ;IPISVDR;LYVYNVDTDVVR;QHIEKPIEVTVYNSK;QTTVVPSEMWGGQGLLGVSIR;SPVPPVVATQPK
HCON_00024570	Ribosomal protein L37ae domain containing protein	6	6	6	4	4	5	4	4	4	5	4	57.1	57.1	57.1	10.22	91	7.42	0	204.97	39.6	39.6	47.3	39.6	252360000	161950000	144350000	271500000	45	AVGIWNCSK;KAVGIWNCSK;KMEVTQHSR;KVGIVGK;TVAGGAYVYGTITAATVR;YTCVFCGK
HCON_00024580	WD40 repeat domain containing protein	4	4	4	3	4	1	1	3	4	1	1	9.3	9.3	9.3	65.087	567	6.67	0	13.376	6.3	9.3	2.5	1.9	1218100	1001200	172190	0	13	ILTAGWDTVIK;IWEWEIPVDTK;SFLVPPAFTGVNLR;SLAIPTDLAVAPEVATK
HCON_00024600	hypothetical protein Y032_0028g1687	3	3	3	1	0	0	0	1	0	0	0	27.2	27.2	27.2	12.035	114	7	0	5.0493	13.2	0	0	0	0	0	0	0	3	AFDSLAGSGFSAFDK;AFDSLAGSGFSAFDKR;AFDTFAGSFSGFDKR
HCON_00024620	RNA-binding S4 domain containing protein	5	5	5	4	5	4	3	4	5	4	3	24.9	24.9	24.9	20.128	177	4.63	0	9.8636	20.3	24.9	20.3	16.4	21812000	23253000	27782000	9416600	24	FLVENWR;KSYNVQK;RLDTFVNR;SQELGDDGLPK;YEVTNYEITEK
HCON_00024640	Uncharacterised	12	12	12	10	9	7	7	10	9	7	7	48.6	48.6	48.6	38.04	348	5.63	0	274.7	40.2	42.8	23.3	33.6	157290000	119820000	122020000	60591000	69	AEFGLEDMSR;AHPDWNIILLR;EGHVGTEIYNLGTGTGYSVK;ELPVTENSPTGQGITNPYGQTK;EMVAAFEK;GNAVSLLR;GNFDGLIHLAALK;GVPNNLMPFVSQVAIGK;IFGDKWDTPDGTGVR;KEGHVGTEIYNLGTGTGYSVK;TGDIASVYCDPSLALK;VAELVGKPIPFEECDVCDIDHLDAVFAK
HCON_00024650	Translation initiation factor IF6 domain containing protein	3	3	3	2	3	3	3	2	3	3	3	13	13	13	26.35	246	4.04	0	47.765	10.2	13	13	13	71242000	60081000	70444000	51574000	22	ELAALLQVPVVAGTVNR;NSLPDEVK;TPPETQR
HCON_00024670	Nuclear transport factor 2 domain containing protein	3	3	3	3	3	3	3	3	3	3	3	29.3	29.3	29.3	15.05	133	5.19	0	37.109	29.3	29.3	29.3	29.3	165590000	146390000	129050000	258270000	29	AQGLGDLYDPENSYMSFEGVQCK;FDQGDGMAR;FSSLTFK
HCON_00024710	hypothetical protein Y032_0028g1666	1	1	1	0	0	1	0	0	0	1	0	1.5	1.5	1.5	84.082	738	1.67	0.0098441	1.7355	0	0	1.5	0	0	0	9567700	0	1	LFDEIDEGGAR
HCON_00024720	bucentaur or craniofacial development	2	2	2	0	2	1	1	0	2	1	1	6.6	6.6	6.6	28.446	257	5.83	0	5.1787	0	6.6	3.5	3.5	0	38438	0	135800	4	SDLDWNLFK;VVSAEEAK
HCON_00024740	Dbl homology (DH) and Pleckstrin homology domain containing protein	2	2	2	1	1	1	1	1	1	1	1	3.5	3.5	3.5	71.775	620	5.67	0.00206	2.6282	1.3	2.3	2.3	2.3	702780	1553300	1331100	92859	4	AFVPDFLK;AISSGGGLLADLQR
HCON_00024780	enhancer of filamentation 1-like	2	2	2	2	0	0	0	2	0	0	0	3	3	3	101.35	910	6.67	0.0034159	2.2252	3	0	0	0	1206300	0	0	0	3	SIEIPLGSVSLSSSR;TLVIPSSVPGGK
HCON_00024800	Uncharacterised	1	1	1	1	0	0	1	1	0	0	1	4.5	4.5	4.5	56.087	486	6	0	9.4561	4.5	0	0	4.5	1160700	0	0	883810	4	KPLNILQEEFPNAGDASGAGLR
HCON_00024810	Uncharacterised	18	18	18	16	14	16	17	16	14	16	17	67.4	67.4	67.4	30.745	285	5.44	0	323.31	66.3	60	63.5	67.4	2496400000	2191400000	1431200000	1576600000	206	AFAAGADIK;AFNALCNQLMNELSTSLR;AQFGQPEINIGTIPGAGGTQR;DCGIVSK;EAVNAAYETTLNEGLK;EAVNAAYETTLNEGLKIER;EFASTFQGR;EGMSAFAEK;ELDEDTSIGAIVVTGSQK;FLEEWTAVSQTAK;IAEQSPLIVHMVK;KEGMSAFAEK;KNVALITLNR;KNVALITLNRPK;LFHTTFATNDRK;SMAMEVCLTGNR;VFPAEQVVDEAVK;VSAQEAK
HCON_00024860	Eukaryotic translation initiation factor 3 (eIF3) and Proteasome component region PCI domain containing protein	7	7	7	4	6	3	5	4	6	3	5	19.9	19.9	19.9	51.077	432	6.28	0	22.73	10.6	17.8	8.6	12.7	41927000	30690000	37107000	32516000	29	AQQIALQLEK;HNYQDPVTDFLTCLYIK;LGQVVMGVK;NLVPQADPNYLNALYGK;VDPVIEILELDDVK;YDFDEAQEK;YLAVAVVTSK
HCON_00024900	Transcription factor AP-2 domain containing protein	1	1	1	0	0	0	0	0	0	0	0	7.1	7.1	7.1	39.994	354	7	1	-2	0	0	0	0	0	0	0	0	1	FAEQQLQFSQAIHAEQLLGNQMRSR
HCON_00024980	Uncharacterised	13	13	13	4	4	4	1	4	4	4	1	3.7	3.7	3.7	526.57	4761	4.54	0	23.706	0.9	1.4	1.5	0.3	2969000	1593000	1329700	165200	26	ALGVTAVHPVLQPK;DKNILLENPVFEAHPDEISDV;DLGDVVVFSSENQPR;DSGGIIEPVVTDR;EVVVGAEHVAEPTDVIVDPASR;HAAAQAEQEDNDIVAIAFDPR;IIDASIEPDIK;LDWLTQK;LDYIDFVNYDGTGR;NILLENPVFEAHPDEISDV;QLYYIDNIR;RPCSPFEFECSNSVCIPR;SSGLCIPATWK
HCON_00025020	Zinc finger domain containing protein	2	2	2	1	1	2	2	1	1	2	2	3.9	3.9	3.9	60.46	536	3.08	0.0087743	1.7901	1.3	1.3	3.9	3.9	21783000	27496000	8113600	10506000	8	DLVVEQK;NAILPDENTGETVR
HCON_00025120	Dual specificity phosphatase domain containing protein	2	2	2	1	2	1	1	1	2	1	1	11.5	11.5	11.5	25.813	227	7.18	0	4.4077	6.6	11.5	6.6	6.6	2675300	2771300	1022000	973790	9	ITHIINATTEVPNLR;SASICLAFLTK
HCON_00025170	Uncharacterised	8	8	8	3	2	5	2	3	2	5	2	48.2	48.2	48.2	19.601	166	5.38	0	28.981	21.1	13.3	34.3	13.3	40973000	47765000	68176000	26071000	25	DISRDPR;IRENYYK;KPTLLFDK;KPTLLFDKEGVSHQR;LEILEVLQDNMIAAAK;QSLTIDPSLGHFK;STAPWDWER;YHQPQKPGDTPTR
HCON_00025180	ribosomal protein S19	5	5	5	3	4	3	3	3	4	3	3	39.1	39.1	39.1	17.407	151	3	0	323.31	16.6	21.2	16.6	16.6	206840000	107790000	43778000	65813000	42	ADQDEAHLAELK;ADQDEAHLAELKK;GVDLEQLLDMSR;HLNLISR;VFNQTEIKPEMIGYYLGEFAITYKPVK
HCON_00025230	BPG-independent PGAM and Metalloenzyme domain containing protein	33	33	33	26	30	27	27	26	30	27	27	66.1	66.1	66.1	62.04	558	5.54	0	323.31	57.5	59.5	55	55.7	4069300000	4395300000	3572500000	1928800000	383	ACEATDR;AEFPFPALFPPLSNK;ANDYVLMVTADHGNAEK;CMVPSPK;DGDTVIFFDYR;DTSPTSGVGFLEK;EISEVMGMER;EQAYCQLATIVGR;GEACSVEEAPALVK;HPFVMCNFAPPDMVGHTGVYEAAVK;ICVAYEAMIGGK;INLSIKNDTLVK;KHPFVMCNFAPPDMVGHTGVYEAAVK;LTQFHCAETEK;MKAPDGSK;NDTLVKNEALVAACNR;NEALVAACNR;NLQVIGMTQYK;NVLAEWLAEHK;PIYQDIVR;PQEMSGVSLLDKV;QFENEER;QLGVPNCFLHFYGDGR;SSLPHPK;TIAFMKEQAYCQLATIVGR;VATYDLKPEMSSEGVADK;VATYDLKPEMSSEGVADKMVEQIK;VCLIVIDGWGI…
HCON_00025240	Zinc finger domain containing protein	2	2	2	1	1	1	1	1	1	1	1	9.2	9.2	9.2	21.032	195	5.86	0.0012074	3.0011	4.6	4.6	4.6	4.6	5643900	4355300	3278000	3192000	7	NNPVVVSDK;VGLTGFTCR
HCON_00025300	Uncharacterised	9	9	6	8	7	9	7	5	5	6	4	59	59	43.2	14.781	139	5.01	0	233.47	59	51.8	59	46	636760000	537650000	477510000	362410000	81	CADDYNCSTQCVNAYINR;GGCASTGEGACQIMSR;ISGTVGYWNAIQK;KSGEDVTTAWK;LHNGGPSGCK;LPYYEDCGTPGR;LPYYEDCGTPGRK;SGEDVTTAWK;YKGGCASTGEGACQIMSR
HCON_00025310	Uncharacterised	8	5	5	6	6	5	5	3	4	2	2	46	30.2	30.2	14.871	139	5.77	0	33.344	33.1	25.9	33.1	23.7	34128000	90618000	19818000	11789000	26	KSGEDLTTAWK;LHNGGPSGCK;LPYYEDCGTPGR;LPYYEDCGTPGRK;NSGTVGYWDAIK;NSGTVGYWDAIKK;SGEDLTTAWK;YKGGCSSTGEGECQVMSR
HCON_00025330	DNA-binding TFAR19-related protein domain containing protein	4	4	4	1	3	3	4	1	3	3	4	24.2	24.2	24.2	14.803	132	4.11	0	7.6453	5.3	18.9	15.9	24.2	236810000	141440000	168100000	166530000	22	ISQQTTR;LSDEGFK;MVENAVINMAR;RGQIAGR
HCON_00025360	Alcohol dehydrogenase GroES and Alcohol dehydrogenase domain containing protein	7	7	7	5	7	5	5	5	7	5	5	24.4	24.4	24.4	34.747	324	5.58	0	68.256	14.2	24.4	20.1	20.1	90212000	77717000	73362000	57320000	41	ALFLLGK;DGAGVVAEVGANVR;EFGGPNVIK;LILSINDKL;VATSGVNPVDTYIR;VAVVGSR;VLSNVPIPAIESGEQILIR
HCON_00025370	Uncharacterised	8	8	8	8	8	8	8	8	8	8	8	59.5	59.5	59.5	16.885	148	4.83	0	156.65	59.5	59.5	59.5	59.5	701720000	661540000	329400000	550280000	113	GDGNISWGLEDDTDMTLTR;IHMNGVNQTTGVIDKR;IYNLHVECGPNYPK;LLEELEDGQK;LLEELEDGQKGK;SVLEDIRK;SWNGSFMIK;WTGTIIGPPR
HCON_00025400	Ribosomal protein S27 domain containing protein	4	4	4	2	4	3	2	2	4	3	2	12.5	12.5	12.5	48.162	423	4.89	0	57.646	6.4	12.5	10.4	6.4	1127300	20919000	6742000	476680	16	DQVDDVVELLYK;EKEEEALATQQKEEFTK;LGLGGDYEWISAVQK;LLGAVLYNR
HCON_00025420	ATPase and TIP49 domain containing protein	11	11	11	10	9	9	10	10	9	9	10	31.2	31.2	31.2	50.483	461	6.51	0	169.46	28.2	26	26	29.1	59131000	40660000	58425000	39909000	71	ALESTISPVVIFATNR;ALLLAGPPGTGK;AVAQLLTPAR;EALPNAGGLVGQTLAR;GLGLDPVTR;LDPSIYDSILK;QKVEIGDVIYIEANSGAVK;TAAGVFVDLVK;TAIALAIAQELGDK;TISHLIISLK;VLIVPTIEYSVEELKK
HCON_00025570	7TM GPCR and CDP-alcohol phosphatidyltransferase domain containing protein	1	1	1	0	1	1	1	0	1	1	1	2.6	2.6	2.6	44.207	386	6.38	0	4.9744	0	2.6	2.6	2.6	0	536180	256030	440220	7	GIFDVEYLSK
HCON_00025610	hypothetical protein Y032_0001g360	14	14	14	9	11	12	9	9	11	12	9	22.6	22.6	22.6	72.153	660	5.7	0	66.078	14.4	15.2	18	12.1	76797000	127970000	97003000	62782000	65	CLDNYEVAGSAFVK;DLSSVVDGYIANLER;EFGNPIYIFK;IFGSSNPAK;KEFGNPIYIFK;KSPGGGSGGGGGTGSSR;LLYQGTLPISDSQGGTSQK;MELPADLVGK;MLFEPSVPDDPLK;NQIMVNK;SPTSPPPVGK;VALSDLLIKPVQR;YISEQLDQQK;YISEQLDQQKR
HCON_00025620	Ubiquitin domain containing protein	4	4	4	4	4	3	3	4	4	3	3	45.5	45.5	45.5	8.6279	77	2.52	0	49.866	45.5	45.5	29.9	29.9	179600000	117830000	113320000	47964000	74	EGIPPPQQR;EIELDIEPNDK;EIELDIEPNDKVER;QMNDDKTATDYK
HCON_00025670	PIK-related kinase and FKBP12-rapamycin-associated protein and Phosphatidylinositol 3-4-kinase domain containing protein	7	7	7	5	1	0	1	5	1	0	1	3.3	3.3	3.3	284.06	2514	5.18	0	10.668	2.1	0.8	0	0.5	1818100	0	0	796400	9	ALAFLIQTSK;EEWAQWLVK;FANFLLK;LAGSEFGTGEVDVQEQIDR;LNVQEEAAGVVR;LSELNPALVLPR;SLVSAGVVDPQLEVR
HCON_00025800	HEAT domain containing protein	10	10	10	4	4	5	6	4	4	5	6	6.4	6.4	6.4	194.08	1746	6.03	0	53.491	2.5	2.3	3.4	3.7	3677000	5021300	4689500	12779000	23	AASFSLFGELAAR;AYLSNEGR;GLGELSECSSEAISER;KVEVDVAGLNQLR;LAAVIVSSALVK;LLENSLTDQSLR;LPASYTAVQK;SIDATVQVLR;TVLVTLAK;YFPVVGDICK
HCON_00025830	RNA recognition motif domain containing protein	4	4	4	2	2	2	1	2	2	2	1	22.5	22.5	22.5	24.049	218	4.67	0	21.037	11.5	11.5	12.8	4.6	3432300	5685300	99836	5356100	10	GFAYAEFADK;QMQSDIEGQMNLPR;SVYIGNVDYSVTAEELEK;VTILCDK
HCON_00025890	Serine threonine protein kinase-related and Protein kinase domain containing protein	5	5	5	5	3	2	2	5	3	2	2	7.2	7.2	7.2	87.334	773	5.43	0	52.108	7.2	4.8	3.2	3.6	28657000	6977800	5580700	889580	21	DLKPENILFESEDSNAR;LLPACVEQQLK;LTDFGLSK;QLINGLLTVDPK;YKLDTTEK
HCON_00025900	septum formation protein Maf	9	9	9	5	7	4	4	5	7	4	4	45.4	45.4	45.4	22.744	207	5.43	0	49.746	23.2	34.3	23.2	17.9	55336000	120870000	12369000	10950000	31	AGSYGIQEYGAVFVK;ATGLLAK;AVHGCFSNVVGLPIYK;DFVEQTAAGK;HYVDTGEPLTR;LMQQIGIK;VEFGDYPDR;VHSALVNK;VSNFEENLPK
HCON_00025940	Uncharacterised	11	11	11	9	10	8	7	9	10	8	7	37.8	37.8	37.8	27.823	249	4.06	0	205.32	33.7	32.9	30.5	26.5	101580000	177670000	68503000	36627000	79	ADDDLELNLGK;ADDDLELNLGKK;CSVTAIK;EKNPELSGEK;KTAFSNFAEICR;LDDDEPAPTPETTADDLGELK;LFFLQCHTCGSR;SGFTAMVGK;SSDTELTK;TAFSNFAEICR;VIKLDDDEPAPTPETTADDLGELK
HCON_00025960	Protein C54G4.9	2	2	2	1	2	1	1	1	2	1	1	4.2	4.2	4.2	55.271	474	4.93	0.0036963	2.2115	1.5	4.2	1.5	1.5	81965000	52956000	26432000	22269000	13	ELANDAIIDALTK;EVQLQLK
HCON_00025965	Cytochrome c1 domain containing protein	6	6	6	4	3	4	4	4	3	4	4	31	31	31	31.291	284	3.95	0	229.97	15.8	16.9	21.1	21.1	65293000	47908000	55998000	34972000	37	AAAAANNGAAPPDLSLMSLAR;AEAAEALINDIDDK;DGTPATQSQQAK;GAIESFDIASVR;GRPIQRPGILTDALPSPYPNAK;YVWTFTK
HCON_00025970	Cleavage polyadenylation specificity factor domain containing protein	11	11	11	8	8	8	7	8	8	8	7	11.3	11.3	11.3	139.81	1255	4.88	0	140.51	8.4	8.8	7.8	6.8	45829000	34690000	33427000	26721000	48	DYIAVGSDSGR;EVTEGLDR;FLTVGIADSTVR;GSTLQLLFCDPTTGK;IVPGHYLAADPK;IVVLEYSSEK;KGENQLVIFCDDTTPR;LPENVNEDIQEDPTALR;NFPVQITGIQSTGQR;NLGEQPDIR;SGEVLSLFELPQDEAAK
HCON_00025980	S-adenosyl-L-homocysteine hydrolase and Clathrin adaptor domain containing protein	31	31	31	27	25	26	28	27	25	26	28	73	73	73	47.891	437	5.3	0	323.31	67	59.5	59	64.1	3586000000	2502300000	2235000000	2461100000	320	AFGSHVIVTEIDPINALQAAMEGYEVTTLDEAAPR;ANIVVTTTGCK;ASSKPAYK;ATDVMLAGK;DGKPLNMILDDGGDLTNLVHQK;EIIIAENEMPGLMAMR;EQAEYLGVPIDGPYKPDHYR;EQAEYLGVPIDGPYKPDHYRY;ESLPDGIK;ESLPDGIKR;EVVKPQVDR;FDNLYGIR;GETDEEYEWCIEQTLVFK;GLSEETTTGVHNLAK;GSAASLR;HIILLAEGR;HMELLPNDAIVCNVGHFDCEIDVK;IGLYVLPK;KEVVKPQVDR;KLDEEVAR;LHLAQLGVK;LKVPAINVNDSVTK;SKFDNLYGIR;VADIGLADFGR;VPAINVNDSVTK;VSVVCGYGDVGK;WLNENAVK;WLNENAVKK;YGPSKPLK;YG…
HCON_00025985	S-adenosyl-L-homocysteine hydrolase and Clathrin adaptor domain containing protein	2	2	2	0	1	2	1	0	1	2	1	4.2	4.2	4.2	48.838	427	3.25	0.002029	2.4705	0	1.9	4.2	1.9	0	2240800	1318000	673650	3	CVEVFCEYFK;GVELEDVK
HCON_00026020	Uncharacterised	7	7	7	6	7	5	6	6	7	5	6	52.5	52.5	52.5	9.1801	80	4.59	0	111.43	52.5	52.5	52.5	52.5	552810000	638200000	195220000	393540000	71	KVNPWAEK;SQLNIER;TPISQSATELR;TPISQSATELRR;VNPWAEK;YTETQEDPLVNPIDK;YTETQEDPLVNPIDKK
HCON_00026170	ATPase domain containing protein	37	37	37	33	31	34	32	33	31	34	32	65.1	65.1	65.1	57.946	538	5.62	0	323.31	58	57.2	59.1	55.8	7725200000	5953200000	3695600000	3289600000	540	APGIIPR;AVDSLVPIGR;EAYPGDVFYLHSR;EGDIVKR;ELIIGDR;EPMLTGVK;EVAAFAQFGSDLDASTQQLLNR;EVVVNFLATFK;FEKEFLAHIR;FNAGTDEK;FNAGTDEKK;GHLDKVDPSLITK;GMALNLEPDNVGVVVFGNDK;GVRPAINVGLSVSR;HALIIYDDLSK;ILGQESSIK;ILGQESSIKLEETGK;KLYCIYVAIGQK;LELAQYR;LKEVVVNFLATFK;LSVREPMLTGVK;LTDTGAMK;LYCIYVAIGQK;NIQAEEMVEFDSGIK;PAINVGLSVSR;QGQYVPMAIEEQVAVIYAGVK;QMSLLLR;QVAGSMK;SSQQELLK;STVAQIVK;TAIAIDTIINQAR;TGAIVDVPVGEALLGR;TIHN…
HCON_00026190	Pleckstrin G-protein and G-protein and Regulator of G protein signalling domain containing protein	6	6	6	2	3	1	0	2	3	1	0	14.4	14.4	14.4	54.092	466	5.4	0	59.43	4.3	6.7	2.1	0	6506100	5507900	1327800	0	17	FWIAIQDLK;QLSSDSLPVR;TLDQTLDCLQK;VAVPQALTGQSLVALVGEK;VVYDSEER;WGLSVQELVK
HCON_00026210	PREDICTED: histone H2B	9	1	1	9	9	9	7	1	1	1	0	60.2	5.7	5.7	13.641	123	7.62	1	-2	60.2	60.2	60.2	53.7	13219000	10893000	26807000	0	6	AMSIMNSFVNDVFER;EIQTAVR;ESYSVYIYR;HAVSEGTK;IAAEASR;KESYSVYIYR;LAQYNKR;LILPGELAK;QVHPDTGVSSK
HCON_00054450	core histone H2A/H2B/H3/H4	8	8	8	8	7	8	8	8	7	8	8	52.4	52.4	52.4	11.369	103	5.84	0	293.34	52.4	51.5	52.4	52.4	1217100000	1229200000	987060000	1085400000	144	DAVTYCEHAK;DNIQGITK;DNIQGITKPAIR;ISGLIYEETR;KTVTAMDVVYALK;TVTAMDVVYALK;TVTAMDVVYALKR;VFLENVIR
HCON_00026230	RNA recognition motif domain containing protein	15	15	15	7	7	8	5	7	7	8	5	24.9	24.9	24.9	55.185	494	4.49	0	146.87	14.8	14.8	16.6	11.3	61010000	54260000	44493000	34389000	46	ASLADPYGR;DREHLGHR;FFGDTGISK;GGYDDGYGGFGYLGR;GPAAAAPR;KDYDEALLK;KFFGDTGISK;RSDDLYGR;RSDPFDSYPR;SDDLYGR;SDPFDSYPR;TNGEAYVVFADQETADR;VASSYSDTFGR;VKDLVVK;YVELFPDFGRY
HCON_00026240	hypothetical protein Y032_0091g2433	5	5	5	3	4	1	3	3	4	1	3	12.5	12.5	12.5	78.105	687	6.35	0	27.013	7.4	10.6	3.2	8.7	13101000	12184000	979840	1817200	17	DYFIPVVAQYYPR;EKLDLNDVANNSTFIIVR;EQQSIGQVFVGFQEPEILPFRPTYK;GGTAISLK;LNDTLVCFVNCHLAAGTGELER
HCON_00026250	BSD domain containing protein	2	2	2	1	1	1	2	1	1	1	2	11.4	11.4	11.4	36.429	324	2.91	0	4.9086	4.6	4.6	6.8	11.4	336490	111370	465500	237610	7	EILSDLNEYELVAER;NVVVENTIFGELDREQEAFVEK
HCON_00026290	hypothetical protein Y032_0091g2424	17	17	17	7	12	9	6	7	12	9	6	20.1	20.1	20.1	96.257	872	5.61	0	46.384	8.3	14.2	13.3	8.3	72874000	75704000	30178000	17618000	45	AAIFEAFLK;AESEDAPPAKK;ATLTFAEQGK;AVAYNEAK;EALLDLFQVPQADIR;HLIAVPDEAQSLADIQQTGR;KLSYLGPK;LAPDTLK;LEPPTIPCK;LIINDKEEFIGSGK;LSYLGPK;RQPFGDATK;SVTPNIK;TLRPDLEITPFEDGVTSVPVK;TVEFTSPPSR;VYTHEGFGK;YLINEVSK
HCON_00026310	hypothetical protein ANCCEY_11283	2	2	2	0	0	1	0	0	0	1	0	2	2	2	178.23	1621	2.2	0	3.9716	0	0	1.3	0	0	0	687390	0	3	ENISPGDSYER;ETEILDSPSIYGTNEIYRDPR
HCON_00026410	Protein phosphatase 2C domain containing protein	8	8	8	4	5	2	3	4	5	2	3	20.5	20.5	20.5	51.317	458	3.73	0	47.785	9.4	12.2	4.6	7	66662000	46113000	2652000	24678000	22	AHCVDNTDEVQR;FKWPLDLQK;IDTCQLAANSPIEDFYSAAK;KPIDENCATHIIR;LIDILQVPPGR;LLGELYPLR;QVLLDIQER;SITIDQDAIAR
HCON_00026420	SSXT domain containing protein	2	2	2	1	1	0	1	1	1	0	1	16.5	16.5	16.5	21.79	200	6.71	0	4.9834	7.5	7.5	0	7.5	2207000	1749500	0	2534100	7	NLIHLAQAADQSLLPQLR;STVQALLNENSSLIK
HCON_00026430	ETC complex I subunit conserved region domain containing protein	11	11	11	8	10	8	9	8	10	8	9	48	48	48	19.894	173	4.62	0	116.03	45.7	41.6	31.2	41	195970000	132500000	158730000	91933000	79	DVEDILQPTFPK;EATQAPWGNTK;EDAIEFCEK;FASKEDAIEFCEK;KDVEDILQPTFPK;NYGSNFAWSK;RKDVEDILQPTFPK;VPVTVTGDEAAEIGGR;VPVTVTGDEAAEIGGRPAEHTEER;WPYEIEK;WPYEIEKEHER
HCON_00026520	Pre-mRNA processing factor 4 (PRP4) like and WD40 repeat domain containing protein	1	1	1	1	0	1	1	1	0	1	1	2.3	2.3	2.3	55.262	487	7	0	5.8131	2.3	0	2.3	2.3	1900500	0	388990	1123900	4	FGSLATLEAVK
HCON_00026550	Proteasome domain containing protein	17	17	17	12	14	13	14	12	14	13	14	52.2	52.2	52.2	28.386	253	4.35	0	323.31	41.9	45.5	49.4	51.4	1065600000	997540000	601230000	461060000	119	ALSQVVQSGAQNIEIAVMK;DCVVIGVEK;EAAEAEEAK;FTQSPGR;GKDCVVIGVEK;GKDCVVIGVEKK;GSTAVGVR;IECQSYK;KGSTAVGVR;KSIPALQDDR;LTLEDPVTVAYISR;LVEQEREAAEAEEAK;RTDVPGECTHR;SIPALQDDR;TDVPGECTHR;TEPSGAYYEYLANSTGR;VLTVEEVEALMK
HCON_00026560	CoLlagen with Endostatin domain	3	3	3	1	2	2	3	1	2	2	3	3.3	3.3	3.3	128.97	1167	4.5	0	5.0876	1.3	2.6	2.6	3.3	3771700	2867600	1341700	2156800	10	AVLNDGQR;DFQGLSDRDIELIVR;IVHTADWDTPVVNIR
HCON_00026690	Glycoside hydrolase family 2 domain containing protein	11	11	11	10	9	7	7	10	9	7	7	22.3	22.3	22.3	71.572	627	5.69	0	140.33	21.1	19.9	14.4	12.8	155270000	73876000	88072000	26834000	50	DLNLLEWMGGNCYR;FGSVNYYAK;GALTAVKPWWPR;GFNPVVMTK;GIAVVVETPAVGLK;SADTLDGLWTFVR;SDEDVVVR;SHPCAIMWSLANEPK;TPDGAFK;TRPVTIVYGPTSFDNDQTADLIDVISVNR;TTHYPYAEER
HCON_00026770	Copper type II domain containing protein	9	9	9	5	6	6	7	5	6	6	7	40.7	40.7	40.7	37.643	339	4.93	0	117.38	26	26.3	31	33.3	49301000	60601000	83692000	150230000	56	DPQLPQMFAPVK;GVAFPVGGETGVNYLVLQLHYMHDR;HGVEVAGWVVNENEKGEDEWFLIGR;NEPDHSGVTLYHTEEPQPK;QGDMLAAR;QSILYAWAK;RDPQLPQMFAPVK;TAATMILVTGGLLPAK;TTESFETACVIEEDVELHPFAYR
HCON_00026780	Ubiquitin-associated translation elongation factor EF1B domain containing protein	4	4	4	2	2	2	1	2	2	2	1	14.4	14.4	14.4	35.053	320	6.22	0	7.0436	5	7.2	7.2	2.2	31313000	8995900	12512000	18104000	13	ECTTYTLDR;GMVTLPSDEEGIAK;LFDYLQK;SDPVACHILQDYYIIK
HCON_00026790	Protein of unknown function DUF1014 domain containing protein	6	6	6	3	5	3	4	3	5	3	4	33.5	33.5	33.5	25.528	221	4.64	0	58.868	17.2	30.3	17.2	24.4	17604000	21470000	21948000	15173000	32	AAEDAYWADDDKLVNR;AAYLAFEEAMLPR;FANENPK;IEVVDHLEENINQLEVGTATAR;LMALSAV;SPQNPLNAK
HCON_00026910	Gtr1 RagA G protein domain containing protein	6	6	6	5	4	6	4	5	4	6	4	20.3	20.3	20.3	39.856	349	5.59	0	207.05	17.8	14.9	20.3	11.2	40985000	13848000	33863000	33726000	31	ADGLTEESR;CGALLFIVDAQDEYVDSLKK;LLDIFNQGSNVEK;QGLIDYNFNCFK;VDAQYDIYNR;VVQNLVK
HCON_00026960	Uncharacterised	7	7	7	6	6	5	4	6	6	5	4	30.4	30.4	30.4	24.766	214	5.13	0	45.269	27.1	26.6	20.1	17.8	305170000	183700000	320170000	92404000	34	EHGPLEK;ESNVNHAIEAFR;GAYGKPQGLVAR;KHPYHVTR;MLSCAGADR;QLIVVSR;SDGVGVQLVR
HCON_00026970	Peptidase M48 domain containing protein	5	5	5	3	3	3	0	3	3	3	0	14.7	14.7	14.7	50.552	436	4.8	0	22.027	11.7	11.7	10.8	0	5797900	9478800	4055600	0	10	HVEDLISEEDYEK;IVLYDTLLSGEEK;IVLYDTLLSGEEKEK;LLLGTNWVLFLWNYYLHYR;VIQQCAEAAAELTDKDK
HCON_00026990	Vps51 Vps67 domain containing protein	2	2	2	2	1	1	1	2	1	1	1	4	4	4	77.409	695	4	0.0003124	3.6651	4	1.6	1.6	1.6	111170	127170	74700	68615	5	DVTAIAETYGSSEGETR;TSEELQELLLK
HCON_00027090	Histidine triad (HIT) protein domain containing protein	5	5	5	4	5	4	4	4	5	4	4	58.9	58.9	58.9	15.356	141	5.85	0	306.98	39.7	58.9	41.8	41.8	133410000	125210000	115110000	22861000	45	GNDTIFGK;IAMLQEAEDSDQALLGK;IIYEDDDVLAFHDVSPQAPVHFLVIPK;LMLTAAK;VVVNNGPDGCQSVFHLHLHVLGGR
HCON_00027115	Armadillo domain containing protein	10	10	10	4	6	4	4	4	6	4	4	17.7	17.7	17.7	73.814	672	5.06	0	80.551	7.7	10.6	8	8	23609000	20399000	8958800	5985600	24	AALGVIR;AALISLGCLPALYK;ANLMELTQEVTER;AYQDAETMYTETR;ELLGLLYQLSK;GETVVSLTVDILGR;SDVSGAEDELLER;SLSVCQQNK;SVATYASGVLK;TIASYPTLIDALIK
HCON_00027185	Uncharacterised	1	1	1	1	1	1	0	1	1	1	0	3.9	3.9	3.9	33.679	304	3.33	0.0009138	3.1494	3.9	3.9	3.9	0	2904000	9523600	771860	0	6	TLATDIVQVCER
HCON_00027220	Like-Sm ribonucleoprotein domain containing protein	4	4	4	4	3	2	2	4	3	2	2	40.3	40.3	40.3	8.7943	77	5.17	0	8.5389	40.3	39	22.1	22.1	113430000	91617000	43250000	35358000	23	GNSVVIMEPK;NGDPISLGMVVIR;THPPELK;THPPELKK
HCON_00027230	TB2 DP1 and HVA22 related protein domain containing protein	6	6	6	6	6	5	6	6	6	5	6	27.7	27.7	27.7	20.756	184	3.99	0	19.527	27.7	27.7	27.7	27.7	1176900000	1211200000	1050500000	741740000	76	AIETATK;HAANDVINTHLE;LNQIADK;QLHGDGPVSNVLATIEQK;VLDDVDK;VLDDVDKQLHGDGPVSNVLATIEQK
HCON_00027240	Spectrin repeat domain containing protein	14	14	14	5	5	4	4	5	5	4	4	4.3	4.3	4.3	429.49	3806	4.36	0	57.976	1.4	1.2	1.1	1	21393000	21012000	9840300	16458000	33	AIDEAIK;AIEGIIGELDEK;AVDQSQLR;ESEAVEEFLDQLEYR;IDDCASILACIGDTK;LLEQLEK;MQSLLATVDDLGR;NIFSELSQK;SEETTDEAVQEELK;TALINLENAK;TALNDVIDK;TLVQSGK;WGNSLLANEPLKDFK;YASEDKANDEEVVDELVSEWNR
HCON_00027320	Uncharacterised	44	44	44	37	31	31	32	37	31	31	32	41.5	41.5	41.5	137.92	1231	5.43	0	323.31	34.5	28.7	28.8	30.2	757970000	463320000	516770000	393560000	272	AIWEALGEAALIQGNHQVVEMAYQR;AWEVDSCR;DSDGNTEAPVNR;EATPVEVPIDPTEYR;EQCFYDIYR;ERPAYCIAENLAFYVK;FADAIDK;GICFHQDQPIFVSGGDDYK;GPFELLGLVPPSK;GQTIPPIDPNAK;GSTLYCLNR;GVGQTSLAYLTAATHGHEEEANLLR;HTLTLINR;HVLEGHDR;IDEVLNMVK;IWDISGLR;IWNWQSR;KLEVLCSQQESTR;KQLPGGGGSVPR;LEENWPLLATAR;LLELGPKPDVAAQVR;LLHDQLGVVNK;LLVPPPPICK;LSFLYLVTGNSEK;NDAHGHYQTALYLGDIEER;NEEGLQLFDVQQK;NFVPLYR;NQQISLR;NWQEASGK;QEVAEAEQLIEICR;QLPGG…
HCON_00027370	Importin-beta and HEAT domain containing protein	14	14	14	10	10	10	8	10	10	10	8	16.7	16.7	16.7	98.025	894	5.51	0	63.781	12.9	11	11.5	9.3	108510000	66982000	75244000	47678000	61	ALANHDETQVCAAAVGLVTDMCR;ALEFLNDASAR;AQLLLDVLQK;DFPAFVK;EENCQPFAR;LAAFETLMELIK;LAATNALLNSLEFTK;LAATNALLNSLEFTKK;QAAGLQLK;TDGNQSNLR;TISQNQDDQKR;TSVTNPGSTASLK;VLEICPEIVNK;WLTLPADIR
HCON_00027380	ATPase domain containing protein	33	32	32	19	26	20	22	18	25	19	21	52.8	51.2	51.2	83.27	752	5.34	0	323.31	31.1	38.8	31.4	36.2	225550000	216400000	169010000	193180000	174	AAQSSAMNR;AFADAFR;ASDFPLIK;EFSIQFGGMAFTK;FSNLVLQALLVLLNEPPPPDHR;GELCVFQFSDPEK;GILLFGPPGTGK;GMVVWGSEVTR;HIQMQTGPGHR;IVNGPQILDK;KAFADAFR;KCEEGYR;KCPTDELAVTNAAVVNKDDFDAQGVK;KLDPEVNLEDLAK;LDPEVNLEDLAK;LFADAEEEWR;LLDYSPVGPR;LLGVIDFCR;LLVLATSSNR;LSVLLIDNVER;LVEETVNPDAGGFVTAVLAGPPR;MSNDLQNLLQQQSYGIGIK;NFSGAEIEGLVR;RQEIAFAIAQR;SDESLEK;SFLAAEIAR;SIEGIDINAAAAGDEK;SIINPDWDFQK;SKPFPIECGQLLPNSAVIFDKEEGSTINLVG…
HCON_00027410	Protein F55D12.2, isoform a	17	17	17	10	11	10	10	10	11	10	10	24.5	24.5	24.5	86.203	756	4.36	0	164.35	15.7	15.3	14.9	14.7	62154000	65746000	33717000	32214000	90	ALSENEAK;DSQLSPEK;EHQQLALK;EIVSQADELAELASR;LLDWIEGPGEK;LMAAVPAHSITLEK;LNNDIQELR;LNVTEAFNTTIVEVNHR;LQITPDDPVIAEAR;LSIGQQSPSEESPR;QAAILSIR;QLCQVALVLR;QYYHAAGTAR;SKEIVSQADELAELASR;STYEYGR;VLQEVFSLPGSVDR;WLLTLHEIGENKDEAR
HCON_00027420	Protein F55D12.1	1	1	1	1	1	0	0	1	1	0	0	10.4	10.4	10.4	17.842	163	3.4	0.0047739	2.0602	10.4	10.4	0	0	1818400	1705300	0	0	5	NPQFLDPQETFEHYENR
HCON_00027590	Phox and Vps5 C-terminal domain containing protein	14	14	14	7	10	8	7	7	10	8	7	36.4	36.4	36.4	53.267	470	4.85	0	58.053	16.6	24.9	19.4	16.4	149790000	201000000	108340000	53431000	52	AESVPGITDK;ALSHLTETEENAAALWTK;ASQTSTLSGAGVK;ATALRDEMDEAVR;ATSDPATSR;DFLTMEAELPR;FTEALSEYVGLVGSVK;GLSMLASCEESTALAR;GVIVPAAPEK;KGDGMNAYIVYK;RMDQLEAEFGEISK;SIAAMTK;SVGEVFSK;VWQTWQTAQQNLAR
HCON_00027600	Ras domain containing protein	1	1	1	0	0	1	1	0	0	1	1	3.8	3.8	3.8	27.356	239	1.2	0.0028694	2.3331	0	0	3.8	3.8	0	0	839470	290870	3	IIEEIEEER
HCON_00027690	Short-chain dehydrogenase reductase SDR domain containing protein	16	16	16	14	15	13	14	14	15	13	14	58.8	58.8	58.8	27.632	257	5.61	0	108.32	44.4	50.6	50.2	50.6	435600000	433430000	322740000	356750000	119	AAALLFAK;AGEVLNSDISVYDELFNVNVR;AYAAFLER;EVAEAILFLASER;IDSLVNSAGILR;KIDSLVNSAGILR;NETALEEVAK;SAVDQFTK;SSFTTGELLR;TIVDNTIR;TIVDNTIRK;TMPVAIITGASSGIGR;TTHALGR;TTHALGRPGDPK;VNAVNPGVTVTNLHR;YQLSLTGR
HCON_00027700	Short-chain dehydrogenase reductase SDR domain containing protein	15	15	15	13	11	10	11	13	11	10	11	58.5	58.5	58.5	26.72	253	4.89	0	323.31	55.7	49	49.8	52.6	1043100000	403660000	495970000	826530000	129	AAIDQFTK;ATHALGR;CLALEMAPHGVR;DEDALKK;EGYALSLSGR;EGYALSLSGRDEDALKK;NLIEHTIK;QMEVNVR;SCFDAGAPGAITTVGDLCDEANAK;SGMDDSAYEGFLER;SSFTTGQLLK;SVVMLTR;VGEPSEVAEAVLFLASNK;VNAVNPGVIVTEVHK;VNAVNPGVIVTEVHKR
HCON_00027720	Uncharacterised	2	2	2	0	1	1	0	0	1	1	0	3.2	3.2	3.2	119.49	1067	1.8	0	11.761	0	2	2	0	0	631880	488630	0	5	ATVEDLDRPGVDTEPESVLLR;EEIGELSAADQER
HCON_00027740	Uncharacterised	6	6	6	5	3	4	2	5	3	4	2	6.8	6.8	6.8	112.42	1016	4.88	0	49.772	5.2	3.7	4.4	2.8	31269000	17382000	18698000	4933500	19	ELLGCGLSEDGQLGLGSR;HTLLLAEDGK;IVAFFQPR;LFAFGSDAQGQIGGGR;TPVFLDK;YISCQETPKR
HCON_00027750	nucleoside diphosphate kinase	1	1	1	0	1	0	0	0	1	0	0	9.1	9.1	9.1	16.179	143	3.5	0.0085188	1.8233	0	9.1	0	0	0	52859	0	0	2	ELLDAGIVIDGAR
HCON_00027760	CP2 transcription factor	1	1	1	1	0	0	0	1	0	0	0	2.9	2.9	2.9	70.971	629	4	0.001489	2.818	2.9	0	0	0	0	0	0	0	1	ELDKPAALFIAPDEYDSR
HCON_00027790	adaptin region	8	8	8	6	4	2	2	6	4	2	2	7.2	7.2	7.2	176.22	1578	5.31	0	22.39	4.3	3	1.3	2.3	37707000	22859000	1764600	8294500	21	ALKDPNQLIR;GKDVSELFPAVVK;IDTDADNVTDLLYDEASAK;IINLIAK;KPAPALQSSFK;LNDAQYTPLR;SVSIEVPIGEQVQPIRIPDEEVEKER;VTDDNVEVSSDNAVFGK
HCON_00027820	Uncharacterised	1	1	1	0	1	1	0	0	1	1	0	3.9	3.9	3.9	35.511	307	3.67	0.0020474	2.539	0	3.9	3.9	0	0	2320900	259080	0	1	VVENNLNSLTER
HCON_00027840	hypothetical protein Y032_0023g847	6	3	1	6	4	3	3	1	0	0	0	17.3	10.4	2.8	35.841	318	3.7	0	31.706	17.3	9.4	7.2	7.2	879180000	903260000	456760000	759290000	31	ELIQAGK;HNISVTSYASLGSPGR;NIAVIPK;RDEIFITTK;TAIETGYR;TPAQILLR
HCON_00027860	Uncharacterised	23	23	23	21	21	21	20	21	21	21	20	73.8	73.8	73.8	34.603	301	5.37	0	323.31	62.1	62.1	62.1	59.5	7547200000	7833000000	5421900000	5195200000	353	AIETGYR;AIGVSNWNAEQIER;FMPDKFGWK;GASNALEDTNVK;GASNALEDTNVKK;GHPEDPFAK;GIAVIPK;GLESVYK;GLESVYKK;HNIALTSYATMGSPGR;IATVPIHNVQVELHIYWPQHELHELCK;KHNIALTSYATMGSPGR;LAEKYDK;LFMNDFMK;LIDTAAVYENEAAIGEEIR;LIDTAAVYENEAAIGEEIRELIK;LSPEEIK;QLESSGHR;QLQMDYIDLLLAHMPTCFNHDMTAQK;SDVFITTK;SPAQILLR;VWVTHLYPEGIMESAR;YDKSPAQILLR
HCON_00027870	Uncharacterised	24	23	22	20	19	18	18	18	17	16	16	73.7	71.3	69.3	38.421	342	6.03	0	323.31	69.3	63.7	57	56.4	4350900000	4618400000	4564200000	4096900000	338	AIGVSNWNGAQIESVMK;DIWGGLEK;FGWYDAPNDLDDPNVK;FGWYDAPNDLDDPNVKK;FMPDKFGWYDAPNDLDDPNVK;FMPDKFGWYDAPNDLDDPNVKK;GIAIIPK;GMIDAGK;HNVSLTSYASLGSPGR;ISRPEIFITTK;KHNVSLTSYASLGSPGR;LFDFSLTK;LFDFSLTKDDIK;LFLDEFMIGHPEDPFK;LFLDEFMIGHPEDPFKSER;LIDTAAVYENEDSIGEVIK;LQMNYVDLLLAHMPTCFNHDMTQQNK;LSNGTTMPQVGLGTWQSSPEEVK;TALEGGYK;TPAQILLR;VASVPIHNCQVELHLYWPQHELHEVCK;VASVPIHNCQVELHLYWPQHELHEVCKK;VWVTHLHPDDIEPSIQASLK;VWV…
HCON_00027907	Aldo keto reductase domain containing protein	20	18	13	14	16	15	15	9	9	9	8	69.5	64.5	53	36.175	321	5.17	0	323.31	48.3	60.7	57.3	53.6	2359500000	1794000000	2121500000	920520000	125	AAIEAGYR;AIGVSNWNGEQIER;DIAIIPK;EELFITTK;ELIQAGK;GLEGVYK;GLEGVYKK;IVENFQLFDFK;KHNISLTSYASLGSPGR;LDWAPAPNALEDEHVK;LDWAPAPNALEDEHVKELAK;LFLQDFMEGHPEDPFADER;LIDTATCYQNEDAIGEAIK;LTNDDIK;LWATHMHPDDTEGAIR;MPQVGLGTWQSSPAEVK;TATVPIHNCQVELYLYWPQHELQEVCK;TATVPIHNCQVELYLYWPQHELQEVCKK;TPAQILLR;VNFSLPGGVK
HCON_00027910	Aldo keto reductase domain containing protein	12	7	6	11	11	7	8	6	5	3	3	37.7	27.7	25.5	34.894	310	5.55	0	36.076	37.4	33.2	21.9	19.4	59999000	34449000	5778600	32217000	35	AIGLSNTNAEQIER;EELFITTK;ELIQAGK;GLEGVYK;GLEGVYKK;GPTITLSSGAK;LEWPPAPNPLEDENVKK;LIDTATCYENEGAIGEAIK;NIAVIPK;TAIEAGYR;TPAQILLR;VNFSLPSGAK
HCON_00027960	BRCT domain containing protein	23	23	23	12	15	12	11	12	15	12	11	23.5	23.5	23.5	140.41	1265	4.91	0	323.31	11.9	14.7	11.5	9.6	107960000	114580000	83559000	46388000	86	AISTISGSNTAPQPSR;DATEAEDEDVDEEEQKK;EADTDNEENKDEGMEVDTSANEK;EATDVIADNIESTEDR;FLHNGGVCT;GTWTTLALSK;HQVEIPQLAPAELLAVDYPQDEHAQYEAGAR;IISMDTDDVEDQTEK;KAPTETPVVPPKR;KDATEAEDEDVDEEEQKK;KKVENVEESVTPR;KLVDYKPFLLPSGVSILDEQEYPLPTK;KSAATPATPQTSK;KSETSPSSQSK;LPDVNAHQK;SAAAAVPVEPK;SAATPATPQTSK;SEGNADVETPR;SGVLNENLDSSVAINQDTQKLEEK;SLADLTPGR;VATPVQKPIPR;VENVEESVTPR;YLAALVR
HCON_00027970	Ribosomal protein S19e domain containing protein	13	13	13	9	9	9	9	9	9	9	9	59.1	59.1	59.1	16.645	149	5.22	0	47.69	48.3	48.3	53.7	49.7	324040000	570390000	590030000	476330000	91	ALQTLEAIK;ATSVKDVDQHEAVK;DVDQHEAVK;GSGSVVR;GSRPNHFK;KALQTLEAIK;KGSGSVVR;QHAKPVEL;QIAHFLK;QLAPVDPDWYYIR;SPAGVGALR;VKVPEWSDIVK;VPEWSDIVK
HCON_00028000	WD40 repeat domain containing protein	10	10	10	7	8	7	6	7	8	7	6	33.5	33.5	33.5	36.676	328	4.59	0	158.56	24.4	28.4	27.7	25	57240000	58942000	17292000	14444000	62	DDQQMTTDSPLFR;DKTAALLDVYTLENLK;EGDLLISAAK;FWDCETGVVLHTINTPTPAK;LGTASGDNSIR;NPSVLCVVDTR;SERPVNSACISPIR;TAALLDVYTLENLK;VQEFDDDYLEFK;VQEFDDDYLEFKYDY
HCON_00028025	Serine threonine protein kinase-related and IKI3 domain containing protein	2	2	2	0	0	2	1	0	0	2	1	2.5	2.5	2.5	139.06	1226	3.67	0.0012132	3.0755	0	0	2.5	1.2	0	0	426360	0	4	ADLLQDSNELCIILR;VTELLAEEVLNLPDDR
HCON_00028030	Argonaute Dicer protein domain containing protein	2	2	2	1	0	0	0	1	0	0	0	1.6	1.6	1.6	157.01	1360	8	0.004507	2.0894	0.8	0	0	0	1168900	0	0	0	2	AFGVSISYFPK;VAINPNWPAVK
HCON_00028140	Ran Binding Protein 1 domain containing protein	16	16	16	11	14	12	12	11	14	12	12	18.4	18.4	18.4	106.85	1002	5.33	0	323.31	13.4	16.5	14.5	14.5	134220000	129440000	115200000	84973000	101	AAPAIPTSTPASAPK;AIPFSFGAPK;AQAEFAAQAK;DYSESPDGVDEIFTAK;FASVEVANK;FKEVFEK;FMEAVAAVSASK;FTFGLSAAAAAK;GYGDQFK;LFGASSTVTAEEK;NAEGVVSPVKPTK;SSDSNESVPQK;TDADKCPCCGTSK;VCANFAIAPK;VFGSGFGGNLSFASLAK;VTHVNEVAR
HCON_00028150	Intermembrane space-Faced of Tom22 domain containing protein	1	1	1	0	0	1	1	0	0	1	1	18.2	18.2	18.2	12.397	110	1	0	172.74	0	0	18.2	18.2	0	0	1005700	401870	4	GGDEFDDIPDDELEETLMER
HCON_00028160	ATPase associated with various cellular activities and Clp ATPase domain containing protein	11	11	11	8	9	8	6	8	9	8	6	24.3	24.3	24.3	59.686	548	5.18	0	120.86	16.6	19.7	16.4	14.2	80569000	40404000	18685000	6477800	53	ADQGDLINFGIVPELVGR;AQQGIVFLDEVDK;EAVLGEAEVEYTR;GVLYQDENR;LVEGTVVNVK;LVQAAGGNAEK;SILEGVLLDAK;SLGFGSSSGELR;SNILLIGPSGVGK;TAPALGPCK;VLTEPQNSLLTQLK
HCON_00028180	FAD dependent oxidoreductase domain containing protein	20	20	20	10	12	15	15	10	12	15	15	36.8	36.8	36.8	71.882	649	5.22	0	323.31	15.7	20.2	29.4	27.6	205140000	139450000	128490000	114070000	106	ADYEQYR;AVINATGPLTDTIR;CYDLVSGR;EIVDALK;EYACTAIDVIAR;GALIYYDGTHNDAR;ICGAHVK;IMAEELGWSSAEQR;LAFLNTHAAHEVLPDVVR;LHQEFPYLDAEVR;LIHGGVR;NHIIEVSDSGLITIAGGK;NSFFIGK;QFIDVEMGQLAK;QNAASNVSLNLTK;RPSSALPSR;SGEEYDVLVIGGGATGAGVALDSQTR;TALVELDDFSSGTSSR;VIFFLPWER;YLQAAIMK
HCON_00028280	Ribosomal protein S8e domain containing protein	12	12	12	10	10	10	10	10	10	10	10	59.1	59.1	59.1	23.639	208	5.21	0	323.31	55.3	52.4	55.3	55.3	760380000	705910000	494310000	480990000	133	ADGYILEGK;ELEFYLR;GTVITIDAAPFR;IIDTVYNSTNNELVR;ISSSPGQVGR;LDSGNYSWASEK;LSEEDNAIINK;LSEEDNAIINKK;QWYEAHYALPLAR;SAAVDPLLLEQFATGR;SASCQAK;TGATRPVPHK
HCON_00028320	Uncharacterised	1	1	1	1	0	0	0	1	0	0	0	1.1	1.1	1.1	103.45	913	5	0.0072102	1.9225	1.1	0	0	0	436900	0	0	0	2	VAYVIDDLTK
HCON_00028330	Guanylate kinase domain containing protein	8	8	8	6	6	3	3	6	6	3	3	16.6	16.6	16.6	54.484	488	3.74	0	52.545	13.3	13.5	5.9	8.4	84452000	48244000	15232000	4687500	28	IETLEGK;ILSPGYQAR;KEEQVEISDTVSTDPVTGVK;NLDVTFK;QLNQIEVEK;RPVDQLSK;SNADNLGK;VNADYNSDLDDSR
HCON_00028340	EF hand domain containing protein	6	6	6	4	5	4	4	4	5	4	4	33.9	33.9	33.9	21.008	183	4.83	0	323.31	26.2	26.2	26.2	26.2	27730000	100430000	96570000	110010000	38	ALSNGTWNPFNPETCR;GFDLDNSGNIDK;GFDLDNSGNIDKSELQNALTR;SELQNALTR;SGQISVDELQR;YEEFLTMITGTVLR
HCON_00028360	Sec8 exocyst complex component specific domain containing protein	5	5	5	3	3	1	2	3	3	1	2	6.5	6.5	6.5	99.12	877	4.33	0	23.837	4.2	4.4	1.7	2.3	2600700	1985700	707250	1522000	11	ESEILIGNLATQK;GFQESEALIDK;LAQLSSLLK;QGSGPSTGLLINVIR;VLESEQCSR
HCON_00028390	Rap ran-GAP domain containing protein	2	2	2	1	1	2	1	1	1	2	1	1.4	1.4	1.4	142.94	1271	6.38	0.0020396	2.5024	0.6	0.6	1.4	0.6	13804000	3367800	2814500	1351000	7	AFLVDQQK;FVSELGWQVR
HCON_00028405	Uncharacterised	7	7	7	5	5	4	6	5	5	4	6	35.1	35.1	35.1	25.973	231	5.02	0	171.04	35.1	22.1	28.1	35.1	39465000	21528000	20985000	27614000	49	DFTYVGQATVSK;EGFGDDACVPR;EKFPLVDTDYVPVYSK;FPLVDTDYVPVYSK;NLLVKPEPGLCEALYLCHNPPGFWDTDK;NLLVKPEPGLCEALYLCHNPPGFWDTDKLK;TIETASTIVADK
HCON_00028410	Mov34 MPN PAD-1 domain containing protein	10	10	10	6	6	6	6	6	6	6	6	26.4	26.4	26.4	41.22	367	5.65	0	50.255	15.5	15.5	16.1	16.1	132290000	140730000	84238000	69783000	50	AEPVLESDENAAQANQLYEELK;LEITNCFPTAR;LFLAEALADDK;LFLAEALADDKGTVK;LSVPALELCAK;NDWSPEAVK;QGQLCLR;SISAYGK;SQSLLNR;VTGENIAK
HCON_00028420	MIR domain containing protein	1	1	1	0	0	1	1	0	0	1	1	6.4	6.4	6.4	22.251	202	4	0	9.8351	0	0	6.4	6.4	0	0	1905900	2899700	4	EVVGTDGITSGGK
HCON_00028450	Protein synthesis factor and Translation elongation factor EFTu EF1A domain containing protein	34	34	4	32	28	31	27	4	3	4	3	68	68	8.2	50.637	465	5.78	0	323.31	66.5	67.3	65.6	57.8	21286000000	21749000000	31692000000	22257000000	732	DMRQTVAVGVIK;EAQEMGK;EHALLAQTLGVK;FEKEAQEMGK;FNEITTEVSNFIK;FNEITTEVSNFIKK;GSVCSDSK;GSVCSDSKNDPAK;IGGIGTVPVGR;KEGNATGK;KIGYNPK;KVEDNPK;LPLQDVYK;MDSTEPPFSEAR;NMITGTSQADCAVLVVACGTGEFEAGISK;QLIVACNK;QTVAVGVIK;RGSVCSDSK;RGSVCSDSKNDPAK;SFNAQVIIMNHPGQIAAGYTPVLDCHTAHIACK;SGDAGIVELIPTK;SGDAGIVELIPTKPLCVESFTDYAPLGR;STTTGHLIYK;SVDKTEAAGGK;TEAAGGK;TIEKFEK;TLLEALDSIVPPQR;TLLEALDSIVPPQRPTDR;TLLEALDSIVPPQRPTDRP…
HCON_00028470	Uncharacterised	6	6	5	5	4	3	0	5	4	3	0	26.3	26.3	26.3	23.973	217	5.95	0	8.8808	26.3	18.9	15.7	0	16332000	15531000	17006000	0	18	ECVQLLLDSGANAWIR;GNINFLK;GPNDDWLPATCGGK;LPIDLAK;TTAPPRPAPKPGR
HCON_00028490	HAD-superfamily hydrolase domain containing protein	4	4	4	2	0	2	2	2	0	2	2	13.3	13.3	13.3	33.891	301	5	0.002048	2.5427	8.3	0	11	10	149220	0	883870	405120	4	DASVIPK;GGNDQLGVISDFDFTLTR;YLAIEYDPGLTK;YLAIEYDPGLTKEEK
HCON_00028680	Uncharacterised	6	6	6	5	4	4	5	5	4	4	5	17.6	17.6	17.6	35.667	319	4.8	0	88.375	17.6	13.5	13.5	17.6	67681000	24584000	36289000	21072000	22	ADTLACYASTK;ELLPIYK;LTAVELNDLYEGLK;YAQEQVDSGSR;YVVVTSGVEESEK;YVVVTSGVEESEKADTLACYASTK
HCON_00028740	Alpha beta hydrolase fold-1 domain containing protein	6	6	6	3	3	3	3	3	3	3	3	22.2	22.2	22.2	41.041	365	6.43	0	22.864	11	10.1	10.7	10.7	6709700	10921000	14499000	11329000	19	AAGPYGPTIVK;CETGSWLSWGK;HLVLVDPWGFPEK;QSDEEEPQKPLEP;RFNGLDESVPVTFIYGSK;SWIDPGPAFDIQAQR
HCON_00028750	Peptidase M24 and FACT complex subunit Spt16p Cdc68p and Domain of unknown function DUF1747 domain containing protein	7	7	7	6	3	2	3	6	3	2	3	7.8	7.8	7.8	117.9	1038	5.53	0	14.848	6	3.9	2.1	3.1	60572000	119500000	120740000	31051000	13	EGGLTISPK;ELAQFPNPLATYLK;FIEAIDQEK;LNDVYAIGVK;SYEKFPTDTEVNK;VQGQLAK;YKDIQFYTEVGEITTDLGK
HCON_00028790	Zinc finger domain containing protein	30	30	30	12	14	16	7	12	14	16	7	8.5	8.5	8.5	478.72	4279	5.51	0	97.441	3.2	4	4.7	2	37377000	38480000	29711000	7668100	65	AAHAIIGGGPGIK;ADLSLNWIK;ALSESLWLQSR;EIDETNDVSLR;EKEEPEAELQDSDLVTLFER;GIPSEISQNLLDR;GLGDHAAQLADILSTYASR;GTWFAPLEK;HSLDCYQQAIGSK;IANYDLDDCK;IESEWSK;ILDSGVLSK;IRDEGSIGSLPIEGVPVGR;LAQTALTWTGR;LCEVTAGILNSVEAAK;LLALADTGSAGR;NQEGPWTLDLK;NTAFSDLVPCFEEQCR;QALTDEVLTK;QTLSLLEK;SFGDWLYGK;SFSEASQGGGR;SISDVAEK;SRPDKDAINVAQVK;SSLVSTGLLGR;TVESAVELK;VAVAGPSDILTLR;VNLFYCPK;VSAAYAFASPLTNDAR;YQADLEVAAPVPPLCR
HCON_00028800	Ribosomal protein L4 L1e domain containing protein	23	23	22	19	19	17	18	18	18	16	17	56.4	56.4	56.4	38.871	346	5.64	0	323.31	50	49.1	48.8	50	1157500000	1517300000	452350000	1254300000	185	EAVTFLR;GGHMFAPLK;HVNIAQK;KLDAIYGTLK;KLGPVLIYGQDADCAR;LAPGGHLGR;LDAIYGTLK;LGPVLIYGQDADCAR;LIIWTESAFK;LNPYAATFR;LTNADLSR;NIPGVDILNVER;PLVTVYNEK;QAHAVSTLAGK;QHSAESWGTGR;SGQGAFGNMCR;SHIWEDIEK;TKEAVTFLR;VAEVPFVVSDK;VAEVPFVVSDKIESFR;VAEVPFVVSDKIESFRK;YAICSAIAASGIPALVQAR;YEATETQIK
HCON_00028830	Ubiquitin-associated translation elongation factor EF1B and UBX domain containing protein	10	10	10	6	6	8	5	6	6	8	5	37	37	37	34.897	311	4.32	0	90.798	21.2	21.2	31.8	18.3	189950000	323460000	154680000	75964000	49	AKQEEAAAR;ALKEEQAR;EAMIQVR;ELGLVPSANFVMTR;KEEIEKER;KLMTDEDYDKPLK;LPSGQAVR;QSFGASEPLSAVR;SGHENFSESTEVIAALTPEQR;STVVDQLVDMGFER
HCON_00029060	NAC domain protein	11	11	10	8	6	8	8	8	6	8	8	70.3	70.3	68.8	22.153	202	4.25	0	323.31	55	46.5	58.4	58.4	1040900000	556600000	649230000	562290000	114	DIELVMSQANTSR;IEDLSQHQQLTAIDR;IKPSEDTPVPLATVQEDEDDGTEEDATGIEEK;LGLKPVTGVSR;NILFVINKPDVYK;SADNDIVNAIMSLTM;SPGSDTYIVFGEAK;VAEAAGLGDQMDK;VEVDAAK;VEVDAAKKEEMEK
HCON_00029210	hypothetical protein Y032_0247g50	2	2	2	1	2	0	1	1	2	0	1	1.7	1.7	1.7	183.21	1659	4.67	0.0014916	2.8444	0.4	1.7	0	0.4	101110000	131300000	0	13369000	5	AQLIQQTALASINDAKPADLAK;FTDYQLR
HCON_00029300	Alpha-gamma-adaptin-binding protein p34 domain containing protein	1	1	1	1	1	0	0	1	1	0	0	4.8	4.8	4.8	37.062	332	8	0.0028752	2.3585	4.8	4.8	0	0	304850	387000	0	0	3	QIVAVVGDQFLTLTNR
HCON_00029310	Ribosomal protein L1 domain containing protein	5	5	5	4	4	3	2	4	4	3	2	40.6	40.6	40.6	17.219	155	6.24	0	230.24	40	40	31	13.5	172640000	3326600000	130770000	166900000	43	FPSVVSHGEPLSQK;IIGPGLNK;SYDAFLASESLIK;VCVFGDQHHLDEANANGIPCMSADDLK;VCVFGDQHHLDEANANGIPCMSADDLKK
HCON_00029320	Hypothetical protein CBG04227	6	6	6	4	5	5	3	4	5	5	3	23.4	23.4	23.4	36.981	354	5.26	0	26.687	17.5	16.1	20.3	9.3	16725000	37776000	29166000	9114800	27	AAEVSPPELPAK;AVSPVQAAAIK;ELLSGCGVNSK;FGSVAETTPR;SIPVSEQIQQTFK;TIQAFCEDGASEVLDDWVRPAGGSSK
HCON_00029410	Uncharacterised	15	15	15	10	12	9	9	10	12	9	9	42	42	42	47.633	424	5.04	0	292.39	30.2	34.9	29.5	25	133910000	141290000	90681000	115390000	76	AEPEDHFFLLTEPPLNTPENR;AGHLPACVIDNGTGYTK;DITYFIQQILR;DKVASSNAAALR;DREPTIPSDQSYEVAK;EFVVDVGYER;FWEQCIFK;GLYDNIVLSGGSTMFK;HNPVFGALT;LGYAGNCEPQFIIPSAIAVK;PIDVQVISHK;TYHGINNITK;VASSNAAALR;WNTSSGGR;YCYVCPDILK
HCON_00029420	DNA topoisomerase I domain containing protein	7	7	7	1	5	5	4	1	5	5	4	10.1	10.1	10.1	91.244	785	4.81	0	11.995	1.1	7	7.1	6.4	5326700	48568000	16317000	7316800	21	ADVASTPILTDNQNK;AGNEKDVDEAADTVGCCSLR;AVALYFIDK;DSEIPVAPDGHK;ELITDLSK;ISVAWCK;QIALGTSK
HCON_00029450	SH2 domain protein	7	7	7	4	4	6	6	4	4	6	6	26.3	26.3	26.3	36.946	334	5.64	0	101.44	15.3	15.3	23.1	23.7	36091000	29315000	14172000	41804000	31	AGAEYLLQK;CHVFQFNDVPR;HILLINDGVVR;NQIPDRPSPEPGGSGLR;RQPLAPSPR;TSANSPGQFILDGIEQGR;VINHQIELNISTK
HCON_00029510	Endoglin CD105 antigen domain containing protein	4	4	4	1	2	2	2	1	2	2	2	15.6	15.6	15.6	40.481	365	2.27	0	8.5845	3	6.6	7.1	7.1	3919300	3908000	5687400	528230	10	DGDEPTAPQLK;RNDEGNYENEISVQNTER;SELELSDNDGCSVQR;YLLTCIPANPIFR
HCON_00029730	Peptidase C1A domain containing protein	9	9	9	7	7	7	6	7	7	7	6	39.8	39.8	39.8	33.363	294	4.47	0	117.9	27.6	30.6	30.6	26.5	382150000	426200000	484450000	209750000	74	AEIYHNGPIACGIAATK;AFETYEGGIYK;CGSCWPGDCFSIK;IEEDCVWADPIV;NQHIPQYCGSCWAFGATSALADR;NSWGTPWGEQGWFR;NVDGVNYASVDR;VKEYGTVR;VVTSAYK
HCON_00029740	Cadherin and EGF and Laminin G and Cadherin cytoplasmic region domain containing protein	8	8	8	6	4	5	4	6	4	5	4	9.2	9.2	9.2	145.72	1327	4.37	0	166.45	7.1	5.2	6.6	4	6837900	4873100	245330000	142980000	28	DNLRPYAIEGGGEADNDQYSIANLR;EAANPGKILEIPLILTDR;ESLPGFELSPK;RPSNQAIDPDDESIVSITK;SIQDIFTQEMIK;VSGAAELTYGADK;VYVEDLDDWDLGDK;YIELVVDQCR
HCON_00029750	Calponin actin-binding domain containing protein	15	15	15	12	13	14	15	12	13	14	15	59.4	59.4	59.4	17.202	155	5.79	0	323.31	54.8	57.4	56.8	59.4	25857000000	22163000000	30856000000	19372000000	525	ASRTTAGGLGFAVR;DGTLLCK;DNFLNLLK;ELSKENINTSGDR;ELSKENINTSGDRDNFLNLLK;ENINTSGDR;ENINTSGDRDNFLNLLK;FNDEEAEMLLK;IQKPISNFACMENINAFVEAAK;IQKPISNFACMENINAFVEAAKK;KIQKPISNFACMENINAFVEAAK;MANGIEPGIVK;MANGIEPGIVKK;QDSKFNDEEAEMLLK;TTAGGLGFAVR
HCON_00029790	Ribosomal protein S23 domain containing protein	2	2	2	2	2	1	1	2	2	1	1	14.1	14.1	14.1	16.193	135	2.8	0	4.7802	14.1	14.1	6.7	7.4	6781000	5765500	2025600	286480	8	ENVPEEELFR;ESLSQQFIK
HCON_00029800	Alanyl-tRNA synthetase and Threonyl alanyl tRNA synthetase and Phosphoesterase domain containing protein	43	43	43	33	35	32	30	33	35	32	30	47.3	47.3	47.3	106.68	968	4.48	0	323.31	37.2	38.4	35.6	33	1210200000	967530000	752890000	639840000	267	AIQEGTGTRPYTGK;AISEEISANK;ALDNALK;AMFDENYPDPVR;ANLWVNEVCTVLGGR;AVAGLGADEK;AVELSAAGAGK;AVMGFSVNEDSGK;CVLTDSDQK;DANAQATCENVER;DANAQATCENVERLDEAVELALK;DIINDEEQQFLK;EAEEIVQSIINTR;EAPLPQAR;EESGDLRPLPAK;ELAQNSNEDVVVHVFAPGASSK;FVDSIEAGVEGALILDK;GGYVVLVGSTNGVLR;GLTVDQK;GSLVAPDR;HIDCGLGLER;ILPFGMK;IVALSGPEAER;KAVELSAAGAGK;LDEAVELALK;LIAVIQGK;LYVSYFGGDTK;PLFLGIADPNSDLAK;QADAAVADK;QGIPTTDDSFK;QLTANEVR;QVQEL…
HCON_00029850	Uncharacterised	4	4	4	2	3	3	4	2	3	3	4	27.9	27.9	27.9	18.313	172	3.58	0	57.939	10.5	19.2	19.2	27.9	233100000	155030000	138870000	43823000	29	EIQSGYLTLK;NSPEGIAR;SADEETTELAAVATK;SADEETTELAAVATKDPPAPDTIFPVQHVR
HCON_00029880	Creatinase and Peptidase M24 and Major facilitator superfamily MFS-1 domain containing protein	14	14	9	9	11	9	7	6	7	4	3	23.1	23.1	16.4	68.918	615	5.59	0	91.927	13.3	16.6	12.4	9.4	119150000	143510000	122590000	104770000	64	AVLWTDGR;DGTTDVTR;EGMILTIEPGYYLR;FFENSGK;FLTGFTGSNAYVAVTNDK;IENCYEVVR;SHSEIELASK;SLFSSQK;SPIPQEFIR;TASYESDAWIR;TVWISSK;VLSVVGK;WYEQQAGLNK;YFIQAAEQLVPPFTLIK
HCON_00029890	Creatinase and Peptidase M24 and Major facilitator superfamily MFS-1 domain containing protein	6	1	1	4	5	5	4	1	1	0	0	10.3	2	2	55.663	496	7	0.0020243	2.4378	6.7	8.7	8.3	6.7	0	340580	0	0	2	DGTTDVTR;IENCYEVVR;SMGISVASIR;TVWISSK;VLSVVGK;WYEQQAGLNK
HCON_00029930	Yip1 domain containing protein	1	1	1	0	1	1	0	0	1	1	0	11.5	11.5	11.5	25.978	235	2.5	0	8.7589	0	11.5	11.5	0	0	153250	295770	0	2	TSRPLQEVSLDGDLDTLDEPVWDTVSR
HCON_00029960	Uncharacterised	16	16	16	14	15	15	14	14	15	15	14	67.5	67.5	67.5	28.025	255	4.67	0	323.31	55.7	56.5	66.7	56.5	2167500000	2055900000	1162600000	1380500000	242	ADDSHLQVTR;AIHVEVPDAELPK;AIHVEVPDAELPKVEPLHVAK;DLGVDLTPQTK;EIDGGLDTVK;FDVVFLGK;KLATEVVAISLGGPK;LATEVVAISLGGPK;LPAVLSADLR;QAGEFVEDVHTLISK;QAIDDDAAQTGPLLAGLLDWPQALFANK;TGVVTENVQHSMNPFDEIALEEAVK;TLEVNDPPVR;VEPLHVAK;VIDYAVK;VKLPAVLSADLR
HCON_00029970	Snf7 domain containing protein	11	11	11	11	9	8	9	11	9	8	9	63.6	63.6	63.6	21.814	198	3.96	0	174.74	63.6	58.6	55.1	54	405220000	695660000	330210000	562490000	94	AGIELNAELPSNVPTTVPAAAQSVADDSDLTQR;DFENLDVHTATMER;EVAQVHAENAIR;IDAVAAR;KKNEAVNYIR;NEAVNYIR;SQVDALIAEAADK;TMDGTTVLNAPK;VQQLMDR;VQTAATQK;VTSSMSGVVK
HCON_00029980	Uncharacterised	12	12	12	10	9	9	10	10	9	9	10	47.3	47.3	47.3	23.96	207	5.32	0	38.923	40.6	37.2	36.7	40.6	993210000	685220000	454410000	585520000	95	AITEAER;AVAISPR;EAAEADK;GFTIEELK;GNQMLGNAHFR;KAVAISPR;KGDSNPEELK;PIAGLLR;TIGIAVDYR;TWFNQPGR;TWFNQPGRK;VAAQLHGDIMPVSNVIEYEAPR
HCON_00029990	P25-alpha domain containing protein	15	15	15	13	13	13	14	13	13	13	14	62.3	62.3	62.3	20.441	183	4.44	0	323.31	57.4	56.8	56.8	57.4	1575700000	1989700000	709500000	722060000	186	ADKETLEFK;ANANGVYQR;DAGVLDSK;FGAATATEMTGK;KSVQEELDAITEK;KTTFEETKK;KVIIGVAEDR;LEAPTLNSAAK;RWEAFTK;SVQEELDAITEK;TITTTMTGIAFSK;TTFEETK;TTFEETKK;VDETENTGYVGAYK;VIIGVAEDR
HCON_00030000	Forkhead-associated domain containing protein	4	4	4	2	1	2	2	2	1	2	2	3.5	3.5	3.5	106.75	919	3.43	0	27.73	1.7	0.9	2.5	2.5	8357500	3721200	2419400	2165000	10	EFVVLNEK;EVDDDEGPEGESAIK;KEVDDDEGPEGESAIK;YNEPPEAK
HCON_00030030	Thioredoxin domain containing protein	11	11	11	8	7	6	3	8	7	6	3	40.4	40.4	40.4	37.97	332	6.28	0	146.53	30.1	26.8	23.8	8.7	61033000	33024000	19570000	31212000	37	AAINCLVADGVK;EECTFYVGGGPAFADK;ESDLPLIAIDSFR;FAHPLHHLGK;FQNLPQGK;NVIAYFPQLSGPEYESLKK;QLDSGLQEISSSEDLQR;QWLTEHCIPLVR;SVEALSQFIQK;TPQGPTLYFK;VASILREECTFYVGGGPAFADK
HCON_00030060	NADH-ubiquinone oxidoreductase B15 subunit	4	4	4	2	2	2	2	2	2	2	2	32.6	32.6	32.6	20.396	172	5	0	7.68	18.6	18.6	18.6	18.6	5519300	8231400	2271300	1661300	9	LWQDPVLGYFETHGK;SNEACLDGDLLWWDR;TEFLPGQEYNLTDDEKK;TLTTSGSGK
HCON_00030070	Tetratricopeptide TPR-1 domain containing protein	1	1	1	0	0	1	0	0	0	1	0	1	1	1	126.67	1114	2	0.0047686	2.0538	0	0	1	0	0	0	176620	0	1	YVEQDGEEPFR
HCON_00030080	WHEP-TRS and Aminoacyl-tRNA synthetase and Anticodon-binding and Prolyl-tRNA synthetase domain containing protein	23	23	23	17	17	15	17	17	17	15	17	44.8	44.8	44.8	66.1	585	4.98	0	222.93	28.4	32	27.7	33.3	344560000	312900000	229210000	253720000	135	AGSSDLAEPIAIRPTSETVMYPSYK;AKELEIEEQIVAQGDLVR;AYAWQNSWGLSTR;DLAANQVTAVLR;EDADAGAAQMGAK;EKLPDQCLFPSCK;ELEIEEQIVAQGDLVR;ELIDTADR;ENYSPGWK;EYAAPGGR;FILLSPFCGDMACEDEIKK;FNHWELK;LAIKQEELVPEIK;LGIEISKDENYSEWYGQVITK;LNQWCNVVR;LPDQCLFPSCK;MFDISFEDPVTGGK;NCYFPMFVSNAALER;QEELVPEIK;QLKGDASASEDVKK;TCYDFEK;THIADFAPEVAWVTR;TLCIPLEQPK
HCON_00030090	Proteasome domain containing protein	16	16	16	14	14	15	14	14	14	15	14	57.7	57.7	57.7	27.217	246	5.43	0	323.31	54.5	54.5	54.5	51.6	858880000	655820000	380850000	341320000	149	ADLNHDETIQLAIEALQSSLGIETR;AINSTNLTAVAVK;AQLEASQWK;AVSVGVK;DLEVVVVSK;GIDTAVIAVQK;GSSAGFDR;KADLNHDETIQLAIEALQSSLGIETR;KLTNDQVDHHLNAIANRD;LTNDQVDHHLNAIANRD;NQYYTQNAEMR;QVTASSFLEK;RAQLEASQWK;SKDLEVVVVSK;VDPAGYYR;VYQVEYAFK
HCON_00030120	ATPase domain containing protein	13	13	13	9	10	8	10	9	10	8	10	57.3	57.3	57.3	22.493	206	5.73	0	275.28	48.1	51.5	37.4	46.1	422660000	361050000	360270000	191540000	79	AVALEVAK;AVALEVAKK;ESTNFLGLLAENGR;EVIVASI;GELFVQVTSAEPLSK;GVYQQDPSFK;KAVALEVAK;LNVTYTVK;LNVTYTVKPAIMGGLVVTIGDK;NFVLNPTLK;SLEQVDKDLQK;VPVQVHGIEGR;YVDLSIASR
HCON_00030130	Uncharacterised	2	2	2	1	1	1	2	1	1	1	2	25	25	25	9.436	84	4.74	0	72.073	9.5	9.5	9.5	25	136470000	105950000	92157000	25626000	12	LTEGCSFR;LVQHPNSYFMDVK
HCON_00030230	Nematode cuticle collagen and Collagen triple helix repeat domain containing protein	1	1	1	1	1	1	1	1	1	1	1	4.8	4.8	4.8	34.811	375	5	0	124.79	4.8	4.8	4.8	4.8	8657300	8088800	4036900	3612000	8	AGGGGGALVGGPTNNVGR
HCON_00030240	Nematode cuticle collagen and Collagen triple helix repeat domain containing protein	3	3	3	0	1	0	0	0	1	0	0	12.1	12.1	12.1	35.489	379	2.75	0	14.911	0	4	0	0	0	2717000	0	0	3	AGGGAPVSGPTYNSGR;AGGSYAGGSSGGYAR;GGGCQCAAQAAGCPR
HCON_00030250	Nematode cuticle collagen and Collagen triple helix repeat domain containing protein	1	1	1	1	1	1	0	1	1	1	0	2.5	2.5	2.5	34.384	360	5.4	0	7.7905	2.5	2.5	2.5	0	0	0	0	0	5	ATSYSGPVK
HCON_00030320	Cytochrome P450 domain containing protein	4	4	4	1	1	0	1	1	1	0	1	10.8	10.8	10.8	57.696	493	2.88	0	8.4601	2	1.6	0	1.6	3863800	3273000	0	5946200	5	DVDCEGYK;QTNGEPIELR;TINYDQEPTNYLDAYLHEIK;YCFHFILNYPSIQEK
HCON_00030340	Uncharacterised	11	11	11	8	8	7	7	8	8	7	7	35.5	35.5	35.5	41.27	352	4.72	0	323.31	27.6	25.3	25.3	25.9	99551000	100730000	79800000	34971000	61	CLEGWDDQYIQLK;CVAVDQR;EGAVASLK;ELVELLGYSK;GALTGPINYYR;GYNLSDKPK;ICKPPTLIIWGDEDQFLVK;LHYVQTGAENK;NAENFTDEDLEAWK;NVEDYNTDLLVNDIK;YCQHGQVK
HCON_00030460	Uncharacterised	8	7	7	6	6	8	7	5	5	7	6	16.3	14.6	14.6	52.001	465	3.11	0	90.84	11	11	16.3	14.4	146040000	129860000	137510000	149870000	40	FILSQNDISQVLASTAPR;GSVGAACTVQDR;LFSEDEIR;NIDGLSNK;QLSDEER;SSGEFDR;TLEGHPR;VHSAFQAIK
HCON_00030490	Zinc finger and Transketolase domain containing protein	6	6	6	5	5	3	3	5	5	3	3	21.1	21.1	21.1	40.189	369	6.72	0	222.75	21.1	21.1	11.4	11.4	6726500	4816500	5306000	8051600	38	DPNPCIFFEPK;GLLLSCIR;GLLLSCIRDPNPCIFFEPK;LIVTHEAPVTSGFGAEIVATIQR;TAVVFGEDVAFGGVFR;VCGFDTPFPHVYEPFYLPTK
HCON_00030500	Uncharacterised	9	9	9	6	6	6	3	6	6	6	3	22.7	22.7	22.7	44.376	388	6.5	0	19.68	15.5	15.5	14.9	7	37603000	15184000	24297000	13697000	31	ELDDLRDVTK;HCLPEGYVLK;ITLQSFVAWK;LIKPVEQK;LNQTTIVCK;SVVCAFFK;VFEIDNNFFK;YGWFWECPNGGEK;YVQQIQNQIR
HCON_00030525	Electron transfer flavoprotein domain containing protein	25	25	25	23	22	20	21	23	22	20	21	73.5	73.5	73.5	36.09	344	5.8	0	323.31	66.9	59.9	59.9	73.5	4686300000	4626000000	2968100000	3263100000	368	AAVDAGFVHNDMQVGQTGK;DPDAPIFQVADYGLK;GTSFPPAEEGGSGAVENAPAADVK;IQSTAPVK;IVAPELYIAIGISGAIQHLAGMK;IVVSGGR;KVLVAQDDK;KVLVAQDDKLK;LAPITLNAISAAGK;LDCSPISEVIQIHSADTFTR;LGAGVGASR;LGSDVSVLVTGANASK;LIYDLADK;LIYDLADKLGAGVGASR;LKNNLPER;QFNFSSIIAGASAFGR;SERPDLATAK;TDLSEFISQELSK;TQYAGNAVTK;VAEQVAK;VAPVVLASHK;VIVAINK;VIVAINKDPDAPIFQVADYGLK;VLVAQDDK;VLVAQDDKLK
HCON_00030640	Uncharacterised	4	4	1	2	3	2	3	1	1	0	1	9.3	9.3	3.3	46.408	396	5.38	0	19.65	5.3	7.3	4	7.3	9102100	23539000	9472000	4659000	15	DEVYWIDGTTSER;LFLNNPLR;QGNSVTIK;SKEELFQK
HCON_00030680	Uncharacterised	4	1	1	2	3	2	2	1	1	0	0	10.3	3.2	3.2	39.073	341	8	0	15.166	5.6	7.9	4.7	4.7	4404200	2041200	0	0	5	LFLNNPLR;QGNSVTIK;SKEELFQK;SSVPQFTITFK
HCON_00030690	Uncharacterised	2	2	2	2	2	2	2	2	2	2	2	7.7	7.7	7.7	29.839	271	3.53	0	5.7724	7.7	7.7	7.7	7.7	14814000	22234000	36863000	18773000	13	DADAVALAAGSNR;HQCPAFGR
HCON_00030735	Uncharacterised	15	15	15	14	13	13	13	14	13	13	13	37.7	37.7	37.7	31.206	289	4.96	0	323.31	32.2	27.3	29.4	29.4	51966000000	37488000000	25363000000	20274000000	422	ADAAQTEPK;DADAAAEAASGDK;DADAAAEAASGDKHK;DADAAAEAASGDKHKK;DDLYDSLQK;DDLYDSLQKK;EPVLFSGSPDHHSK;GHSPDRDHSGSHEHSR;KADAAQTEPK;KLADLGISITNVYTYDHENHPIQLK;LADLGISITNVYTYDHENHPIQLK;LHLDGAMLK;NKDDLYDSLQK;NKDDLYDSLQKK;SLSSGSSK
HCON_00030790	Ataxin-10 domain containing protein	3	3	3	0	0	0	0	0	0	0	0	8.8	8.8	8.8	50.344	456	3.2	0.0020444	2.5201	0	0	0	0	0	0	0	0	3	ETEYAAQLSDR;FAECVTPECLTLFR;VQECPQLAALSAAIR
HCON_00030800	C2 calcium-dependent membrane targeting domain containing protein	13	13	13	10	7	6	6	10	7	6	6	19.7	19.7	19.7	82.837	763	6.14	0	74.242	15.6	11.3	9.2	9.2	35081000	31156000	20590000	14047000	52	ALIEQVQLAENSR;DVPLPSGYEPSDANLFVK;GGVPLGIDPNLLSK;GLMDVYEK;KAVGGLLTLK;LDHLESNALLEESLPLK;LLGTCEWK;MIAAAQSGLPVSIK;NATQLEFLIK;QGLNLPK;QYVEVAK;STGATAPKPR;YTFPYPSDANQSGK
HCON_00030860	Golgi phosphoprotein 3 domain containing protein	3	3	3	1	2	2	0	1	2	2	0	13.3	13.3	13.3	31.859	279	2.38	0	35.485	3.2	10	8.6	0	9904200	1592700	3649300	0	8	EVQEAVLSK;NSEPTGDVILDEALR;SLLELEYDAQAEK
HCON_00030995	Nematode cuticle collagen and Collagen triple helix repeat domain containing protein	5	5	5	4	4	4	4	4	4	4	4	17.1	17.1	17.1	29.374	293	4.27	0	143.48	7.2	7.2	7.2	7.2	9081800000	6139200000	8189800000	9535400000	301	GAPGPPGPAGADGVDGIDGVNGEMGDPGR;GSCDHCPPPR;MAEEPMDYR;MAEEPMDYRK;RGSCDHCPPPR
HCON_00031010	Proteinase inhibitor I29 and Peptidase C1A domain containing protein	10	10	10	7	8	7	8	7	8	7	8	33.3	33.3	33.3	40.035	354	4.32	0	323.31	25.7	28	25.1	30.5	410790000	365810000	370480000	385810000	96	AVATQGPISIAIDAGHR;EEGLVTPVK;ENHGVDTEDSYPYVGR;GFVDLPEGDEEALKK;LVSLSEQNLVDCSTK;NNHCGVATK;NSWGPTWGEK;NTVGADDKGFVDLPEGDEEALK;NTVGADDKGFVDLPEGDEEALKK;YGNHGCNGGLMDLAFEYIK
HCON_00031050	Protein F48C1.6	3	3	3	1	2	1	2	1	2	1	2	11.2	11.2	11.2	27.987	250	2.56	0	3.9604	4.4	8.4	4	6.8	4484100	15827000	0	10142000	6	ELTDTLR;KFEDPYAATER;TSGNSSEFSR
HCON_00031065	Nematode cuticle collagen and Collagen triple helix repeat domain containing protein	2	2	2	2	2	2	2	2	2	2	2	8.1	8.1	8.1	30.347	308	2.45	0	223.84	8.1	8.1	8.1	8.1	102770000	109570000	93815000	71378000	17	GEQCQCGPPPPNCER;TASIGVETSK
HCON_00031070	Collagen triple helix repeat and Peptidase M24B and Peptidase M24 domain containing protein	14	14	9	13	13	14	11	8	8	9	8	30.7	30.7	22.6	56.1	501	4.42	0	267.5	28.1	28.1	30.7	25	434030000	438960000	353160000	170810000	121	AEIDKYR;AENSDSGNVLEPPTFPGK;AGLVTGDIDEMVNAR;AGLYEYQMESIFR;ESFDVDVNK;GNENLSDLPR;GVAPGSVVLLQGGVEK;HASYYHGGCR;IEDDVVIWEK;INDESFFK;LYPVMAELR;SQLPGLK;VVYNAVLEANR;YNTDAEDLPFR
HCON_00031080	Peptidase M24B and Peptidase M24 domain containing protein	6	1	1	6	6	6	5	1	1	1	1	10.6	2.3	2.3	54.53	483	3.44	0	5.0229	10.6	10.6	10.6	9.1	299810	427140	308540	1864800	7	AEIDKYR;IEDDVVIWEK;INDESFFK;SQLPGLK;VILTHLQK;YNTDLDELPFR
HCON_00031100	Collagen triple helix repeat and Peptidase M24B and Peptidase M24 domain containing protein	10	6	5	9	8	8	5	4	3	3	2	20.6	13.7	12.1	55.69	496	6.15	0	21.985	18.3	16.1	14.7	9.7	63288000	35502000	35858000	81016000	21	ELFDVDTNK;IEDDVVIWEK;INDESFFK;IVYNAVLEANR;LYPVMAELR;NVAPGSAVLLR;SCLFPPILDPSYAIWDGK;SQLPGLK;VILTHLQK;YNTDETGVPFR
HCON_00031110	Peptidase M24B and Peptidase M24 domain containing protein	1	1	1	0	1	1	1	0	1	1	1	2	2	2	56.283	496	3.6	0.00091075	3.095	0	2	2	2	0	226790	66288	0	5	IEDDIVIWEK
HCON_00031120	Ubiquitin domain containing protein	5	5	5	5	4	5	5	5	4	5	5	19.5	19.5	19.5	20.019	185	4.05	0	218.77	19.5	16.2	19.5	19.5	1102500000	773350000	622870000	586060000	70	FLFDGRR;INDDDTPK;RINDDDTPK;TGVAVSSLR;VVGQDSNEVHFR
HCON_00031150	Mitochondrial inner membrane translocase complex domain containing protein	7	7	7	6	6	5	5	6	6	5	5	85.4	85.4	85.4	11.453	103	4.65	0	323.31	80.6	80.6	67	67	317020000	193850000	253210000	125100000	78	CISAPGSSLSNSDK;CISAPGSSLSNSDKQCLQR;FMDSWNLVSQTLQK;LQDELVSSGAYGQSSFS;MDQLLDLEALK;QQAAIANAQNLITDLSEK;QQQVIQAVK
HCON_00031185	Dihydrofolate reductase region domain containing protein	6	6	6	3	3	2	1	3	3	2	1	40.3	40.3	40.3	17.91	154	4.95	0	33.441	23.4	21.4	14.9	5.2	9306300	2673200	11701000	10616000	14	DDNLIISNNFDEIVK;DYVNELIVTK;ELIDGPLSEK;FFADTTSK;IWNIGGGEIYK;KCWESIPK
HCON_00031200	Uncharacterised	2	2	2	1	2	1	0	1	2	1	0	1.9	1.9	1.9	127.05	1127	5.12	0.0085376	1.8372	1.2	1.9	1.2	0	145870000	123140000	63079	0	5	LDQHALR;WDEQSSQEALEMVK
HCON_00031210	Serine threonine protein kinase-related domain containing protein	13	13	13	8	9	11	11	8	9	11	11	39	39	39	40.411	359	6.61	0	323.31	23.7	27.6	32.6	32.6	219070000	165810000	147900000	134220000	78	ALAYIHGIGICHR;ASTPQEAIDLISTIIEYTPSAR;DIKPQNLLIDPESGILK;KLSHPNIVK;LCDFGSAK;LPSGRPLPPLEMDSGDDNR;LQENNEPVAIK;LQENNEPVAIKK;LSHPNIVK;QLLSCSLK;QSIPLIYVK;VVGNGSFGVVFLAK;YFFYSGGEK
HCON_00031490	hypothetical protein Y032_0197g1594	2	2	2	2	0	0	0	2	0	0	0	2.4	2.4	2.4	140.79	1249	5.67	0	5.5893	2.4	0	0	0	1552500	0	0	0	3	FEQLYPGSLEK;TVLTGAHLNFLNTLAGDEK
HCON_00031510	Uncharacterised	1	1	1	0	1	1	1	0	1	1	1	1	1	1	181.29	1663	2	0.00031114	3.5874	0	1	1	1	0	623960	0	143390	6	IEVDAPLPEPESYETAR
HCON_00031520	Uncharacterised	1	1	1	1	1	1	1	1	1	1	1	11.7	11.7	11.7	12.933	111	2.5	0.0045083	2.09	11.7	11.7	11.7	11.7	502920	391040	192570	80557	8	ASFLADLPCSDPR
HCON_00031550	Amidase domain containing protein	14	14	14	10	10	11	12	10	10	11	12	34.7	34.7	34.7	58.607	530	5.31	0	127.41	20.6	24.9	24.5	28.1	282780000	251150000	231180000	257410000	99	CNQTAAVVDR;DLEEGFGGWVPAGPL;FAEDIPLLVK;GGVNPGWELVK;IYVTKPTDSLLMISATQAVQK;KAVGYFER;KYDLVAHR;LLIAAAK;LSEYMLCSEASK;NGLPLGVQVIGAPNSDR;SNHTLPGIIGAIVDDADALTDEQKR;TSNPYDAR;TTPGVIPLDGHIPAATQYK;VPSLNLDEPVSMR
HCON_00031570	zinc finger, C2H2 type	3	3	3	0	1	3	1	0	1	3	1	12.8	12.8	12.8	37.233	321	5.4	0	4.2862	0	4.4	12.8	4	0	189110	26089000	6641700	7	KLGLGPDPSAWIDK;NSEFSLEEIFEQAR;RGEILPGTSIQTK
HCON_00031670	5-formyltetrahydrofolate cyclo-ligase domain containing protein	6	6	6	2	3	3	6	2	3	3	6	25.6	25.6	25.6	24.697	219	5.5	0	13.703	10	11	11.9	25.6	9092300	12006000	23420000	38443000	21	GEIETDRIVEESLK;LEPTLWGIR;QFGVLPAR;QSEAVAEK;VLSSSWFK;VPSHSDFLK
HCON_00031680	Protein CED-12	2	2	2	0	1	0	0	0	1	0	0	3.7	3.7	3.7	81.016	727	5.67	0	4.7368	0	1.8	0	0	0	1706200	0	0	3	DAALLNQLAPLQR;ELVLAEVPAQSLIR
HCON_00031700	Nematode cuticle collagen and Collagen triple helix repeat domain containing protein	2	2	2	0	0	0	0	0	0	0	0	5.4	5.4	5.4	37.583	368	4	0	6.3756	0	0	0	0	0	0	0	0	2	AVFDEGVSGVR;IASPLPESR
HCON_00031800	Clathrin adaptor domain containing protein	4	4	4	4	3	3	4	4	3	3	4	17.2	17.2	17.2	22.035	192	5.24	0	7.948	17.2	15.6	15.6	17.2	20163000	20645000	7955100	6679400	23	AEAGIAAAPAR;DIKLPDLPSLSNLK;ETFQLVSK;LPDLPSLSNLK
HCON_00031810	Ribosomal protein L22 L17 domain containing protein	4	4	4	3	3	4	4	3	3	4	4	21.5	21.5	21.5	21.711	186	3.62	0	112.81	16.1	16.1	21.5	21.5	272650000	207750000	190830000	206730000	31	EDVVAKPTDDIPR;NAESNAEYK;QWNTTQGR;SAEFLLDLLK
HCON_00032610	MAD homology 1 and SMAD domain containing protein	2	2	2	1	1	1	1	1	1	1	1	6.2	6.2	6.2	56.536	502	3.33	0	12.305	4	2.2	4	4	2768000	4561000	1292000	558300	5	SLFESNASTNK;TETISHEGNDDPTWAENVVK
HCON_00032080	Tropomodulin domain containing protein	11	11	11	10	10	7	6	10	10	7	6	30.5	30.5	30.5	45.138	400	4.65	0	323.31	28.5	28.8	23	18.2	97440000	71523000	33092000	27598000	52	ALNIESNFITPELLAK;APPISQTK;APTGPFK;ELPDEPENDTNVDECIK;LLETSTSLK;NEKDWEDVVPFSLGTK;QQDDSTGTTFATIIR;TDYYSEEK;TFSATPYTKPTR;VSDALEK;YLEEQAK
HCON_00032100	UDP-glucose GDP-mannose dehydrogenase domain containing protein	8	8	8	6	5	5	4	6	5	5	4	22.4	22.4	22.4	51.113	455	5.82	0	128.12	16.9	14.7	14.7	11.6	19124000	8876700	10445000	14329000	34	AAESINCILR;EADLIFISVNTPTK;FLQASVGFGGSCFQK;IITTNTWSSELSK;LAANAFLAQR;NLHFVTDIPR;TIAQYSEGPK;VLIGGETSPEGAAAVAELVR
HCON_00032170	ATPase domain containing protein	22	21	21	14	17	16	13	13	16	15	12	58.7	56	56	48.673	436	3.9	0	323.31	37.4	46.3	46.8	31.7	5626800000	214040000	4355300000	1153900000	113	AMEVDERPSEQYSDIGGCDK;ATYFLPVVGLVEPSELKPGDLVGVNK;AVCVEAGMIALR;CTDDFNGAQCK;DAFALAK;DATEVLHEDYMDAILEVQAK;DSYLILEK;DVNFEELAR;EKAPAIIFIDELDAIGTK;FVNLGIHPPK;GDTGGAPEKMEVEEALDEEILR;GVLLYGPPGTGK;IMQIHSR;INHSVSMLK;KIELPHPNEDAR;LPAEYDSR;MAPEDLK;MEVEEALDEEILR;QIQELIEAVVLPMTHK;THLLDNEIR;TPAPAKGDTGGAPEKMEVEEALDEEILR;VIAATNR
HCON_00032180	Alcohol dehydrogenase GroES and Alcohol dehydrogenase domain containing protein	10	10	10	6	5	5	6	6	5	5	6	38	38	38	38.795	355	4.66	0	323.31	24.8	15.2	18.6	21.4	82090000	96882000	36827000	56120000	57	DCAGIVEEVGPAVK;DQLIQEGPYEVVFDCADSELAK;KLGAIPVDYR;LDAFDPSASR;SYESALR;TLPSPVLTKPDQVLIR;VLIHGGGGGVGTMAIQMLK;VQPFDKLPEAYEK;VVATCSEDSAITVR;WSDNIMSAWK
HCON_00032220	Uncharacterised	10	10	10	5	9	8	7	5	9	8	7	38.2	38.2	38.2	27.895	238	4.22	0	125.22	23.5	34.5	34.9	31.5	56260000	50409000	66647000	94520000	49	AAETIQQAAEK;ADQAFDIIK;ATEKEDSTLTSQQQLDR;KLAEEFAK;LAEEFAK;LAIVMSEK;NYEESRDER;QIENPLELNR;QLWIAVTK;SNFEQFYNDIK
HCON_00032260	Uncharacterised	10	10	10	6	7	8	7	6	7	8	7	18.3	18.3	18.3	68.475	623	4.45	0	94.516	11.1	10.8	17	13.8	374560000	291670000	159210000	160980000	62	ACTLLSR;AVGNNVEFLIEQEPK;ELAPDVAR;RPSDVAESPEEGSFVK;RPSDVAESPEEGSFVKK;SIGGFQTHGYGLPKPDSVVKPILNSQGSK;STCATHLQTTD;VKEWADK;WWSAIGIGR;YVPTMCCTEFR
HCON_00032320	histidine acid phosphatase	1	1	1	0	0	1	0	0	0	1	0	1.7	1.7	1.7	88.04	777	5	0	4.1075	0	0	1.7	0	0	0	0	0	1	TLYLNETWDLAER
HCON_00032400	hypothetical protein NECAME_10110, partial	8	8	8	6	7	6	7	6	7	6	7	45.5	45.5	45.5	23.621	209	4.36	0	323.31	31.6	35.9	32.1	41.1	96314000	63669000	39430000	32770000	59	ETIVTVQNEITSGVER;FCNQTEQAMTHLEALATVVR;FNVSPSLAAQQR;FQLSLDQMR;LANLCSTR;TAAGSDLLLK;TEEEVDLIR;YVTEAVDEIVK
HCON_00032425	Octicosapeptide Phox Bem1p and Glycosyl transferase domain containing protein	6	6	6	6	6	5	5	6	6	5	5	16	16	16	51.402	488	5.14	0	323.31	16	16	13.9	13.9	373450000	334290000	341100000	353250000	71	AIAELADIQQQISQIQADVQR;GASQLTSSQPFEPAENR;GPGGPGGYR;IGSAEAIVLK;NGQVVMTILK;TLSSFNISSTR
HCON_00032440	Uncharacterised	4	4	4	2	1	2	1	2	1	2	1	6.6	6.6	6.6	58.73	532	7.69	0	5.0166	2.6	1.3	3.6	1.3	6316800	4143600	6437900	8188800	12	FNVEAIR;LLVAAAK;NTPGIIPLK;SKPLLGVPFTAK
HCON_00032450	Palmitoyl protein thioesterase domain containing protein	4	4	4	3	4	3	2	3	4	3	2	12.5	12.5	12.5	36.464	313	5.15	0	159.45	12.1	12.5	12.1	8.3	18959000	13192000	9178900	3398900	27	GFFADMNDLVADACK;IIEENIDGIYVK;KIIEENIDGIYVK;SIFLADINNER
HCON_00032640	Leucine-rich repeat domain containing protein	1	1	1	1	1	1	1	1	1	1	1	2.3	2.3	2.3	58.387	514	5.33	0.0085329	1.8348	2.3	2.3	2.3	2.3	7795700	13536000	2331900	4617700	9	CFAQLEDVVSSK
HCON_00032660	Cytochrome c oxidase subunit VIIc domain containing protein	1	1	1	1	1	1	1	1	1	1	1	22.5	22.5	22.5	9.0175	80	7.18	0	4.6929	22.5	22.5	22.5	22.5	7438600	8858000	7130300	5314300	9	FTGQTPTGFIHDGWANAR
HCON_00032670	Peptidase C1A domain containing protein	8	8	8	5	4	6	3	5	4	6	3	22.7	22.7	22.7	52.096	458	2.58	0	235.62	12.7	11.4	16.4	10	34888000	15546000	21006000	8203400	26	CDEATCLIQEDLLDQVQHGR;DQGDCGSSWAVSTTTISSDR;ECYSEGIR;GCEGGYLDR;GPDGGNDCCPDFEATCR;KGAGFTGQGYHSVR;QWGEDGLFR;TLDEGVK
HCON_00032690	Uncharacterised	5	5	5	3	5	3	2	3	5	3	2	14.9	14.9	14.9	38.521	355	5.96	0	9.7318	9.9	14.9	9.6	7.3	7415700	11812000	6043800	3830400	20	IWEVETGK;IYIWNLQTK;TLVDDDNPPVAFVK;WIVSGSEDKK;YILASTLDSTLK
HCON_00032700	Uncharacterised	2	2	2	2	2	2	0	2	2	2	0	4.6	4.6	4.6	55.515	461	5.62	0	4.1627	4.6	4.6	4.6	0	4642500	3659500	3623900	0	6	NFAEATADDVFDK;VITNQAVK
HCON_00032710	GC-rich sequence DNA-binding factor domain containing protein	2	2	2	2	2	0	0	2	2	0	0	2.8	2.8	2.8	94.957	828	7.5	0	10.908	2.8	2.8	0	0	653280	424740	0	0	6	LGAVLSGLSDYPK;SFAILATAVK
HCON_00032725	Target SNARE coiled-coil region and Peptidyl-prolyl cis-trans isomerase and RNA recognition motif domain containing protein	1	1	1	1	1	1	0	1	1	1	0	2.7	2.7	2.7	54.739	475	2	0	27.582	2.7	2.7	2.7	0	91471	249420	518910	0	7	IALDENVDDFEGK
HCON_00032760	Zinc finger and Peptidase C19 and Ubiquitin-associated translation elongation factor EF1B domain containing protein	33	33	33	25	25	24	22	25	25	24	22	52.1	52.1	52.1	88.257	799	4.83	0	323.31	45.3	41.1	42.1	35.7	458070000	320100000	239660000	197470000	196	AAIETGR;AVPQDAEEPVCPER;EDETLLPDDATASAPPALPDYDK;ESSFTVPDISTK;EYSDGSGK;FEDIASSMVR;FTMSPDFTVK;FVDGAGPILAR;HLAHFGIDQK;IALLQSASNAWDGEIK;ISSNTPVEVNDPTLSLK;KEDETLLPDDATASAPPALPDYDK;KLDIDLLVPDEIDLSGLR;KVNLESEEESDGEPK;KVNLESEEESDGEPKDK;LAIDTGFEQK;LDDPSLNDPPAVAPAGR;LGSDLYGTCQYVIAATSAER;LGTISSEGTADVFSYDEDDAVIDPNLEK;NPDANAAAEWLFVHAEEIPPECGAAVPGENTTPLEPATSR;QLAYLYLFQR;QQDAEEYVR;QYYDATGYPLVVK;SIAEQLEAMGFTR;SQF…
HCON_00032830	6-pyruvoyl tetrahydropterin synthase-related domain containing protein	9	9	9	7	7	7	7	7	7	7	7	67.1	67.1	67.1	16.176	140	5.16	0	219.13	58.6	60.7	60.7	60.7	550600000	1352900000	775550000	407100000	101	CNNPNGHGHNYVWK;DMQVVLDTVDHK;GIPDPVTGMLYDLAQLK;GIPDPVTGMLYDLAQLKK;GVVTMER;LHSNQLSAEENVATYGK;NIFTYKGEI;VESFTAAHR;VTVEETPK
HCON_00032850	Saposin type B domain containing protein	7	7	7	6	6	5	7	6	6	5	7	48	48	48	11.582	102	5.12	0	152.29	48	48	48	48	1735500000	981060000	1084300000	836110000	95	AVEQFCR;AVEQFCRDDMPEFLVDYCEK;DDMPEFLVDYCEK;KKPLCEMCENLIK;KPLCEMCENLIK;KVDEVLK;LKDHDPPEK
HCON_00032880	Serine threonine protein kinase-related and Glycine cleavage T-protein domain containing protein	6	6	6	5	5	5	5	5	5	5	5	14.6	14.6	14.6	63.787	568	4.42	0	303.07	13.4	12.1	13.4	13.4	107090000	46512000	39294000	40707000	45	DNGDILVECSASNR;GCYIGQELTAR;GSDSLNLLQGLVTSDVR;IVGLVHR;NVDIVESHADVLFTTDDVPNSFVDPR;TAHTGVIR
HCON_00032900	RNA polymerase Rpc34 domain containing protein	2	2	2	1	1	1	1	1	1	1	1	7.9	7.9	7.9	33.347	303	5.14	0.00031447	3.7775	3.6	4.3	4.3	4.3	624790	362560	145730	0	7	ILEVAILDGAIER;QNAINNLLVSK
HCON_00032970	von Willebrand factor domain containing protein, partial	50	50	50	39	37	36	36	39	37	36	36	24.2	24.2	24.2	239.02	2195	4.95	0	323.31	18.7	17.4	16	16.6	1354100000	1234100000	1402800000	922760000	319	ALAEYTTDHGAR;ALAEYTTDHGARPGHAR;ATASTIAEIK;DALVESLNVDK;DALVESLNVDKINEGK;DEIVFELER;DIPNSVLLAITASK;EFSQSELQVWAGESSK;EKELAAGIVSR;ELAAGIVSR;ESTIPQQHSPSDECAKPGLDLVVIFDNTEK;FAAGADVILPFLK;FAGTQQVK;FHDILETIAR;FLDAVNEEIKK;FLNDVVSLLK;FTGQNTR;GEKDCIETK;GGSTLTAQAVDLSIDDLLR;IAGAVEIALDEMER;IGEVESIVEK;ITLDFTDISER;LPLGLGR;MDLQIILDASSSR;NVFVPGQK;PGHARPVAIIFTDGYAQK;PVAIIFTDGYAQK;QEVFEHQR;QFLDETENGVTHCGR;QLAIDLLK;SE…
HCON_00033000	WD40 repeat domain containing protein	14	14	13	7	10	7	6	6	10	7	6	40.4	40.4	38.5	41.303	374	5.31	0	52.142	19	27.8	19.5	16.6	25583000	34676000	14223000	10188000	43	CDTGNVFISAGADK;CSVFPLSFEDDILQK;EAEELRK;ESILFPVNGVDFSVSGR;LDPLPNLGIK;LLFAGYGDYR;LNDIPIQQAAER;QGDQIEILAK;QKLNDIPIQQAAER;QVCVYEK;STEDKPSTSK;TSPDGTAICSASWDCTIR;VGVWDSLK;VIVWDGFTTNK
HCON_00033100	Uncharacterised	2	2	2	0	0	1	0	0	0	1	0	3.5	3.5	3.5	75.326	683	2.67	0	3.8552	0	0	1.9	0	0	0	1496400	0	2	ACAVSGDIDGVER;EQILDFLEECR
HCON_00033165	Nucleoporin interacting component Nup93 Nic96 domain containing protein	4	4	4	2	2	2	0	2	2	2	0	7.3	7.3	7.3	69.97	628	4.18	0	7.8012	3.8	3.7	4.3	0	3458900	4072300	560420	0	7	AESIIGTLTPDGK;AVELLCGELSDAIR;EFELDDVGR;QAEEFISSQK
HCON_00033230	Uncharacterised	50	50	50	40	40	39	39	40	40	39	39	64.7	64.7	64.7	92.464	827	5.28	0	323.31	50.8	54.7	52	53.8	3357000000	2732200000	2021200000	2507400000	511	ACELVPSIR;AGGVEVINSNPNSVR;AIQPEFSR;ALVVGAK;CGVIDMSWK;DVILLEK;DYWVSTGFLDGVSSGGGIGR;DYYKEGDACK;ELTLDTNPFECGLGALVDFTK;ELTLDTNPFECGLGALVDFTKEDFIGK;ETYSMFYNWSYTNR;EYQMVTNK;FGDNFIFGGFEPMEK;GEDSNALMNYAICTQIPPLGK;GVPSEGSR;GVWHVELANGSLVTAK;IFHHDDTR;IGQITSGSYSVR;IGSGLMLTR;ILENIPHDPIQ;KFGDNFIFGGFEPMEK;KFNVQVNCVSEYLASLALVGPNSR;KGVPSEGSR;KVLSELTK;LATNPTR;LEEAHNR;LELLTFDPADNPQVPLEWK;LGGRPTDR;LGLVAVVCAR;LQDETGE…
HCON_00033380	mRNA capping enzyme domain containing protein	8	8	8	3	0	3	1	3	0	3	1	29.1	29.1	29.1	41.396	361	5.6	0	12.159	11.1	0	10.2	5.3	65291000	0	5180100	110530	11	EFLGTFAPNESPQIGTLSK;EGGFLIGTLPDAER;ENEGEFHNDVCSIR;ILDLACGK;MQALEPYPAK;NGLFPVDFVHADCCK;QNDQEHSAAQQPR;SELINESLQLLR
HCON_00033430	Uncharacterised	7	7	7	5	6	5	6	5	6	5	6	35.1	35.1	35.1	20.502	188	5.74	0	49.163	28.7	34.6	27.1	35.1	437450000	699950000	404510000	407990000	46	AGQNVIGLQMGSNK;GATASGINFGNTR;INSSAMAFK;KINSSAMAFK;LANSLQPGVVK;SGIALEAQQK;SWTEEQLK
HCON_00033450	Uncharacterised	7	7	7	6	5	5	4	6	5	5	4	42.2	42.2	42.2	25.941	230	6.54	0	88.087	34.3	31.3	31.3	27.4	40373000	54833000	41953000	26846000	36	AMFAVPK;IEDEVGNWWRPNFDPPR;LLLVQMPEK;LPGGELEVGEEETEGMKR;SSIPTQAANPLPTIPLHR;SVNLFPLSNYTFGTK;VDGWPSAGGTALR
HCON_00033490	Uncharacterised	22	22	22	19	18	19	21	19	18	19	21	57.5	57.5	57.5	39.011	358	5.04	0	323.31	50.6	50	49.4	54.7	1734000000	2038300000	1792600000	967120000	261	ANPTALLLSAVMMLR;AVFDSIAEGK;CIELMHTNK;CVTAVHK;EFNLYANVRPCR;ENTEGEYSGIEHEIVPGVVQSIK;EQASQYPDIK;GPLETPIGK;KCVTAVHK;KEFNLYANVRPCR;LITEDASR;LITEDASRR;RVVLIPGDGIGPEISK;SLNLAVR;SVQEIFEAAK;TGDLGGSGTCSSFTADVCAR;TLYDNVDVVTIR;TPVEWDPVDVTPVK;VGLKGPLETPIGK;VVLIPGDGIGPEISK;YAFEYAR;YMNMNSFAQK
HCON_00033790	Uncharacterised	4	4	4	3	0	1	1	3	0	1	1	8.2	8.2	8.2	55.174	497	6	0	4.845	5.8	0	1.6	2.4	5569700	0	3017400	2299500	6	IDELENCVR;NLITNSAK;QVLPYNPGEYFK;VALQLSDQLLGR
HCON_00033920	kinase domain protein, partial	1	1	1	0	0	0	1	0	0	0	1	4.3	4.3	4.3	28.684	253	1	1	-2	0	0	0	4.3	0	0	0	0	1	MTQIEAVINNR
HCON_00034120	Uncharacterised	8	8	8	6	7	8	8	6	7	8	8	35.8	35.8	35.8	21.199	187	4.74	0	115.78	30.5	35.8	35.8	35.8	840600000	321560000	368020000	518370000	81	ADEIPQDEVER;GFGHIGIVVPDVDK;GFGHIGIVVPDVDKACER;GLAFIQDPDGYWIEIFNPK;KADEIPQDEVER;KSLPFYTK;SLPFYTK;VGEGQDSGDK
HCON_00034140	Uncharacterised	26	26	25	22	23	23	23	21	22	22	22	48	48	45.2	54.342	498	5.66	0	323.31	35.3	46	46.2	40	1325400000	1596000000	1358000000	769690000	257	AIASHLDVEK;ALHVANNIR;AYLASLETLNNGKPYAVAYNADLPLSINCIR;EAGFPAGVVNLLPGFGPTAGR;EGAQLVTGGTK;ELGEYGLEAYTEVK;ISLELGGK;ITSVAEADKADVDK;IYDEFVAR;KISLELGGK;KLGNPFDLK;KTYETINPATGK;KTYETINPATGKR;LFINNEWVDAVSK;LGNPFDLK;LVMQEAAHSNIK;LVMQEAAHSNIKK;TEQGPQIDGEQLK;TIPIAGDYFTYTR;TYETINPATGK;TYETINPATGKR;VAFTGSTPVGR;WGDEGFFFK;YVDIGKK;YYAGYADK;YYAGYADKNHGK
HCON_00034210	Uncharacterised	14	14	14	12	10	10	10	12	10	10	10	57.9	57.9	57.9	24.243	216	5.08	0	186.93	44.4	40.3	39.8	36.6	190680000	130670000	136500000	115680000	72	DDDAIETVR;DDITGEPLIK;GVGVEVYGETSSALFQAVSR;HRLELHEQTENR;IIDDLLK;LELHEQTENR;LILNGFPR;SMCQVTLLEK;TYNLDYNPPK;VAGKDDITGEPLIK;VAGKDDITGEPLIKR;VAPLDLVVELK;VLLSGAAGCGK;YFGYFSAGDIIR
HCON_00034220	Adenylate kinase domain containing protein	13	13	13	7	8	11	12	7	8	11	12	47.2	47.2	47.2	24.131	216	4.8	0	214.69	42.1	33.3	33.3	40.3	106040000	83118000	89887000	122900000	70	DDDAAEVVRR;DDVTGEPLFK;EFDQFGYFSAGDVIR;KGELIPDSIVSSVLLEEIR;LIEEVAPLDLVVELK;RDDDAAEVVR;RDDDAAEVVRR;RLEVHEK;TYNLDFNPPK;TYNLDFNPPKVEGK;TYNLDFNPPKVEGKDDVTGEPLFK;VEGKDDVTGEPLFK;VLLSGPAGSGK
HCON_00034240	Mediator complex domain containing protein	1	1	1	1	0	0	1	1	0	0	1	6.8	6.8	6.8	26.701	236	4.67	0.0042373	2.118	6.8	0	0	6.8	144690	0	0	0	3	LQLEPDPQLQTLTSYR
HCON_00034310	galectin	23	22	22	19	19	18	17	18	18	17	16	75.5	71.5	71.5	31.627	277	5.56	0	323.31	66.4	61.7	63.5	57.8	2492200000	1976300000	2169400000	2032900000	249	AHDDRFQIVIDQK;EFKDYEHR;FNINLLR;FQIVIDQK;FTINLHSK;FTSFAHR;GDSFDIR;GSTIDESQR;GVGFDLAIK;IEPGQTLIVK;IVMNTFANGEWGK;IVMNTFANGEWGKEER;KGDSFDIR;NALAANEWGNEER;NEAYAFQIFVNGER;NGDIALHFNPR;QDPNDISGLQIQGDIELTGIQIQ;RFNINLLR;SADFSGNDVPLHISVR;SYPVPYR;TLLIFGTVEK;TLLIFGTVEKK;YYPVPYESGIASGFPIDK
HCON_00034330	Peptidyl-prolyl cis-trans isomerase domain containing protein	16	16	14	16	16	16	16	14	14	14	14	84.2	84.2	80.1	18.536	171	5.54	0	323.31	84.2	84.2	84.2	84.2	28890000000	23242000000	15493000000	15367000000	554	ALCTGEK;ARPQVFFDITIGGK;DCVIADCGQL;FPDENFK;FPDENFKER;GNGTGGESIYGEK;GNGTGGESIYGEKFPDENFK;GNGTGGESIYGEKFPDENFKER;HTGPGVLSMANAGPNTNGSQFFLCTVK;IIPNFMIQGGDFTR;IVMELYSDIVPK;LVESHGSQSGKPSK;PQVFFDITIGGK;SGKPLHYK;TEWLDGK;VTEGMDVVK
HCON_00034370	Peptidoglycan binding and Peptidase M10A M12B domain containing protein	10	10	10	5	6	4	5	5	6	4	5	25.3	25.3	25.3	54.016	479	4.9	0	97.957	10.4	12.3	7.7	10.9	37281000	92954000	19384000	11936000	31	AIYGYTFDGVSFIEADGYPK;EACDEAFEK;FTDVEEAFDNAVAGATKPIDSR;QIQSVFPK;QVLHVESTDDFFK;QVSGINFVETK;SGVPKDPR;TSFVSLSK;TVSDYDMPSK;TVYFPNLPDDLR
HCON_00034380	Acyl-CoA thioesterase domain containing protein	2	2	2	1	1	0	0	1	1	0	0	4.8	4.8	4.8	40.68	355	3.75	0.0028629	2.3055	2.5	2.5	0	0	841290000	885800000	0	0	4	TSNLVTFR;TVEAIQDGK
HCON_00034420	Histone chaperone domain containing protein	4	4	4	2	4	3	2	2	4	3	2	17.2	17.2	17.2	32.321	290	5.08	0	26.061	11	17.2	14.8	11	1586300	3661900	2429500	1875600	23	ENPPAKPLIEK;FVFAVDAPDPSK;SSSYDQVLDSALVGPVPEGR;VTSFPIK
HCON_00034430	Proteasome component region PCI domain containing protein, partial	20	20	20	14	16	14	14	14	16	14	14	38.4	38.4	38.4	55.434	484	5.69	0	323.31	30.4	34.7	27.9	30.4	369750000	379360000	223670000	200540000	143	AGIISNK;ALFDTPK;ANAIAAK;ANLEQLDQWASNVQK;CAVIYCLLAPHTNEQWDLLNR;EKVEFLLEQMR;ELELVPEYR;FFNSDKEEVQDLK;GDVAAALDSLANLEK;IAADTEK;IVQHMVK;IYVEVER;KANLEQLDQWASNVQK;KWDLLNDTILTLSK;LTETLNK;LTSLVVK;MDVDYTSQVDEAIPK;VSHLILK;WDLLNDTILTLSK;YYTQITFDR
HCON_00034460	Aldehyde dehydrogenase domain containing protein	14	14	13	11	8	10	6	10	7	9	6	32.5	32.5	32.5	50.991	453	4.86	0	323.31	28.3	22.3	29.1	17.2	191460000	53555000	130950000	101490000	78	DHEKPLGAYIFTK;DLGRDPSFEVTWAMK;DPSFEVTWAMK;FDHIMYTGNPTVAR;LFAAVEGAIPEATALLAER;LVAALTK;MLQENREEIER;NLLDGQR;NLTPVTLELGGK;NLTPVTLELGGKNPVVVEPDADIEDAAR;NPVVVEPDADIEDAAR;SFDEAIEWVR;VIMTAAAR;YGFDNFIHEKPLLIR
HCON_00034465	Aldehyde dehydrogenase domain containing protein	8	7	7	3	5	7	5	2	4	6	5	20	17.3	17.3	48.46	440	5.08	0	33.988	8	13.4	17.5	13	15681000	14141000	42136000	77589000	32	DNEKPLGAYLFTK;FLPPHVIEVEK;LIAAIAK;NLTPVTLELGGK;NPVLVEADADFDDAAK;SFDEAIEYVR;VIMTAAAK;VSYNQLVESQR
HCON_00034550	General substrate transporter domain containing protein	3	3	3	2	2	2	2	2	2	2	2	5.3	5.3	5.3	57.239	528	3.87	0	60.862	4	4	4	4	22564000	13838000	10437000	26526000	17	EKPVSAR;SVEEITASFDSR;VPAAASSSR
HCON_00034580	enoyl-CoA hydratase	9	9	9	8	8	7	8	8	8	7	8	42.5	42.5	42.5	32.804	299	5.1	0	323.31	36.1	36.1	37.1	42.5	115700000	85997000	70187000	68667000	81	AAGIMDWPGIEFDLAR;DAIIYALGVGAQTK;FSSPVIPGQTLR;GSGALILSEITTYDDSTGK;GSGALILSEITTYDDSTGKK;HVISGWAENDASR;ILHGEQYIEVYAPLPSEAK;NHIPAPEYFEYTSR;QPDAVFEEQTSVDQATLYR
HCON_00034590	Acyl-CoA dehydrogenase and Acyl-CoA oxidase dehydrogenase domain containing protein	44	34	34	37	39	40	38	28	30	31	29	70	52.2	52.2	67.124	617	5.42	0	323.31	64	64.3	63.2	63.4	2580900000	1911700000	1845800000	1918400000	385	AFGGVTSGPQEK;APVESQSFCMNLFR;ATGGSTGADFGAVVDPALSDSAK;AVTNQIFPYPLK;AVTNQIFPYPLKLDDDQR;DIANYFCSIASR;DKVSAFIVER;EAAHGNEYDVK;ETLHMILGPTEK;FAAFCLTEPSSGSDANSIK;FGIPASCTGSMK;FLEEVNDVVK;FLEEVNDVVKNDETSDIPR;GILLFGTDEQK;GILLFGTDEQKDK;GIQDYQLEAAIGK;GSNTAEVHFDNVK;GSNTAEVHFDNVKVPVENLLGVEGEGFK;HLQQVAK;HYATESIVYLLAANMDR;HYILNGGK;IFEGANDVMR;KFAAFCLTEPSSGSDANSIK;KLDDCIK;KLDDCIKEFGK;LDDDQRETLHMILGPTEK;LFVALTGAQHAGK…
HCON_00034600	Acyl-CoA dehydrogenase and Acyl-CoA oxidase dehydrogenase domain containing protein	51	51	41	40	44	41	37	31	35	32	28	78.6	78.6	60.8	67.349	618	5.97	0	323.31	69.1	67.3	62.5	62.1	8304200000	4179200000	4499800000	3349400000	565	AFGGVTSGPQEK;ATGGSTGADFSSVVEPDLK;ATGGSTGADFSSVVEPDLKEASSK;CTHSCQK;DKVSAFIVER;DYQLEAAIGK;EAAKGNEHDVK;EIANYFCSIASR;ETLHMFIAPTEK;FAAFCLTEPGSGSDANSIK;FFETVNDVVK;FFETVNDVVKNDETMEIPMEVLK;FGIPAMCTGAMK;GIKDYQLEAAIGK;GILLYGTEEQK;GNEHDVK;GQAVTEQIFPYPLK;GQAVTEQIFPYPLKLDDDQR;GSNTTEVHFDNVK;GSNTTEVHFDNVKVPVENLLGK;HYATESVLYLLASNMDR;IFEGANDVMR;KATGGSTGADFSSVVEPDLK;KATGGSTGADFSSVVEPDLKEASSK;KFAAFCLTEPGSGSDANSIK;L…
HCON_00034630	Hypothetical protein CBG12992	4	4	4	3	2	2	2	3	2	2	2	4.8	4.8	4.8	81.788	750	5.6	0	4.2184	2.9	2.8	1.9	1.9	97846000	78338000	102960000	33797000	19	MNDHDVPVVEVDSR;NPPLNPPR;SISYTAK;SLATVSK
HCON_00034640	Uncharacterised	25	25	25	18	19	19	19	18	19	19	19	51.2	51.2	51.2	44.334	400	4.89	0	287.36	42.5	45	41	41	2301200000	2185800000	1474500000	1501600000	215	AAMDDGDAVITAYR;AIDKEVR;CHGWTLLQGATVTEVLSELTGK;DPITGFK;EEIQEVR;ETVTLNR;ETVTLNRDDALR;EVDDAVK;EYCNAGK;FVNSGELMK;GATIDTSHMQK;GDYVPGVWVDGMDVLAVR;GFCHLYSGQEACAVGTK;GPLVLELATYR;IITSGLAK;IITSGLAKEDDLK;KEVDDAVK;LDQGPKETVTLNR;LHKLDQGPK;MESAASNLYK;RMESAASNLYK;SSASTDYYMR;STGVVYGK;TRDPITGFK;TREEIQEVR
HCON_00034650	hypothetical protein Y032_0024g910	24	24	24	13	19	16	17	13	19	16	17	26.6	26.6	26.6	116.25	1014	5.06	0	323.31	13.8	21	19	20.1	70762000	76624000	43286000	75511000	108	ACGPEFIR;APLTEDELEPVAELR;AVIQLLSVR;CLDYFAAVIK;DAPQPFAQDVLGDR;DTLELLGYLTR;EGILEDAK;ELQEQLSR;ELVLSNIVILLR;FFGVTEAPK;FYSDAEAGTDFYEK;HTAPLLVGR;ISETDLLDLIAYR;LFPSLVK;LKVDLQGAK;LQDGLFAEHER;LQSNNIVPISQIER;NAATIGLIGTQDAEAAQFK;NEFFQDFEK;SGNDDADAMEINEFGLK;SWLIYAK;TLCDENALSEVFNPILTQQR;VETLYNNK;VNQMYPFQK
HCON_00034660	Uncharacterised	5	5	5	3	4	2	1	3	4	2	1	16.7	16.7	16.7	37.44	329	3.54	0	74.844	10.3	14	7.9	3	10128000	6468300	5636300	80572000	20	ATGSVPFEK;EAGVQDDFVR;GFQWGDAK;VPDGTSIAGPLGLDSK;YKEEDPEYYDPK
HCON_00034760	Uncharacterised	9	9	8	5	5	6	6	4	4	6	5	6.9	6.9	6.4	170.14	1574	5.15	0	57.334	4.1	3.2	5.1	4.6	20796000	31040000	14177000	31241000	34	AFTCIQPK;DGVICILHSGEDGDPVPK;ECLINVEGSCPSNYLCR;LCTNSPCPSGYK;QVAVDGQCLNR;SFSLSFATSSR;SIAALGCPNNQVAYR;YYFNIVTK;YYYDAEQGR
HCON_00034770	Uncharacterised	1	1	1	1	1	1	1	1	1	1	1	7.4	7.4	7.4	13.851	122	6.14	0	26.04	7.4	7.4	7.4	7.4	0	0	3358800	2037700	6	GAQLQMNAK
HCON_00034870	C. briggsae CBR-LYS-1 protein	3	3	3	2	3	1	1	2	3	1	1	11.6	11.6	11.6	27.223	249	5.5	0	11.02	8	11.6	4.4	4.4	46541000	42534000	2896100	2745000	11	FETVCGVIVNR;LQDANISLR;TIWVQVTSR
HCON_00034910	Protein LYS-2	1	1	1	1	0	0	0	1	0	0	0	4	4	4	29.988	276	8	0.0098549	1.7487	4	0	0	0	606440	0	0	0	1	AFGGWLSAAVK
HCON_00034940	WW Rsp5 WWP and FF domain containing protein	28	28	28	20	20	21	20	20	20	21	20	28.4	28.4	28.4	125.8	1112	4.92	0	323.31	18.9	20.8	19.8	19.4	452790000	281000000	354150000	295440000	161	ACFDAYVR;ADVDLLVSK;AQAALAEYLAQSK;DAFFAVLDEHPK;EALLAQQK;EFLALLAEQTSFTR;ETVWDRPEK;EVEAELGDK;EVEAELGDKLR;FNALLVDLVK;FQELLAEAELHGK;GVATGSTFEK;IIQDEEETFSK;KDNTRPISSTPVSGTAWCVVWTGDGK;KLLENDER;KYYYNSITQENTWDKPQVLIDK;LAADAAIAAR;LANCEEDEELWVEAESPEGK;LANCEEDEELWVEAESPEGKPYFYHWQTR;LLENDER;NQANQQQQQQQPK;QMLEKPVDPAVAAELQAQR;SAEATWHEAR;SSFSSFGSK;VFFYNPSTK;VVGQTELAELIQK;YAECDLLDKEK;YLLLSATER
HCON_00035130	Lactate malate dehydrogenase domain containing protein	11	11	11	11	11	11	10	11	11	11	10	28.7	28.7	28.7	36.671	338	5.64	0	323.31	28.7	28.7	28.7	28.4	953740000	648520000	603460000	573210000	111	ADTDYSITAGSK;GIIPNLVK;GYTSWAIGLSVAK;ICVITAGAR;IVQAIMANSR;KVVESAYEIIK;LKGYTSWAIGLSVAK;NVFALSTNVK;QNLNEGEVQK;VFGSGTNLDSAR;VVESAYEIIK
HCON_00035280	Proteinase inhibitor I33 domain containing protein	15	15	15	11	11	11	10	11	11	11	10	72.6	72.6	72.6	25.061	226	4.67	0	323.31	46.9	57.1	55.8	39.8	12313000000	12627000000	9572500000	4472500000	319	APEKPSFCTEDDTTQFYFDGCMVQGNK;AVTPKEEDLPK;DLDHNEIQELK;DLDHNEIQELKEFEK;DLDHNEIQELKEFEKK;ELTSSEQQELVNYEK;ERQESLK;KQTVYQEYVQK;LRELTSSEQQELVNYEK;LTVGTISVTGGVGGSTGCVVTGNVLYANGFR;QIQQQVTNLFGGADFFSSFFNGASK;QTVYQEYVQK;QVADYKEAVK;QVADYKEAVKK;VYVGNTFAR
HCON_00035290	K Homology domain containing protein	41	41	41	25	30	26	29	25	30	26	29	40.5	40.5	40.5	136.51	1231	3.99	0	323.31	23.4	30.9	25.5	29.5	290290000	183360000	196620000	134700000	204	AAFTILSTEVAR;ACAAEIDEMIEEIR;AIDQLNK;ASSVITQQLPAPTWLHK;CDQITIQGYEAAAR;CGLHTILK;CQAVAAATGTR;DAADPNLVIIAGK;DGALTVVIK;DIIIEQR;DLQTQASR;EAHPNVVLSFPDVNKK;EIQEQNGGVVISFPK;ELEENIR;ELIESNYQQTVPIFK;ETDADKETIHLLGK;ETGVSVEVPNEDENSDTITLR;FIVGQQR;GATVNALR;GSTLQNLIPNR;IDLPEGDSGEER;IEEEEFLVDR;IEEIVEDIEK;IELSESK;IQNELANIETVEVDIPVK;KLMQDYDVNISIPK;LGEALALVYQR;LISDIEEECGGVHIR;LPEAAPAATKPLGAWSR;NNESEEITVTGPSDNVEEALEK…
HCON_00035300	Uncharacterised	1	1	1	0	0	0	1	0	0	0	1	7.3	7.3	7.3	35.269	303	2	0	4.8329	0	0	0	7.3	0	0	0	0	1	RNPDISVDDLQSEFDYQSEVER
HCON_00035340	CRE-NLP-18 protein	2	2	2	0	1	1	0	0	1	1	0	13.9	13.9	13.9	11.599	101	1	0	4.3326	0	13.9	12.9	0	0	0	284260	0	4	SDEVVEDDGELEK;SDEVVEDDGELEKR
HCON_00035400	Uncharacterised	9	9	9	5	5	2	2	5	5	2	2	9.6	9.6	9.6	102.48	915	4.22	0	20.273	5.1	5.1	2.6	1.7	32768000	29410000	958710	9625700	27	ALGGDPLLLLSNR;DCASGADEENCEK;DQPVPAFK;SWQCDGQK;TLFYDGLEEPR;WVCDGEFDCEDR;WVCDGEFDCEDRSDER;YSDLCVK;YTCPTSPPVCVK
HCON_00035440	PREDICTED: uncharacterized protein LOC102546064, partial	23	23	23	17	20	18	21	17	20	18	21	53.4	53.4	53.4	43.174	384	5.26	0	323.31	52.9	48.2	44	53.4	1400100000	1459300000	658360000	871110000	208	CPPVTVDQSETLPEK;CPPVTVDQSETLPEKK;DFLATQCK;DFLATQCKDVAEDGEDKE;DPASDGGISK;DVAEDGEDKE;GAHSTGPFFQVVGYQFGSYR;GKNHLEIFAK;GKNHLEIFAKDPASDGGISK;GSGDVGKPSIYSQQDISK;KAEENENIQIVEYGEMPR;KKAEENENIQIVEYGEMPR;KPLDFSK;LFAFCQEAGEGLFR;LQQDHGVVIYDVNHLK;MMKPLPYVTLSK;NHLEIFAK;NHLEIFAKDPASDGGISK;RKPLDFSK;VHDCLDK;VHDGSLDAAIIATK;YDFITDAVNLQK;YEVDCADYAAAK
HCON_00035460	Ribosomal protein L29 domain containing protein	5	5	5	4	4	4	3	4	4	4	3	39.8	39.8	39.8	14.3	123	5.02	0	313.72	32.5	32.5	32.5	25.2	93685000	81325000	60924000	56401000	32	LLSEQSSELASLR;LTAHEQSLR;SQHKPIDLR;VHTIIHQTQK;VTGGAPAK
HCON_00035475	FMRFamide-related peptide domain containing protein	3	3	3	3	2	2	2	3	2	2	2	19.2	19.2	19.2	11.893	104	2.32	0	84.935	19.2	12.5	12.5	12.5	234990000	70281000	122850000	55656000	29	ELLELLR;LVEVSPEDIER;LVEVSPEDIERER
HCON_00035500	Nitrilase cyanide hydratase and apolipoprotein N-acyltransferase domain containing protein	10	9	9	6	6	6	5	5	6	6	5	32	28.4	28.4	43.471	387	4.95	0	23.546	21.7	17.3	22.2	17.3	21947000	41573000	39049000	13748000	26	AYEVLAK;AYEVLAKEEEQR;DDVLWNAAVVISHTGK;DGVLIAEIDLNLCR;EAQDIASK;ESFPNEFTSGDAR;IAAIQFSIVLPTTAPVEEQRK;SAAIANHCFTVPINR;SFTAAADPNYKPDIHR;VAINVCYGR
HCON_00035510	Tetrahydrofolate dehydrogenase cyclohydrolase domain containing protein	13	13	13	9	11	9	12	9	11	9	12	52.2	52.2	52.2	34.501	316	4.77	0	323.31	40.5	45.9	38.6	49.7	217860000	178680000	165570000	205290000	90	AAEVGAEGK;ADILVVAIGK;ATGDDNYVCGK;DIKEQCLK;EEDPSFNAVLAIVQVGNRPDSNVYIGAK;GDWIKPGAVVIDCGINVEEATEPGKK;IHPLKDVDGLTR;LFGDVDFEEAKK;NAIDADAVIDR;NTYEQAVAR;REEDPSFNAVLAIVQVGNRPDSNVYIGAK;TIFPCTPYGCLYLVQK;VAQLISGLEISK
HCON_00035520	Nitrilase cyanide hydratase and apolipoprotein N-acyltransferase domain containing protein	19	19	18	17	15	14	15	16	15	14	15	58.5	58.5	58.5	42.85	386	4.98	0	323.31	53.9	49.7	49.5	45.3	732920000	541920000	649800000	603310000	171	AAHPDYQPDIR;AKDGVLIAEIDLNLCR;ANDGNFELQAYEVTAQSEQLRPPR;ANDGNFELQAYEVTAQSEQLRPPRK;AYPELPIPEEAK;DEAKDDVIWNAAVVISHTGK;DFGHFYGSSYIAAPDGSR;DGVLIAEIDLNLCR;DYDEVRR;FLSQLAAK;IAINICYGR;LPWTEFAESAEHGPTTK;NAAIANHCFTAAINR;SSTVEFEGVESALK;SSTVEFEGVESALKK;VAVIQNSIASPTTAPVDEQKK;VGTEVFPNEFTSGNGLPAHR;YGIVIINPILER;YGIVIINPILERDEAKDDVIWNAAVVISHTGK
HCON_00035530	Protein ZK84.1	6	6	6	5	4	3	3	5	4	3	3	17	17	17	41.206	394	5.67	0	21.218	12.9	11.9	9.4	9.4	57298000	35283000	21779000	12070000	27	AHAIGEFAVNTPTGIYPIK;AHAIGEFAVNTPTGIYPIKDINK;AVADSNIDEK;IETTETAGGAAEATAK;QIFNFAPLATK;VNAILEK
HCON_00035540	Peptidase M13 domain containing protein	2	2	2	1	1	1	1	1	1	1	1	3.6	3.6	3.6	83.952	724	3.33	0	11.13	2.1	1.5	1.5	1.5	384810	0	928980	468280	7	DFYVLAENEER;HVLLIDQPALNLFAR
HCON_00035610	Like-Sm ribonucleoprotein and Adenylate kinase domain containing protein	12	12	12	9	11	10	9	9	11	10	9	57.1	57.1	57.1	26.026	233	4.7	0	323.31	47.2	51.9	47.6	47.2	404260000	358740000	369440000	261340000	139	EVPSDKSPEEVYLEVEK;FVLFLSCPVDVCISR;GFLIDGFPR;LLENAMDAAGDAR;LYNVVFVLGPPGSGK;NGTIVPVEITCK;NQDNLEGWER;QGSEFGQLIENHIK;RVETYNNQTLPIIQHYEK;SPEEVYLEVEK;TDDNEESLRK;VETYNNQTLPIIQHYEK
HCON_00035615	Uncharacterised	2	2	2	2	2	1	2	2	2	1	2	18.8	18.8	18.8	14.367	128	4.86	0	11.669	18.8	18.8	8.6	18.8	10294000	6258000	524910	4904000	11	IEESLAASNSK;YYCDINQGFLLIR
HCON_00035620	PREDICTED: 40S ribosomal protein S9	13	13	13	9	11	9	10	9	11	9	10	47.4	47.4	47.4	22.203	190	5.56	0	72.611	28.9	37.9	37.4	37.9	507950000	573500000	378040000	573860000	92	ELLTLEEK;ELLTLEEKDPK;ELLTLEEKDPKR;ERLDQELK;IGVLPEDR;LFEGNALLR;LIGEFGLK;LQTQVFK;MKLDYILGLR;QVVDVPSFIVR;SPFGGGR;SPFGGGRPGR;VEDFLER
HCON_00035630	Hypothetical protein CBG07207	2	2	2	2	1	1	1	2	1	1	1	12	12	12	20.208	175	2.33	0.0058382	1.9525	12	4.6	4.6	4.6	1432900	1717200	2270000	2138800	4	FEDEIQSPVESYK;TLESELEK
HCON_00035650	Zinc finger domain containing protein	5	5	5	2	3	4	2	2	3	4	2	15.5	15.5	15.5	41.454	354	3	0	28.234	6.8	9.9	13	5.9	6111000	3090500	5689700	4704400	13	DTEDEFDEFGR;EGEWACPDPK;GLFAAEDWVCSK;TCNVCNAPK;YDLTADPEIAEIK
HCON_00035660	Clathrin coatomer adaptor and Coatomer domain containing protein	34	34	34	23	21	22	23	23	21	22	23	42.9	42.9	42.9	106.28	957	5.24	0	323.31	31.1	26.4	27.6	26.5	442240000	347640000	481570000	469450000	211	AAATAYIDLIVK;ADASIGENLFDLSLSQALGTAPK;AECMFILASIINLGK;CVYNLLQSSSAAVR;DLQHPNEFVR;EFLQYLSTVTNMK;FDFSSSK;IDIMDYIVPGNVTDAEFR;KNIVEVDK;LAEQFTK;LLAQGCSELEDVFVER;LLEGEEPTHEETSEK;LLEGEEPTHEETSEKK;LLQEMILVCDAYR;LVDKPTPITLAPADFANIK;NAVCAIFTIYR;NCVYLQDIK;NIVEVDK;NVEDMVMFLK;QNITEDDLDR;QQDKTDEIATK;SQGMALTLGDK;SSGELPCYTLIHVPTDADLPNEAQLK;SSLGELPIVESEMR;STSASAEEAGR;TIMFTQLSAR;TLHAATIK;TLLIFWEVVPK;TLNLALDLVSSR;VAS…
HCON_00035680	Acyl-CoA-binding protein and Crotonase domain containing protein	23	23	23	21	18	20	19	21	18	20	19	49.6	49.6	49.6	41.95	383	5.42	0	323.31	49.1	47.8	46.7	40.2	1905000000	2136500000	765930000	1638700000	234	AAEFLILNK;AAEFLILNKK;AASASKEEVK;AKFDAWSK;DEAQAQYAK;ECAAAIAAFLSR;EEPDVDVK;EEVKEMAETAAEVLK;EMAETAAEVLK;FNAITLDMYK;GIIAALK;GISKDEAQAQYAK;IKGISKDEAQAQYAK;KFNAITLDMYK;KLTAHQALDAGLVNEVIANNEFETR;LQMYALFK;LTAHQALDAGLVNEVIANNEFETR;QATVGDVQGSR;QATVGDVQGSRPGMMDFAGR;QHSSLPPESLR;STSITVITGTGNFFCSGNDLSNFAK;TLKEEPDVDVK;VNEIECK
HCON_00035770	hypothetical protein Y032_0015g2770	27	27	27	24	23	22	23	24	23	22	23	42.7	42.7	42.7	68.392	633	5.14	0	323.31	36	39.2	33.5	35.1	1597200000	1519700000	1486400000	1307500000	234	ALSYGAK;DDALFNR;FATDTER;FGVPVIVCVNK;GCDSNLR;GCDSNLRK;HEYLDENIGLVEK;IACEIYGADGIELSSEAMEK;IVVASDTNGKPVTADDIGVTDALTVLMR;KALSYGAK;KQIENANK;LETPVPSDIAISR;LGIPEVDDANK;LGIPEVDDANKLSPEQR;LVGEDGYVITEAGFGADIGMEK;NFTLPIR;NIEQLAEEIGILPEELDPYGK;NIEQLAEEIGILPEELDPYGKK;NSFACVR;QGQRPLSAVQK;QIENANK;QPSQGPTFGIK;RYEEQGFGELPICMAK;THLSLSHDPTK;VSLGVLQR;YEEQGFGELPICMAK;YVVVTAITPTPLGEGK
HCON_00035900	Cellular retinaldehyde-binding triple function domain containing protein	4	4	4	2	2	2	3	2	2	2	3	11.1	11.1	11.1	45.216	398	4.36	0	5.2407	6.3	6.3	6.8	7	1697900	2009500	2530900	7872200	10	ESIGEDVLYENWGGTR;FVFDNTHSK;KVDVIVPK;YDSSNDLPADK
HCON_00035950	Gamma interferon inducible lysosomal thiol reductase GILT domain containing protein	10	10	10	8	9	8	9	8	9	8	9	34.1	34.1	34.1	29.897	261	5.11	0	323.31	30.7	29.1	28.7	29.1	301960000	461690000	502100000	428100000	98	AAEATDNVWPDQHR;CSVIPPAFWCTNK;FVNIEFIPYGNAK;LGEELQMK;MIQSCLVSR;SCGFTDVCK;SCGFTDVCKR;TLSVSDDIQR;WITESLPTIFK;WITESLPTIFKK
HCON_00035980	Hypoxia induced protein domain containing protein	6	6	6	3	4	2	2	3	4	2	2	44	44	44	18.912	175	6.15	0	56.339	16.6	22.3	12	10.9	50051000	35805000	6407200	23855000	19	ESNPSPSPPIYSPPSPAIQENEDEGVMTIR;FNSENMVK;GIFSWFNSK;KGTYEYDK;QHKPLADSGR;YTSIPSIPVSGR
HCON_00035990	Protein M05D6.6	2	2	2	0	0	1	1	0	0	1	1	13.4	13.4	13.4	17.591	157	2.25	0	56.591	0	0	8.3	8.3	0	0	15527000	20675000	4	ASFDQQMK;GADAETGEAPTAR
HCON_00036030	Hypoxia induced protein domain containing protein	4	4	4	3	2	1	2	3	2	1	2	29.6	29.6	29.6	16.474	152	6.44	0.00092678	3.4436	15.1	9.2	4.6	19.1	69114000	70392000	14250000	29256000	8	ENLTPEQMK;FSGIPAIPTDIGYDSGKDIGGK;KGSYEWK;SSFVGDK
HCON_00036040	Beta-lactamase-related domain containing protein	4	3	3	2	2	3	3	1	1	2	2	8.3	6.2	6.2	58.878	519	6	0	4.4655	5	3.9	6.7	6.7	882340	1288400	1131000	525570	7	AGLAYTDK;AVAAICVAQLVDQGR;LAYDDLVTK;VVDLWGGYADK
HCON_00036046	Acireductone dioxygenase domain containing protein	4	4	4	3	4	1	1	3	4	1	1	27.8	27.8	27.8	19.33	162	2.64	0	14.249	16	27.8	4.9	5.6	94232000	68146000	13348000	189780	15	DGTGYFDVR;LCTVEMTPGWEERLDELAK;NATTTDLDK;SAEDEWIR
HCON_00036100	Ras family protein, partial	2	2	2	1	2	0	0	1	2	0	0	10.4	10.4	10.4	22.963	212	7.43	0	7.0204	5.2	10.4	0	0	4735400	3697300	0	0	7	VAVFGAGGVGK;WGTGFIETSAK
HCON_00036210	Galectin domain containing protein	24	21	21	17	18	20	19	15	15	17	16	72.5	66.3	66.3	33.094	291	5.8	0	323.31	50.2	64.6	52.9	61.5	1027200000	696610000	1063800000	481780000	168	DSPDFSGNDVPLHVSVR;EGKNPFEK;FASYAHR;FDEGKLVFNSYTK;FNINLHK;FNVNLLK;FTVSINR;GAWGKEER;GVGFDLEIK;IDPHEVGGLQIQGDVELSGIQIVGN;IEPGQTLIIR;IKPGCVIR;KFNVNLLK;KFNVNLLKK;KGDAFDIR;KNGDIALHFNPR;LVFNSYTK;NEEYAYQIFVNGER;NGDIALHFNPR;NSFVNGEWGNEER;TFNIPYR;TLVIYGTPEK;TLVIYGTPEKK;YYPVPYESGIAENGLIPGK
HCON_00036280	DAF-22	38	38	38	32	31	34	29	32	31	34	29	69.5	69.5	69.5	56.877	521	5.42	0	323.31	65.3	64.1	61.6	55.7	1421700000	891730000	1122400000	925530000	289	ADQAFMQGK;DSDFMNIAAGK;DWDYPDMVK;EAVNMALDDCSLK;EFSLDQVMNAR;FCKPGSR;FLEQNPR;GDNTYGGK;GGTIVDR;GGTIVDRGDNTYGGK;GHPIGATGVAQVVELSNQLR;IAMQHNIGIGGAGVVGLYR;IIITGEDGTVK;IIITGEDGTVKK;INEEKELVK;ISSDLYK;ISSDLYKK;KISSDLYK;KIYDFMGLLECSPTSDGSAAAVLCSER;KVEVEITIK;KWTIDAK;LAYPSSTCPPTTK;LKADQAFMQGK;LKGNIAK;LKPQAVEIVGLELGTDQPSVFK;LKPQAVEIVGLELGTDQPSVFKENSNIK;MATGSLDTQAGNSDGR;MIGFDMIK;NHLHSVHNPNSQFTK;QIIESGNSDVVLACGF…
HCON_00036310	DNA RNA helicase domain containing protein	15	15	15	7	9	10	10	7	9	10	10	37.4	37.4	37.4	48.754	428	5.42	0	82.163	17.1	21.5	26.4	25	209500000	230000000	189880000	206890000	79	CGALHQLLSEQNFPSIAIHR;DFLLKPELLR;ELAFQISK;GLAISFVSDESDAK;ILVATDLFGR;LLELLDLLEFNQVVIFVK;LTLHGLQQHYVK;QMPQEER;QVMMFSATLPK;RDVQEIVK;TLNSVQDR;TNCPHIVVGTPGR;VAVFFGGMPIK;VAVFFGGMPIKK;YFVLDECDK
HCON_00036440	Taurine catabolism dioxygenase TauD TfdA domain containing protein	16	16	16	13	12	13	12	13	12	13	12	46.8	46.8	46.8	48.354	419	4.67	0	222.95	39.1	37	37.5	34.4	127280000	54992000	82963000	85655000	92	AVPDIGER;DEYHNAPNCNR;EQPEAFDILTK;FDSDWLLFR;FDYSAVLIDDK;FGLENGDTVLWANTR;IENDQLVIDWEGTQSR;IFTDYCYK;IGLIQNTHFGK;IVSVSQPVNR;KLALPSAQPSA;NPSDELAR;QVYLFPDTTWDKEEIER;TLTGCYFTWDIIK;VFEVATKPDASNMAYASR;YSIEFIEEGFDVHEGPDGK
HCON_00036460	Uncharacterised	8	8	8	5	6	7	6	5	6	7	6	51.8	51.8	51.8	17.509	166	4.3	0	323.31	38.6	31.9	45.2	42.8	179520000	250460000	172140000	104570000	54	AGQVGSAVK;DAGSFFSSAGR;DAWDVTK;GGQEAATAVENGYDK;NWAEGAVETVK;SAASSVADR;SAASSVADRGEQFGK;TVQNTAQSGADWIQDAAR
HCON_00036500	DNA RNA helicase and Helicase-associated region and Domain of unknown function DUF1605 domain containing protein	1	1	1	0	0	1	1	0	0	1	1	1.4	1.4	1.4	116.31	1014	1.17	0	7.0868	0	0	1.4	1.4	0	0	0	523650	4	SIPTEYVEETEEVR
HCON_00036520	Uncharacterised	6	6	6	3	4	3	4	3	4	3	4	18.4	18.4	18.4	28.859	288	3.62	0	323.31	12.5	14.6	12.5	15.6	143080000	135820000	88786000	109910000	32	EGVCTCESGNACPSGAK;GEKGPVGEK;GPTGEGGPK;GPVGEKGPTGEGGPK;GSPGFSGR;QCPPGPQGQR
HCON_00036530	Uncharacterised	2	2	2	1	1	2	0	1	1	2	0	4.4	4.4	4.4	67.594	589	6.71	0	5.4323	1.7	2.7	4.4	0	0	175910	424040	0	6	AFAFQPELVR;SFLSVPFAEPPIGEQR
HCON_00036590	Protein of unknown function DUF778 domain containing protein	1	1	1	0	0	0	0	0	0	0	0	9	9	9	18.814	166	2	0	42.021	0	0	0	0	0	0	0	0	1	LSADAVEGGAEAYDR
HCON_00036600	U2 small nuclear ribonucleoprotein A	9	9	9	7	4	6	5	7	4	6	5	33.4	33.4	33.4	35.589	317	5.44	0	44.251	24	10.7	25.9	22.1	145740000	8319200	18194000	8920400	34	DQFDVIDLTDNDIK;DQFDVIDLTDNDIKR;IQSAIASAR;KLEYITFIGNPITHK;LDNLPLLK;LTVELIDNAPQFINTVR;SLAEVEYLQSILASGR;STAAPSETENAELQR;VHYIQPDIGEK
HCON_00036640	hypothetical protein Y032_0070g452	114	114	114	89	91	94	87	89	91	94	87	38.2	38.2	38.2	424.38	3783	4.46	0	323.31	29.3	29.3	30.9	29.8	4601500000	3555300000	3398900000	3339500000	941	ACGNNECVK;ADGAPIPFGASDLDGVLAISSTLK;ADYICDGEPDCR;ADYICDGEPDCRDR;AEAPPATVHVTQPTR;AELTDDGEYLCTAEDPR;AGPLETR;AIEFVDFSEAVGQVLYWK;ASQHEAGQYVCTATDPR;AVAVPEAYINWR;CEAFGEPEPEVEWLYDPGPER;CKPGFIGDAR;CNVEDDNGVVIGSAYTAVSVGYSDR;CTVQGAK;CWVEGDPQAR;CWVPGIPDCQITWHK;CWVPGNPEAELK;CWVPGNPHVDLSWR;CWVPGNPQAVIR;CWVPGNPR;DFDDAAAGMYK;DGGPLPAGTLDR;DGSDEVGCVQPTVVEPPETNK;DGVLTIPQTSK;DIDRSNDFDYSK;DQDIDNEGADEVQISVYPTEAQVR;DQL…
HCON_00036660	MIF4G domain containing protein	3	3	3	2	3	2	1	2	3	2	1	9	9	9	41.789	368	6.22	0	114.36	5.7	9	5.2	1.9	28569000	19585000	22302000	43461000	11	DFGDFVKEEEER;TVIQLVK;VGEALLEQLDDLLK
HCON_00036670	Uncharacterised	2	2	1	0	1	1	0	0	0	0	0	4.9	4.9	2.3	52.521	470	2.8	0.002867	2.3227	0	2.6	2.6	0	0	65161	149550	0	3	GDDSAYIIEPR;WLAELCDDFGPR
HCON_00036680	hypothetical protein Y032_0070g432	4	4	4	1	0	1	0	1	0	1	0	6	6	6	69.195	614	3	0	18.054	1.5	0	1.5	0	14629000	0	1941400	0	5	ELGIEVSPMCDR;GNVTIEK;IPEEPESAR;SVSEMASSK
HCON_00036740	putative butyryl-CoA:acetate CoA-transferase	13	13	13	10	9	9	9	10	9	9	9	28.2	28.2	28.2	50.18	458	5.43	0	323.31	22.7	21.8	21.6	21.6	379220000	240940000	297490000	176690000	79	AIMAISSR;DLRPIHIILGGK;GFCTFGPNLDTSK;IAHPDDRER;IDYFVECDR;IVTTLSEGAGVTTTR;RVDSHGIK;TFPVDVALISVSPPDDR;TGVINNTK;TGVINNTKK;VIALVNPK;VPWTDEK;YVVTEYGIAYLGGK
HCON_00036750	hypothetical protein Y032_0494g2462	3	3	3	1	1	2	1	1	1	2	1	4.1	4.1	4.1	107.17	955	1.92	0	8.8087	1.2	2	3.1	2	1645400	659170	2301700	401960	7	DHPDTVDDLFR;NWVNELLQR;YDTEEEGIPDRDGDFADFR
HCON_00036770	CDK-activating kinase assembly factor MAT1, partial	10	10	10	5	7	5	5	5	7	5	5	25	25	25	48.167	408	5.34	0	28.499	10.3	16.9	10	10	100430000	99867000	157550000	77374000	35	EASKFPQYNYR;EGKENLEAIR;ESNVPAEVILDR;FPQYNYR;GVTDPIRLEELLK;KEDFPTLR;LLINGPPLPNKDELEAK;NAGPCHVCGK;SVWISLYK;VAGGFTTHTGCLR
HCON_00036810	Uncharacterised	4	4	4	2	2	2	2	2	2	2	2	34.4	34.4	34.4	20.23	180	6.52	0	12.966	17.2	13.9	15.6	15.6	1565200	16577000	5848700	14308000	17	CYYANTDAIIYVVDSADRDR;FQVWDLGGQTSIRPYWR;ILILGLDGAGK;QDIPNCLTPAEVHK
HCON_00036820	Uncharacterised	3	3	3	2	2	3	1	2	2	3	1	14.3	14.3	14.3	28.768	251	3.6	0	20.687	9.6	8.8	14.3	4	1904100	1990300	1660100	353550	11	ASGADSFLDNLAAK;EVVEAEQALK;YFNTEDLYEILR
HCON_00036840	catalase	34	31	25	32	30	30	30	23	22	22	23	65.9	61.4	53.1	58.071	505	4.8	0	323.31	56.6	59.2	60	61.6	3398300000	2081200000	1770500000	1667100000	324	AIQNFVK;DGAACYDNQGNAPNYFPNSFNGGVECPR;DLYNAIER;DPMQFPNFIHTQK;FMNGYGSHTFK;FSTVGGESGSADTAR;FSTVGGESGSADTARDPR;GDFPQWK;GEPVYCK;GGGAHGIFEVTHNITK;GTPDGFR;HESIDENNFEQPR;IDAYNSTR;KIDAYNSTR;KKIDAYNSTR;LGPNYNQLPINCPFR;LHIQVMTFEQAER;LNPFDVTK;LSGEDPDYSIR;LVENIFSTMK;NLSAEDAAR;NPQTHLK;NYFAEVEQAAFSPAHVVPGIEFSPDK;PKYDPSDLQLQNYK;QTPCFAR;RNPQTHLK;TNVLTVGPR;VHPDFGNK;VLNNDER;VLNNDERER;VMTTSNGAPIADK;VWPHSEFPLIPVGTMTL…
HCON_00036850	Uncharacterised	14	5	5	9	8	10	10	1	1	2	3	30.5	14.3	14.3	59.977	524	5.13	0	44.352	14.1	12	21.8	23.7	0	0	1352700	4175100	10	DLYNAIER;DPLQFPNFIHTQK;FMNGYGSHTFK;FSTVAGELGSADTAR;FYTEEGNWDLVGNNTPIFFIR;GEPVYCK;LAGEDPDYAIR;LGPNYVQLPINCPYR;NPQTHLK;NYFAEVEQAAFCPAHVVPGIEFSPDK;QTPCFVR;RNPQTHLK;VHPDFGNK;WPMNPFDVTK
HCON_00036870	catalase	39	39	33	33	36	38	36	28	31	32	30	79.6	79.6	69	61.141	539	5.26	0	323.31	63.5	65.1	76.1	70.5	20994000000	15809000000	16022000000	12261000000	751	DGAACYDSQGNAPNYFPNSFNGHIECPEAADSR;DPIQFPSFIHALK;FMHGYGSNTFK;FSTVAGESGSPDTAR;FSTVAGESGSPDTARDPR;FYTEEGNWDMVGNNTPIFFVR;GAEPPEPR;GDFPQWK;GEAVYCK;GESEQPSQSNAK;GGGAHGIFEVTHDITK;GPMLMQDAVYINEMAHFDR;GTPDGFR;HESITEDNFVQPR;IFSEIGK;IKNLSAADAAR;LAGEDPDYAIHDLYNAIEK;LFIQVMTFEQAAK;LGTNYTHLPINCPYR;LVENGFVMMK;LVNDKGEAVYCK;MIANFEQVHK;MIANFEQVHKDFADK;MLISGLASK;MSKPDEPTVVQLEDYK;NKPQLMTTSYGAPISDK;NKPQLMTTSYGAPISDKTN…
HCON_00036900	hypothetical protein ANCCAN_20218	2	2	2	1	2	2	2	1	2	2	2	25.3	25.3	25.3	10.713	95	1.9	0	323.31	17.9	25.3	25.3	25.3	11853000	79192000	103780000	72120000	36	CTENVCR;TEPILDDGLPISIAEER
HCON_00036950	Uncharacterised	7	7	7	6	6	5	3	6	6	5	3	22.1	22.1	22.1	45.128	412	5.08	0	36.688	16.3	16.3	13.3	7	64166000	63645000	46439000	26738000	39	APQAFVDMMAGK;ETIYEGLCK;FIADCSDLVK;SRPQTIVISGAAGSCGSLAGQIAR;TLYLSVDPAQR;VIGICGTEEK;VLVSEFGFDGAINYR
HCON_00036960	Uncharacterised	21	21	21	12	15	13	12	12	15	13	12	28	28	28	84.349	762	5.37	0	89.272	14.8	19.7	17.5	15.9	945130000	218910000	133210000	168300000	85	EASVLSEMFPLK;EQVREDGQCK;FMVATASGK;IICAQKPHICNDFGTTHQCLNVLTNLR;LLHNINR;LNSATLEAQR;LYGVQFHPEVDLTPSGR;QIIGNTFIR;QPATALEVEYR;QPFPGPGLAIR;RQPATALEVEYR;TGEGEPLDR;THHNDTALVR;TLGLPEQLVNR;TLQEADHLATEALYGR;TVAPGFK;TVDPELK;TVDPELKR;TVGVQGDSR;VAVLDFGAQYGK;YAVIIPK
HCON_00036970	Uncharacterised	11	11	11	6	9	10	11	6	9	10	11	45.6	45.6	45.6	30.786	272	3.72	0	323.31	24.3	39.7	42.6	45.6	228890000	344170000	220160000	214030000	104	DKETGKEYLLCDYSR;EKQEEIVR;EYLLCDYSR;KLEIEANAAFESYR;KVIGDLR;MIEDQESK;QIDQDSPVNDQNTHLVNIGR;RLPPQQCER;SEQQLDCALDLMR;SPWTNTYDPPAEDAQLPSEK;STINEIYFGK
HCON_00036980	Uncharacterised	7	7	7	4	5	4	4	4	5	4	4	6.5	6.5	6.5	105.73	954	5.67	0	27.365	3.7	4.7	3.9	4	37549000	48809000	13062000	15467000	27	AANEQEISK;LVVGACWHGR;QLTLPTTK;QQAMAQFFK;SALVTVNVK;SEPVVLK;VKDATTLDCK
HCON_00037000	Uncharacterised	17	17	17	9	12	7	9	9	12	7	9	20.6	20.6	20.6	107.07	933	4.12	0	323.31	10.1	13.2	8.6	11.5	514510000	533910000	12109000	32478000	69	AHMENPNAIILCIQDGSVDAER;ALGYFGVVTGR;DGVLKPSQMTTK;DSIESQADAFR;EFDLTREDDLR;EVLDEWSQDAEIK;FNLETEWR;GVIEVPTEAIR;LTCNALR;NLTNPDR;QGFNEGDIDCQAVVLFHR;QQITNAEQR;QSLTDEDILVIK;SNVTDLVSSIDPTGK;TILVLTK;TQSQYQR;VVVVGDQSAGK
HCON_00037010	Uncharacterised	6	6	6	4	5	4	4	4	5	4	4	27	27	27	25.17	230	3.44	0	323.31	14.8	22.6	22.6	18.7	93061000	66070000	56134000	63337000	23	AGTTSTSTESENEGLR;AGTTSTSTESENEGLRK;GGCIDFGR;GVAVAMPGSQLNGEIPWR;NNNDHLDGK;VIFMPDDGRR
HCON_00037020	Uncharacterised	6	6	6	2	2	1	2	2	2	1	2	22	22	22	33.925	295	5.61	0	43.556	7.5	7.5	3.7	6.4	3003100	523420	1428200	18088000	14	AGQPVNDK;ALGTLMGFYEK;DPHCAIFNPLR;EVTMENGLEQLER;LLEYVNEVTSR;LLEYVNEVTSRDELPADATMGR
HCON_00037040	Uncharacterised	34	34	34	27	25	26	27	27	25	26	27	56.8	56.8	56.8	78.824	669	4.5	0	323.31	48.3	46	39.8	43.6	1591300000	451300000	714500000	595540000	238	AINYYPDFADTVFR;AMYGADVMLK;AYVYNNFWIR;DADVLWLK;DLSRPLR;DQLEAGGIPPELWGSLYSK;DYADNILAR;EFELEEEIER;EFELEEEIERQPPDENFFISGR;EQLEEHPQLVDR;EVADGEEICR;EVADGEEICRDYADNILAR;EVQPTLLEFNFMPDCER;FEHFLHGHK;GMDMFVSNDLR;HVEAAHTCIK;ILCEETDEGR;ISHSDTPNVR;IYADGLQMIESLSEVK;LCSIVQEDDTMIDAILR;LDDVNTHFTVFNYGDDTK;LESVDAR;LMQQTFDAGNYFR;MQASSEGNAPLPR;NALDAACHWDPPR;NLHPIDEYNIFLIDHAWTFRPQQAR;NWSVFATR;QINQVLR;QPPDENFFISGR;TLDA…
HCON_00037070	Uncharacterised	4	4	4	4	4	3	4	4	4	3	4	59	59	59	12.589	117	6.2	0	166.6	59	59	51.3	59	1064500000	1069900000	517990000	455770000	146	MSDVEHLWK;QGEMVLGK;TMEILTDGVCLQSEVPPIPVAETPLFHGPQNK;TSDAFTNTLHLIAAPTQEVR
HCON_00037080	Major intrinsic protein domain containing protein	3	3	3	1	1	2	1	1	1	2	1	7.6	7.6	7.6	31.239	289	7.47	0	127.97	5.5	5.5	5.5	5.5	511310000	511710000	532540000	662020000	27	YVVLTGNQELK;YVVLTGNQELKPLTGK;YVVLTGNQELKPLTGKEVVEEA
HCON_00037200	PREDICTED: guanine nucleotide-binding protein subunit beta-1	11	11	11	7	7	8	7	7	7	8	7	45.6	45.6	45.6	37.393	340	4.73	0	323.31	22.6	22.6	26.5	23.5	249060000	259880000	158860000	87485000	86	AANDTTLASVASNLEPIGR;ADQELAMYSHDNIICGITSVAFSK;AGVLAGHDNR;ELPGHTGYLSCCR;KAANDTTLASVASNLEPIGR;LIVWDSYTTNK;LLFAGYDDFNCNVWDSMR;NLVSASQDGK;SELDQLRQEAEQLK;TFISGACDASAK;VSCLGVTEDGMAVCTGSWDSFLK
HCON_00037230	Ras domain containing protein	7	7	6	6	5	5	5	5	4	4	4	42.6	42.6	38.9	24.519	216	5.6	0	323.31	33.3	28.2	26.9	26.9	105390000	93835000	147080000	64046000	54	AAAGAQQPAQGDQNFDYMFK;LLIIGNSSVGK;LVEIICDK;MAESLDKDPQQQPK;QLADQLSLEFFETSAK;TITTAYYR;TYSWENAQVVLVGNK
HCON_00037380	Zinc finger domain containing protein	1	1	1	1	1	1	0	1	1	1	0	6.4	6.4	6.4	19.092	172	3.33	0	69.273	6.4	6.4	6.4	0	0	1090700	414510	0	6	LLEQIPADEFR
HCON_00037440	Tetratricopeptide TPR-1 domain containing protein	3	3	3	2	3	1	2	2	3	1	2	20.1	20.1	20.1	18.559	174	4.87	0	77.084	10.9	20.1	5.2	14.4	23493000	22699000	17918000	14653000	15	AADLGSSFAK;SACQAFVQR;TDEAVADLNQAISLSK
HCON_00037470	Oxoglutarate iron-dependent oxygenase domain containing protein	4	4	4	1	1	2	0	1	1	2	0	9.5	9.5	9.5	59.908	514	5.33	0	44.879	2.7	2.7	4.7	0	243800	305940	3441100	0	5	GVDYEGGGVSYPR;IALFIYNSQQSNIK;LAGGYENVPTR;YLNYLANYVSK
HCON_00037480	GNL3L Grn1 putative GTPase and GTP-binding protein domain containing protein	2	2	2	2	1	1	0	2	1	1	0	4.1	4.1	4.1	62.255	558	3.4	0	7.1643	4.1	2.2	2.2	0	1480700	87009	128980	0	4	EFDIDGLDNDLK;VGVVGFPNVGK
HCON_00037600	Zinc finger domain containing protein	4	4	4	3	2	2	2	3	2	2	2	9.7	9.7	9.7	40.781	351	6.15	0	5.7916	6.8	4.3	4.6	4.8	20598000	22280000	8134300	9583400	12	EVGGELYCLR;LYGNVCYK;SQSPSTLQR;VVTALGK
HCON_00037680	Got1 protein domain containing protein	1	1	1	1	1	0	0	1	1	0	0	10.6	10.6	10.6	15.541	141	8	0.0020655	2.665	10.6	10.6	0	0	340930	239090	0	0	5	SIPGVSTITYLPGIK
HCON_00037700	ABC transporter domain containing protein	14	14	14	14	14	13	13	14	14	13	13	43.3	43.3	43.3	32.213	300	5.32	0	323.31	43.3	43.3	43.3	43.3	6380400000	4877000000	3565800000	2692500000	200	EGEEFTIGHLR;ETICGTMGQPDCDK;ETICGTMGQPDCDKIDLPSGYK;GNSVFYR;GVGSVVGIEDVGTDKPPMPLSMQLGGGK;IDLPSGYK;IVGVGTGSR;QGAAQSGTPWLTHSGK;QGAAQSGTPWLTHSGKPSGK;TLNIENK;TPTVSNTK;TYKEGEEFTIGHLR;YGVYSIEGCVTEAK;YGVYSIEGCVTEAKK
HCON_00037790	Phospholipase A2 domain containing protein	1	1	1	1	1	1	0	1	1	1	0	5.4	5.4	5.4	18.805	168	2.2	0.0028736	2.3534	5.4	5.4	5.4	0	2395900	2709600	1637500	0	3	CYDAAVDNK
HCON_00037815	Alpha-D-phosphohexomutase domain containing protein	34	34	34	27	29	26	27	27	29	26	27	57.1	57.1	57.1	61.837	567	5.35	0	323.31	48.9	50.4	50.4	52.4	2933000000	2981700000	2058600000	1982100000	357	DYVELMQK;EAVNVIIK;EKDGVWAMLAWLQILADR;ELSANNVSYK;GATLVVGGDGR;GEHDFGAAFDGDGDR;GLEVFETPTGWK;IDGGIILTASHNPGGPK;IVFEDGSR;IYLCGEESFGTGSDHIR;KGATLVVGGDGR;KIDGGIILTASHNPGGPK;KLISGELTGK;KLSVEDIVK;KVAGFAR;LADNFQYTDPIDGSVATK;LFAPAQDLLR;LFAPAQDLLRPLVLIALDLCK;LISGELTGK;LISGELTGKR;LSGTGSAGATIR;LSVEDIVK;LYVDSYIPASDTNR;MEQFTQR;NLVEQLR;PGTSGLR;RGEHDFGAAFDGDGDR;RVPEFQQQHYTENFIQAVLDGGLGSK;SMPTAGAVDLVAK;TVPKPDFGGGHP…
HCON_00037830	Diacylglycerol kinase domain containing protein	3	3	3	1	1	0	0	1	1	0	0	9.7	9.7	9.7	50.404	445	5.86	0	133.24	1.8	1.8	0	0	847100	456610	0	0	5	AISLTFVK;GTDLIIEQNQQEDNACLR;VGTSDNDDFYTTDLLAK
HCON_00037850	Uncharacterised	19	19	19	8	9	4	6	8	9	4	6	23.3	23.3	23.3	107.63	950	3.49	0	168.16	10	12.2	6.7	7.4	52529000	34263000	11514000	21579000	47	AAIELEEPDDAR;AGCTLTCQAIIR;AIVANAVR;ALEQIPTSVR;ALQECESSGR;AVYAHALQNVEK;DPYDKEDEEADEVYLAVETR;FELLLGTEEEQQK;HVIGAGVEDEDKK;IQQEFSDLKR;LEEVVGK;LESENNEFAR;LEWCLGDLDK;LNQVSDSVSGQTVVDPK;NEDLWLESVR;QLSEVTEDEWVAIPEVGDSR;QTAEILK;SITIPGSLVNK;TAEIETDLK
HCON_00037860	hypothetical protein Y032_0008g344	2	2	2	2	2	2	2	2	2	2	2	10.4	10.4	10.4	23.892	212	3.54	0	323.31	10.4	10.4	10.4	10.4	113020000	106970000	110860000	19383000	21	DSVQAQEYVEQLR;VLNAYEQCK
HCON_00037920	Actin actin domain containing protein	15	15	15	14	12	10	11	14	12	10	11	47.7	47.7	47.7	42.332	375	4.74	0	286.54	40.5	38.1	30.4	36.3	341360000	176480000	152970000	185700000	82	ACYLATNVVK;ACYLATNVVKEEANEGDKLIYPLPDGSR;AGFAGGQSPK;APEVLFRPELIGEEWPGIAHLVNDSIR;EEANEGDKLIYPLPDGSR;EGTDLHR;FANFVGRPK;ITAPQER;KTLYGSIILSGGSTLFQGFGDR;LEIGASR;LIYPLPDGSR;LYSTWIGGSILASLDTFR;MDYDVIANQPVVIDNGSGSIK;TSEFEIVR;VMAGALEGDMFIGPK
HCON_00037940	Uncharacterised	2	2	2	1	2	1	1	1	2	1	1	0.7	0.7	0.7	327.25	2992	4.5	0	39.916	0.4	0.7	0.4	0.4	2149600	8418700	4406900	2631100	7	DEIITNSDIFR;TAFIDYFTSK
HCON_00037980	Malate L-lactate dehydrogenase domain containing protein	16	16	15	13	13	13	15	12	12	12	14	51.6	51.6	49.2	40.777	380	5.43	0	323.31	49.7	47.6	48.2	49.2	761860000	600150000	398780000	473840000	147	AKEAGVGWVVCK;EAGVGWVVCK;FIVDIMQK;GGVMSHKPDEILSGGGLLPLGGSEICGGYK;GHYSHGLNR;GQEVPNTWGVAK;GYGLGSVVEIFCGILGGAHWGPNIR;IVEELGGIPYHPNQITYANDLADLYGVK;KGQEVPNTWGVAK;LDGTPTILK;LDMYVGDCR;LQEFMNTMR;NLPSVSPDEK;QGVAVSHAEQLADVLVEADVR;VLIPGDPER;VLIPGDPERNHEK
HCON_00038030	DNA repair endonuclease XPF	7	7	7	4	4	5	3	4	4	5	3	10.2	10.2	10.2	102.74	904	4.69	0	43.378	5.3	5.3	6.9	3.1	88540000	89568000	51088000	32465000	20	AAEDLVGSSDTSK;AFTDLPTSVSALGQLQR;ALDDLTQSLQSGR;LLQFGILQYK;NETDAFESLFK;QATLEEDTTQVAVYRPTLLER;QVTDLIR
HCON_00038100	von Willebrand factor domain containing protein	1	1	1	1	1	1	1	1	1	1	1	1.1	1.1	1.1	111.39	1027	6.5	0	15.001	1.1	1.1	1.1	1.1	5631300	8526600	0	870190	8	TGIISFSSDVK
HCON_00038210	similar to tetratricopeptide repeat domain 38	6	6	5	2	3	3	3	2	3	3	3	13.9	13.9	12	52.633	467	4.18	0	37.226	5.1	7.9	7.1	6	19360000	16548000	26312000	2710900	18	ASGLTLSTPSNECAK;FDCWATHAR;LELEGVDVGNR;LGLEGLGTGTCSR;RGDTVEEK
HCON_00038240	tetratricopeptide repeat protein 38-like	3	3	3	0	2	1	0	0	2	1	0	7.6	7.6	7.6	53.765	472	4	0	4.7525	0	5.3	1.9	0	0	1882200	793160	0	4	AAWCADNLR;AFALGVEAIGTGTSAR;IYTIGGSNAQR
HCON_00038320	Short-chain dehydrogenase reductase SDR domain containing protein	12	12	12	12	11	11	11	12	11	11	11	33.5	33.5	33.5	25.588	242	5.87	0	121.96	33.5	33.5	33.5	33.5	1362200000	877600000	1561700000	1225000000	115	AAVHQLTSSLAAK;EKRPENGSLVK;GALGSTILEHFK;GALGSTILEHFKK;KWMPNADR;NADLMWR;QSVWSSAIAAR;RPENGSLVK;TVEGETSATK;TVEGETSATKL;VIVYGGR;WMPNADR
HCON_00038340	GCN5-related N-acetyltransferase domain containing protein	10	10	6	8	8	7	6	4	5	4	4	43.3	43.3	32.3	24.323	217	5.82	0	62.673	35.5	39.6	33.2	29.5	194370000	209670000	142760000	198620000	64	DEGNNFLVQR;DSLIPFYELYGYVK;FDKDNGEIVIPFEDESDDGK;FDKDNGEIVIPFEDESDDGKFFIPSSL;FIHQAGCR;KMGGLLNK;MGGLLNK;VEDVVVDK;VLVALAK;VVGAATLVVEWK
HCON_00038345	GCN5-related N-acetyltransferase domain containing protein	8	4	4	8	7	6	4	4	4	3	2	28.2	18.1	18.1	26.693	238	7.48	0	66.799	28.2	27.7	21.8	13.4	8850300	4693300	38969000	44394000	23	DILNNFLVQR;DSLIPFYELFGYSK;FIHQAGCR;KMGGLLNK;LLVELAK;MGGLLNK;VEDVVVDK;VVGAATLVIEWK
HCON_00038350	Tumour suppressor protein domain containing protein	3	3	3	1	1	2	2	1	1	2	2	11.6	11.6	11.6	36.396	327	4.5	0	4.1073	3.4	3.4	8	7	262280000	3871400	417710000	430410000	8	GIVVVSGGNAK;TPVSTSESSEQSTPR;VETLDDDEVYKR
HCON_00038370	Protein of unknown function DUF2360 domain containing protein	2	2	2	2	1	1	1	2	1	1	1	7.3	7.3	7.3	23.706	219	5.8	0.0020576	2.6167	7.3	3.2	4.1	4.1	8765200	3363300	2109000	1482800	4	LGVVEPAVK;LQLLEAK
HCON_00038410	AT hook and Bromodomain domain containing protein	1	1	1	0	1	0	0	0	1	0	0	1.7	1.7	1.7	82.962	743	7	0.0082759	1.8462	0	1.7	0	0	0	0	0	0	1	VIVPTTSAPPVVK
HCON_00038440	Thioesterase superfamily domain containing protein	4	4	4	4	4	4	3	4	4	4	3	33.3	33.3	33.3	15.467	144	5.71	0	13.492	33.3	33.3	33.3	27.8	76569000	33502000	30264000	35476000	23	EGDTVIMDAEVIK;IAATGLHTK;KYVEMCNK;NFMQFAGGLRPISVSEGR
HCON_00038460	NADH dehydrogenase	6	6	6	4	4	3	4	4	4	3	4	28.1	28.1	28.1	24.795	210	4.4	0	39.774	18.1	18.1	14.3	18.1	15857000	21446000	25406000	26335000	21	AAGLSPAER;EGNSPYTR;GIETSPLR;QVITNEVEINEK;TSYLNVGVTQRPW;YFTPTFDKR
HCON_00038580	AT hook domain containing protein	21	21	21	16	17	19	18	16	17	19	18	46.6	46.6	46.6	48.504	457	2.34	0	323.31	40.5	41.4	41.1	41.1	1377200000	770880000	726950000	577280000	197	AAETAESEEK;AAETAESEEKEK;AAETAESEEKEKVEK;AAGDVPPPENEKAESDTEKWEVVDEEEIAK;AAQEAEEAAQEAK;AAQEAEEAAQEAKR;AAQEAELAAQEAQR;AEPAVTTK;AEPAVTTKEDEPAKEEEK;AESDTEKWEVVDEEEIAK;AKEAEAAQEAQR;EAEAAQEAQR;EQADHEADTVPPK;GAGVDHNLPPK;GVEEMDTSTGENEAPK;ISEEDKETANK;SEEAQVSAVNTSEDAVQK;VDYANPDTSTVLAEVDDEIPGK;VTAGASEDAPSSIASSR;VTAGASEDAPSSIASSRPR;WEVVDEEEIAK
HCON_00038650	Glutaminase and Ankyrin domain containing protein	2	2	2	0	1	1	1	0	1	1	1	3	3	3	67.721	599	6.86	0.00031153	3.6045	0	1.8	1.2	1.2	0	1497400	1258800	1285500	3	FLVNVAK;GQEDTIFDLFK
HCON_00038720	Prenyltransferase squalene oxidase and Actin-binding WH2 domain containing protein, partial	6	6	6	6	4	3	5	6	4	3	5	18.9	18.9	18.9	37.816	338	5.98	0	18.018	18.9	11.8	7.4	14.2	93397000	18138000	20636000	69056000	28	EPGLAPINASLNVSR;HLNVFPEQYCSLDTNR;LQVTGPGK;LWDGSVLSK;QDDGFHGR;SIIDWIYK
HCON_00038770	Arf GTPase activating protein domain containing protein	14	14	14	11	10	9	11	11	10	9	11	29.9	29.9	29.9	55.056	501	4.62	0	293.28	23.4	22.4	20.2	25	117170000	102950000	61970000	59826000	83	AAHSVAQGVKPIR;AEPTVSLSQK;IDFDELEQR;KPVVAAPK;LCFDCNAR;LETQIDPVTK;NDDDLFTTDYSSKPR;SALGAQK;SDVDIQK;SEDEWEILEGK;SHAELGVTASQIEK;STNLDVNWTWLQLR;TLSKNDDDLFTTDYSSKPR;VDHIDSEPVPTSAPVSIILK
HCON_00038810	3-5 exonuclease domain containing protein	7	7	7	4	4	2	1	4	4	2	1	11.1	11.1	11.1	78.847	687	4.43	0	12.11	7.1	5.8	3.3	1.2	3708700	27853000	19648000	5332200	10	ALFEPENVICVGK;APCPQSADSCSANKK;ATILQLSLR;LLIPEIAAAYTR;SPQGESVLQR;SYEEFQAR;YILVPSNNK
HCON_00038850	Osteopetrosis-associated transmembrane protein 1 precursor domain containing protein	1	1	1	1	1	1	0	1	1	1	0	4.3	4.3	4.3	34.916	303	7.33	0.0036942	2.2041	4.3	4.3	4.3	0	523520	0	930410	0	3	VCTNCWEHYIAFK
HCON_00038860	Ferredoxin domain containing protein	12	12	9	11	11	11	11	8	8	8	8	45.8	45.8	35.4	31.534	277	5.41	0	248.87	36.5	36.5	36.5	36.5	716140000	518340000	467040000	215610000	107	CHTIMNCTK;DLVPDLSLFFEQYR;GSKPEMQKYEVDLDDCGSMVLDALLK;IDTDLSK;IHDAYSAFK;IKSEQDPTFTFR;IYPLPHMYVIK;NKPAPEPAKF;QMFQSADER;SEQDPTFTFR;SIQPWLQK;YLGPAVLMQAYR
HCON_00038880	succinate dehydrogenase and fumarate reductase iron-sulfur protein	9	6	6	7	8	7	7	4	5	4	4	37.3	26.8	26.8	31.564	276	6.53	0	12.408	27.2	30.8	25.7	27.2	102740000	123980000	66364000	94038000	25	CHTIMNCTK;DLVPDLTLFFEQYR;IKDEQDPTLTFR;SIQPWLQK;SKPTPEPAKF;TLLTGFK;WNPDTPSVKPSLK;YDVDLDDCGSMVLDALNK;YLGPAVLMQAYR
HCON_00038890	Hypothetical protein CBG15747	14	14	14	9	11	7	9	9	11	7	9	32.2	32.2	32.2	42.372	370	5.2	0	65.331	23.5	29.7	18.9	24.1	90938000	133740000	32969000	31633000	58	AKGCISHDK;DDFGDYIYECR;FIACIGEGNR;GCIADSNR;GCISHDK;IEQTCELDGSGTK;LAEFTQGLTYDQPR;LEVFDVNR;VCIGCQHR;WWNEGETLTR;WYLQSPEAK;YTIWNIPGK;YTIWNIPGKK;YWYVCQSGR
HCON_00038900	Uncharacterised	23	23	23	16	19	15	13	16	19	15	13	31.2	31.2	31.2	92.654	849	4.99	0	132.44	22.3	26	21.9	18.5	142370000	146390000	89626000	94754000	109	ALLVISDDR;ALLVISDDRFLSAGNDSTIR;ASAAILTAFDDAVAAK;CITSTSAGVLISGGR;EQQANETVVIK;FGVEQLSAK;FLSAGNDSTIR;GLAVNSIGYYESTDGWR;GLPNGDVACATSDGR;GTDPTLAAEK;HNLPVSFLAK;IYVLTQESNRK;KASAAILTAFDDAVAAK;KEQQANETVVIK;LCALLLSEAPDAVCILVCR;LPFNLDEDPDVAAQR;LSDAQVSAIK;LVELNENQPILR;NHILLSGSWDNNVIVWPIK;RGGEFSETLSFPQPK;SETVAELGPR;SLANAFTHPCGR;VCEAIDSFGYLSQDSLIR
HCON_00038920	Uncharacterised	6	6	6	5	3	2	1	5	3	2	1	13.3	13.3	13.3	57.636	511	5	0	9.3317	11.4	7.2	5.3	2	3397500	3095400	1075400	293100	12	KISSIGDNVDDISDEIR;NVVTLPGVPR;QSPEIVAAIK;SPTEWTDPDWPR;VCPVLSWSYK;VTEYPGPLK
HCON_00038930	Protein of unknown function DUF2037 domain containing protein	1	1	1	0	1	0	1	0	1	0	1	2.3	2.3	2.3	61.713	533	5.8	0.008547	1.8406	0	2.3	0	2.3	0	214150	0	0	3	DSFIETLTNICR
HCON_00039030	Amino acid permease-associated region domain containing protein	4	4	4	0	4	3	2	0	4	3	2	8.7	8.7	8.7	64.934	600	3.36	0	323.31	0	8.7	6.3	4.5	0	4037000	6017300	4507900	16	EQENVPWWQR;EVLTEQLNESNPDYQDR;IAFSSLETIGVFNR;IGDLDELFPER
HCON_00039040	Ribosomal protein L35Ae domain containing protein	8	8	8	6	6	6	7	6	6	6	7	56.1	56.1	56.1	13.738	123	6.23	0	28.769	39.8	40.7	48	48	412470000	386570000	373440000	412340000	58	AGPGPAGR;AVFTGFK;FHHNLPPNAMGNR;LDGVFNK;LDGVFNKEDAK;TQSEHTALLK;TTKPGHSVPTR;VHGNSGAVR
HCON_00039067	Protein CHCH-3	12	12	12	7	8	8	8	7	8	8	8	62.2	62.2	62.2	18.923	164	3.42	0	323.31	47	54.3	43.3	43.3	91297000	207240000	254300000	113060000	60	CVSDFRDEVLK;EMSYLTELQAR;ENVCADHEK;ENVCADHEKEIMECIK;IDRDEIPEEYK;KFFSYQR;RVNAQTGGGSTEAER;TVGVSSDVVK;TVGVSSDVVKR;VFNETVER;VLNCGHLLAPYEK;VNAQTGGGSTEAER
HCON_00039070	Peptidase M23 domain containing protein	19	19	19	13	16	13	15	13	16	13	15	64.6	64.6	64.6	37.455	336	4.14	0	323.31	40.8	50.3	39.6	50.6	1449400000	574160000	395500000	384440000	167	AGEEIGK;APLIYSPIAGELVGR;CPANAPVYSPIEGEMYFWRPFGGAADR;CPDVDGSCGNFHSER;CQLPQLPDLFK;EDIGFGR;GWDIECR;IVQGEPIGTR;LDFYGGR;LECDNSPDSVFLEVR;LIDPTYHLQNCMCTGQICESNSK;LLGEPFK;MVEDEDGGEK;RAPLIYSPIAGELVGR;TCFEQDSQTEIEPHIEMK;TNGEIVDGVDIR;VCGSNEKNELR;VKAGEEIGK;VVDISDVISAEK
HCON_00039090	NUDIX hydrolase domain containing protein	1	1	1	1	1	1	0	1	1	1	0	9.1	9.1	9.1	22.007	198	1.4	0	11.624	9.1	9.1	9.1	0	1286500	876620	1124400	0	5	ETHEEIGVEPDSVEVWGR
HCON_00039095	HOOK domain containing protein	14	14	14	9	10	8	9	9	10	8	9	26.9	26.9	26.9	80.171	698	3.9	0	128.99	15.9	18.3	12.5	13.8	99092000	62381000	35142000	38020000	70	AAEALDAQLLAEGK;AAQCAAEGGLSR;DIPTPITSEEVLPDVKPNSAGSSSTSDELGGR;GTHLLDIDEMEFAETGSTTELLK;IEGLVQEK;LQQAYEQLK;QIIIDQER;QLEEQAER;QQLYELTK;SAEAFEQDLIDLR;SLCLTTLSLEPK;SLGEYYEECVHR;SVEIAAASSSGDVTEVK;VGQIRPFEDEFR
HCON_00039110	Leucine-rich repeat domain containing protein	6	6	6	2	4	3	5	2	4	3	5	25.5	25.5	25.5	29.016	263	4.63	0	35.812	8	16.3	10.6	19.8	9126900	23325000	19593000	23819000	22	AGPSQATVQR;EFQDLPGYEDYQER;GVASTLGIR;IKELPPSIGNFTVLK;LNFLNADALAK;VEENCLAK
HCON_00039150	Tetratricopeptide TPR-1 domain containing protein	5	5	5	3	4	4	3	3	4	4	3	16.1	16.1	16.1	39.13	342	4.7	0	53.007	8.2	13.2	12.3	8.2	0	24091000	3593700	3684100	15	DDYEVIDNTR;EKPGEPEWEELDQK;HLVQAELAIVAQK;LAELPNTK;LQGNQLFAQK
HCON_00039155	GF14160	2	2	2	0	1	2	0	0	1	2	0	8.2	8.2	8.2	37.05	328	3	0	19.951	0	2.4	8.2	0	0	4293100	1292600	0	5	EEFSAGPK;SLAAEASELIDSIDSDGDR
HCON_00039160	Snf7 domain containing protein	15	15	15	13	12	11	9	13	12	11	9	64.1	64.1	64.1	25.93	231	4.58	0	323.31	64.1	64.1	55	51.5	1209600000	711100000	713270000	529330000	115	AIDDEELLR;AIDDEELLRELEQLEQEELDK;DEVATAVK;EALENASTNAEVLQVMGGASK;ELEQLEQEELDK;ETEEMLIK;IKDEVATAVK;KIKDEVATAVK;KQDFLEK;KQEVAPSTQDAIQK;LALHALGR;QEVAPSTQDAIQK;QLLDVQPTPVVLPDAPSTDLPASSK;QLNHIDGVLQTIEFQR;TTDHDKDLEDLEMWANA
HCON_00039170	Nascent polypeptide-associated complex NAC domain containing protein	16	16	16	16	14	12	14	16	14	12	14	63.6	63.6	63.6	17.53	162	5.81	0	323.31	63.6	63.6	63.6	63.6	442470000	422990000	354220000	263360000	139	DDGTVIHFNNPK;KLANNVTSQFK;KLANNVTSQFKPAPADDDVPDLVGDFDEASK;KLQANAENVQLGGK;KLSVTNIPGIEEVNMIK;KLSVTNIPGIEEVNMIKDDGTVIHFNNPK;LANNVTSQFK;LANNVTSQFKPAPADDDVPDLVGDFDEASK;LANNVTSQFKPAPADDDVPDLVGDFDEASKNEAK;LQANAENVQLGGK;LSVTNIPGIEEVNMIK;LSVTNIPGIEEVNMIKDDGTVIHFNNPK;PAPADDDVPDLVGDFDEASK;PAPADDDVPDLVGDFDEASKNEAK;VQASVPANTFSITGAGENK;VQSNLKK
HCON_00039180	Uncharacterised	4	4	4	3	1	1	1	3	1	1	1	11.1	11.1	11.1	44.489	398	5.9	0	7.8589	9	3.3	3.3	3.3	6059800	1315300	6237800	3260000	6	EIGQHILICSVNYK;LELLNTSK;LSVENLPATVPVR;QFLFCLTPK
HCON_00039290	Saposin type B domain containing protein	2	2	2	2	1	2	2	2	1	2	2	15.1	15.1	15.1	16.522	146	4.2	0	12.839	15.1	7.5	15.1	15.1	32369000	14727000	8230500	4472600	13	ALQQELLNECK;HHFNNNVTNEK
HCON_00039550	Bicaudal-D protein domain containing protein	31	31	31	20	22	23	21	20	22	23	21	49.1	49.1	49.1	81.23	723	3.49	0	323.31	32.9	35.8	36.8	33.1	398630000	317880000	307610000	363440000	179	AAEVGLSILQEK;AAIEVISSIMAK;AHQEISER;AIPLNSDR;AVLAPSFIR;CEELQAQVEELEADQR;CQSELER;DQISTLR;ELEASCDGLQEEVKDR;ELEASCDGLQEEVKDREK;ENAEDLPK;GAQVEFESLK;ITVLETTLR;LAQLQTQYDAAK;LEAALQEAIADK;LGEEPVPVQPSNDLFSELQGSTDEK;LMGEYTELEEENIALQK;LNINYSGELDFR;LTAESALASLR;NTEQELAR;QVEEALLAAQQER;SELENEMTLIEESSAK;SGDGFQPR;SVVEIVNK;TLLLFAGEK;TLNQLLR;VADIVSESDLR;VEVDQANQMLAEFR;VLTDGSPLSQTSDSLKK;VSLADEGVESGTETDTSGTK;YPTQQQSGG…
HCON_00039570	leucine zipper and ICAT homologous domain	7	7	7	6	6	5	5	6	6	5	5	49.4	49.4	49.4	19.748	174	5.26	0	96.71	40.2	42.5	33.3	33.3	221150000	86390000	74796000	54598000	36	AAISQAFR;ADAVLVGNLQNQLDR;EYEELKSETMEQLEDLSR;KQPAALR;LMNQLSDLEEER;MTGGTITVIDNLTATR;TPEIVALFAR
HCON_00039590	Elongation factor 1 beta central acidic region and Translation elongation factor EF1B domain containing protein	13	11	11	10	11	11	8	8	10	9	7	51.8	43.8	43.8	28.189	249	6.07	0	322.26	40.2	49	46.2	37.8	174070000	162930000	79432000	58843000	63	GIEMDGLVWGGAK;ITGDFESHVQSVDIVAFNK;ITGDFESHVQSVDIVAFNKI;KENEAIR;KPGPIAK;LKAYAEK;LQIICVIEDDKVSVDDLIDK;MQVIPAK;NLPIGYGISK;SKKPGPIAK;SSVILDVKPWDDETDLK;SSVILDVKPWDDETDLKEMESLVR;YEPVEEDKKNEK
HCON_00039650	LIM domain protein	22	22	22	15	20	19	20	15	20	19	20	41.6	41.6	41.6	69.379	616	4.84	0	323.31	28.6	38.6	36.5	38.3	1920000000	1894400000	1274500000	1056600000	213	AHGGVWHVNCFTCESCQR;CAVCNKPIVPVEGEK;CAVCNKPIVPVEGEKESVR;CEDCGMLLSSK;DHLPFNADYIYK;DNVYCVNCYQEK;ETSYREEQQQK;EYATSTYVEPEPPR;GDVPNLSDGR;LPDGNRPYGSQLNQLER;NLYQTFNNPSSK;NQGLTASQR;NVFNSSPR;QSYCGDEVDR;SFHPSCYK;SLDGIPFTSDPK;SLDGIPFTSDPKDNVYCVNCYQEK;SVPNDFATTLR;TGYYEQIR;TLAGTSFYNIENNPTCSECYNNTLENCTK;VEGAGCYPLNDHLYCK;VQWETPYVR
HCON_00039780	Uncharacterised	10	10	10	8	8	6	4	8	8	6	4	51.5	51.5	51.5	19.692	171	5.21	0	56.068	39.2	42.1	29.8	22.8	104470000	93480000	80416000	12983000	46	AELLKEFDER;AEYFSVIGALR;AKDFDVAALQAR;ALGIDECTDAK;ELDAIQK;GLEEWKK;IGLVPQQEK;IGLVPQQEKELDAIQK;LTTIEFCESLIR;YTMELDTFK
HCON_00039800	Short-chain dehydrogenase reductase SDR domain containing protein	13	13	13	9	10	10	8	9	10	10	8	45.5	45.5	45.5	38.074	343	5	0	310.46	25.9	34.1	37.6	31.8	76510000	59073000	107930000	57863000	77	DEALQNALWEK;DQHWPLHALILNAGVFWPQQK;FWNAVAKPFTK;GAHVVMANR;ILDTFEASR;ILEEKPDAK;NIVLAEALK;SWGFLGK;TILITGTTSGIGTETAR;TTALEAISEVDLTGR;VTNELSSSTPGSPLSTAPER;YWESCWDDEK;YWESCWDDEKNLDVQLAR
HCON_00039810	Proteasome component region PCI domain containing protein	20	20	20	16	16	14	16	16	16	14	16	47.3	47.3	47.3	44.547	389	5.34	0	323.31	42.9	41.4	37.8	41.4	609500000	728610000	185240000	258090000	135	ALEGSSEK;DKEAAYEFLAK;DLIELTQK;EAAYEFLAK;EIEGFVGVTEAHAPFYK;EIGDFAGYYR;FEQLYSR;GAIDQVNR;GDVADIWLK;IHAGQIELR;INALQLVEIALPIAK;ITFTEIAAK;KITFTEIAAK;KLWHQLTQEVR;SAQANPAFTASLNQK;TVLITWVQPR;VEAYLAK;VLNTTQVLAMANR;VSAMYLK;YLGVEDINK
HCON_00039860	Adaptin ear-binding coat-associated protein 1 NECAP-1 domain containing protein	11	11	11	9	8	7	8	9	8	7	8	63.9	63.9	63.9	23.671	219	4.72	0	278.55	58.9	46.1	51.6	51.6	114900000	120480000	44704000	70554000	62	CPIDAFPSVCIEPVIDSSR;EGQTISINIGK;GDSFDLNVALQDHFK;GEEYESVALVKPEIFVYR;GPDGQPLPAR;IPPLGTNR;KGPDGQPLPAR;LDAPDWTGR;PAPVGGSVPLLPPPPGGSAVR;SAELEQQINDPQPSLDLAFK;TTGVLYAK
HCON_00039900	Zinc finger domain containing protein	3	3	3	2	1	2	1	2	1	2	1	4.9	4.9	4.9	86.331	798	3.27	0	6.5085	2.6	1	3.9	1.6	3960300	0	862760	153050	5	EKELNEDELPEKENLELR;IEVETVQQEQEEK;NSSAFQPK
HCON_00039940	Iron sulphur-containing domain containing protein	8	8	8	7	8	8	7	7	8	8	7	37.4	37.4	37.4	14.271	131	4.01	0	305.1	37.4	37.4	37.4	35.1	86220000	103180000	39451000	21430000	76	ETGDNVGPLVVK;FPYCDGAHTK;HNKETGDNVGPLVVK;SEKFPYCDGAHTK;VQLANDKVVDTVDVEDIGEK;VQLANDKVVDTVDVEDIGEKK;VVDTVDVEDIGEK;VVDTVDVEDIGEKK
HCON_00039950	RhoGAP domain containing protein, partial	8	8	8	6	4	4	5	6	4	4	5	18.2	18.2	18.2	51.388	451	5.12	0	14.893	11.3	11.1	8	9.8	14897000	1721100	12576000	28341000	32	ELEEALSVAR;FHYVNCIK;LIVDYDQIFK;LNLPQPIR;SANVGSIR;SLGEPVTTNALYPHLAALADIPK;WLFQAYK;YLQSILDK
HCON_00040080	Uncharacterised	31	31	31	26	26	27	22	26	26	27	22	81	81	81	47.054	459	4.65	0	323.31	71	66.4	69.3	51	2309700000	1904200000	1487300000	1764500000	296	ADAQAEQTLK;ADAQAEQTLKEDTPDFLSGLLSVAK;AFGEQNQAR;AFGEQNQARPASNTSGNTAQQLSPEDIAR;AFGGGAAGEEAVTK;AFKKEEQEEMATK;AGSQVSHGAK;ATDYFQK;DEPVIDDVEEEIGK;DEPVIDDVEEEIGKVVLPGYTGYTDSSTVSKPK;DFGNANK;DFGNANKQESQGTSQLSQEDIAR;DILENANQQPANAQQTR;DILENANQQPANAQQTRPQPPSQQTNVGGR;EDTPDFLSGLLSVAK;EEQEEMATK;GAEGEQAAK;GFNIRPEDVAMITK;GLGVLAQVVQQR;ITAGLGSLVDTIK;ITAGLGTLATTLK;KEEQEEMATK;LDAQGGK;LTAGLGSLVGAIQAK;NQSGSAASGPTGSQGGA…
HCON_00040130	Tetratricopeptide TPR-1 domain containing protein	16	16	16	13	14	15	14	13	14	15	14	45.7	45.7	45.7	36.625	339	4.57	0	323.31	37.5	41.3	41.6	41.3	1107600000	1079000000	1251400000	767900000	152	ADEAAPATTTTVASSDEK;ALELDPNQESFK;ALELDPNQESFKNNLK;ASQFDAAVSK;DPVYFCNR;LEQYDLAIQDCR;LKEEGNDLMK;LNRDPVYFCNR;LPEPTEAEIAEANK;MGLALSCQNR;NLVVSFIQFIR;QFEGHGPNEGGNEGGENNQPGQQQ;RQFEGHGPNEGGNEGGENNQPGQQQ;TALALDPK;YEQAVEAYK;YEQAVEAYKK
HCON_00040190	Uncharacterised	5	5	5	4	4	4	5	4	4	4	5	26.9	26.9	26.9	18.034	160	2.33	0	323.31	26.9	26.9	26.9	26.9	404300000	136300000	281980000	222950000	45	EKQENTSPNESSPTDR;EKQENTSPNESSPTDRK;EVVQEMSEVTIETLER;KHTETEEQAER;QENTSPNESSPTDR
HCON_00040200	Strictosidine synthase domain containing protein, partial	4	4	4	1	2	2	3	1	2	2	3	10.4	10.4	10.4	43.203	384	6.54	0	12.495	2.6	4.9	4.9	7.8	0	1157400	0	1134100	10	IDRLDLSTNK;LQNVEYILK;LVGPLAVNDK;SILFAECNMAR
HCON_00040240	Peptidyl-prolyl cis-trans isomerase domain containing protein	13	13	12	12	10	11	10	11	10	11	10	68	68	64.9	24.434	225	5.56	0	323.31	62.7	55.6	48.9	47.6	718890000	644640000	928150000	741600000	174	DFMIQGGDFTR;EDVVITDSGELALAAPFETEK;EDVVITDSGELALAAPFETEKAPVSE;FADENFDLHHYGPGWLSMANAGPDTNGSQFFICTVK;GDGTGGK;IVIGLFGNAVPK;KIESTETHPGDRPK;QVYFDISIGGK;QVYFDISIGGKPAGR;TAENFLQLATGSK;TPWLDGR;VIKDFMIQGGDFTR;VLEGMSVVR
HCON_00040310	Serine threonine protein kinase-related domain containing protein, partial	2	2	2	0	1	1	0	0	1	1	0	1.6	1.6	1.6	161.51	1432	5	0	37.822	0	1	0.6	0	0	0	274210	0	3	EITDVNETNDFLDK;LIVAEQYTK
HCON_00115970	Uncharacterised	2	2	2	0	0	0	0	0	0	0	0	1.3	1.3	1.3	181.76	1573	4	0.0020612	2.6367	0	0	0	0	0	0	0	0	2	EIEVVQEEPVR;LDDLLIYPK
HCON_00040560	Uncharacterised	1	1	1	1	1	1	1	1	1	1	1	3.1	3.1	3.1	52.45	481	4.5	0.00091884	3.2306	3.1	3.1	3.1	3.1	297530	278830	148230	188420	4	ESAPLAVAADGFVYK
HCON_00040570	Transcription factor TFIIE beta subunit domain containing protein	3	3	3	1	1	0	1	1	1	0	1	10	10	10	33.293	289	5.88	0.002862	2.2954	2.8	2.8	0	2.8	3216000	153560000	0	17170000	4	MDPELLR;TSLVAVAK;VQNQHLEGVLEDYE
HCON_00040590	Protein PQN-42, isoform a, partial	2	2	2	1	1	0	0	1	1	0	0	4.5	4.5	4.5	63.657	561	6	0.0023101	2.4275	2.9	2.9	0	0	349270	1100600	0	0	4	GVDIVAASK;VVVLAPSYEAPVTIAR
HCON_00040690	Uncharacterised	1	1	1	0	0	0	0	0	0	0	0	7.5	7.5	7.5	19.272	173	8	0	4.3794	0	0	0	0	0	0	0	0	1	SPFALVESPFLQR
HCON_00040700	Tricarboxylate iron carrier domain containing protein	4	4	4	2	3	3	2	2	3	3	2	16.3	16.3	16.3	36.168	326	5.25	0	9.1338	7.1	13.2	10.1	7.1	33927000	18059000	29642000	30456000	17	HFFTITNPLNILASNATLEK;QLEPELQQK;SGPNPISAER;VASLAVKPDISKPR
HCON_00040750	Snf7 domain containing protein	7	7	7	1	6	5	3	1	6	5	3	29	29	29	25.98	231	5.86	0	13.997	3	22.9	19.5	10.8	271410000	50604000	30426000	23814000	16	AALAALK;AALAALKR;DIEDLLAK;ISAEIANAK;KQTFYEDK;NNAPAVLTELPDVPAGPITR;QSAPSAEDAINNLR
HCON_00040760	Uncharacterised	1	1	1	0	0	1	1	0	0	1	1	7.1	7.1	7.1	24.318	210	1	0.0050406	2.041	0	0	7.1	7.1	0	0	1929000	4392900	1	AADAAPSESSTATTR
HCON_00040790	RNA-processing protein domain containing protein	4	4	4	0	1	1	2	0	1	1	2	5.3	5.3	5.3	100.47	856	2.83	0	9.1172	0	0.9	2	3.4	0	2001900	511160	514920	8	ATQIPYAK;AYVITDEDVPYEEDILR;FYESADQLDDAR;NIFLLYAK
HCON_00041060	Uncharacterised	4	4	4	2	3	2	2	2	3	2	2	5.9	5.9	5.9	76.394	674	4.88	0	14.103	2.5	4.3	3	3.4	19658000	20287000	4508800	3045000	9	IFSLPTGK;INQVPTFEK;TAEDAVEGPDIK;VYNVYTDCVVR
HCON_00041070	Chaperonin Cpn60 TCP-1 domain containing protein	24	24	24	15	17	18	16	15	17	18	16	49	49	49	58.098	535	5.09	0	182.87	28.8	32.1	39.3	31.4	585690000	563920000	331500000	332630000	124	AGCNVLLIQK;ALLPGGGAPEMEVAVQLR;AQHANGNTDYGVNVR;AVTDAVR;DIEREDIEFYSK;DKDKPEGVR;DTSVNLK;EDIEFYSK;GIHPTTISESFQAAAEEAVK;IGLIQFQLSPPK;IIDPVRDTSVNLK;KGYVTDIREENVLQPLMVTMSAIK;LASECVR;LVLEEAER;MATTSLNSK;MLVELAK;NSNIIAAK;QHGAQQYCWR;QYLLDLCK;STKPATASR;STKPATASRPSGK;TDMENQVIISDYTQMDR;VLEGMSSPVDLSNEELLVK;VTGVANPGQACSILLR
HCON_00041130	Proteasome domain containing protein	7	7	7	5	4	5	5	5	4	5	5	32.2	32.2	32.2	22.529	205	7.02	0	92.395	29.3	14.1	23.9	25.9	263750000	52625000	195000000	117640000	39	DAASGWGVVIYTITK;DKVNISTLK;IADKVYLGLAGFNSDAVTVLEK;IGEQMTTIAVDQK;KTLYELR;VNISTLK;VYLGLAGFNSDAVTVLEK
HCON_00041200	Glycoside hydrolase domain containing protein	15	15	15	7	11	7	7	7	11	7	7	19.5	19.5	19.5	108.8	956	5.3	0	79.992	7.7	13.4	7.6	7.2	83263000	87211000	36691000	40470000	66	AGIPLDTAVADIDYMDR;DEPPNSAGLDTK;GINANAR;ILYISTK;LFDTSIGGLIFSDK;MDCHPEPDANQDNCEAR;NCIWLPPPDQQR;NLIDISGQGSANLSWK;NLYGWSEAK;NPWGDDIDQIQLK;QSAFDLLIAPK;SILIFDPAIQVDYESFQR;STFSSSGR;THAVYNYGQGAYLATK;YDPPVGLPK
HCON_00041240	Snf7 domain containing protein	6	6	6	6	5	4	4	6	5	4	4	28.6	28.6	28.6	23.795	210	6.1	0	300.12	28.6	25.2	21.9	21.9	151280000	147510000	49583000	49025000	59	APAAVTGDLGGGK;EVCVVLAK;ILWEVTAGELGK;MAGSLQK;QVYAIQR;STQVLQSMQNLVK
HCON_00041250	Hypothetical protein CBG20622	26	26	26	23	23	23	23	23	23	23	23	74.6	74.6	74.6	25.864	224	4.99	0	323.31	74.6	74.6	74.6	70.1	4586700000	3766200000	2987200000	2468500000	333	DAASSSGADAPEPQK;DAASSSGADAPEPQKK;DEAEEYFNAR;FDNEEEAK;FDNLDEAVSYFNK;FSTRDEAEEYFNAR;FYAVAHGFQR;GHTTGVFTSWDECKK;GTEKGENGEQEK;GTTYYAVAK;GYAVGVFTDYEDVK;GYAVGVFTDYEDVKK;IELTFPEPNR;KFDNEEEAK;KFDNLDEAVSYFNK;KIELTFPEPNR;KIELTFPEPNREK;KQIDDFPQAVYK;KQIDDFPQAVYKK;KQTTGFK;QIDDFPQAVYK;QIDDFPQAVYKK;SIEDYPQPLHK;SIEDYPQPLHKK;VKPTEEAIK;VKPTEEAIKK
HCON_00041260	Ribonuclease H domain containing protein	1	1	1	1	0	0	0	1	0	0	0	4.2	4.2	4.2	28.926	262	3	0.0028604	2.2898	4.2	0	0	0	1198100	0	0	0	2	GELQAVDQALK
HCON_00041290	Mesoderm development candidate 2 domain containing protein	3	3	3	2	3	2	2	2	3	2	2	19	19	19	22.434	195	5	0	323.31	12.8	19	12.8	13.8	38293000	11185000	14428000	3568300	12	AIFMFPDGSQAFEAK;AVDLKGLDGK;DVTSYSEADLER
HCON_00041330	Uncharacterised	54	54	54	46	47	44	48	46	47	44	48	67.8	67.8	67.8	82.169	742	5.53	0	323.31	59.7	64.4	57.1	64	19132000000	16808000000	12661000000	10248000000	1036	ADKILEAVK;AGAVFIGPNSK;AGEITVLFK;AILDMGDK;AILDMGDKIHSK;ASAGGGGK;DICQEER;EGSEISIYYDPLICK;EIYTTCSIDPDEPK;EIYTTCSIDPDEPKFEK;EKPKLDLSTVVLAPMPGAIK;ESKEIYTTCSIDPDEPK;ESKEIYTTCSIDPDEPKFEK;ETTGAVDER;ETTGAVDERESK;FAAELEK;FTVQLPSHGENGEK;FTVQLPSHGENGEKK;GFGLPSIGR;GVTNNIPLLR;GWAFESR;HGNALWLNER;HIEMQVLCDK;IATQIVGK;IAWNDKEAR;IHNVEVYFENADK;IHNVEVYFENADKDK;ILVDDKK;ISVEGDLNLANPVIHLSTGK;KIATAAK;KIHNVEVYFENADKDK;KIS…
HCON_00041360	Cell division GTP binding protein domain containing protein	8	8	8	8	4	4	2	8	4	4	2	20.3	20.3	20.3	49.875	433	3.21	0	13.826	20.3	10.9	11.5	5.3	36269000	25496000	7660500	400180	20	EVEDLAAQELR;LDLEPCSHELK;LVETAGFGDQLDKDQSAR;QKEYNDEFAVR;TLNYYDDTR;VIVEYLETQFER;VNVIPVIAK;YLQEELK
HCON_00041370	RabGAP TBC domain containing protein	1	1	1	1	0	1	0	1	0	1	0	2	2	2	86.971	749	3.5	0.0031375	2.2529	2	0	2	0	0	0	0	0	2	DIDPWENPEFDVYAK
HCON_00041650	Inositol monophosphatase domain containing protein	14	14	14	8	6	11	11	8	6	11	11	44.8	44.8	44.8	34.76	324	5.27	0	230.68	25.9	20.1	38.6	38.9	163590000	116840000	105700000	140450000	65	ALKDQLPEVAAK;AQYLIVK;DQLPEVAAK;FGGAGYK;FGNINIIGEEDVTSECSGIEK;GLVDVIEK;ISEAAGATIK;KWDTCAVEAVLNAAGGQLTDISGR;LVASSVR;SLEGEPADLQTEADR;SLEGEPADLQTEADRR;SVIEALNALK;VLEGSAAYVFASSGCK;YESTVQR
HCON_00041670	SCP extracellular domain containing protein	2	2	2	1	0	1	1	1	0	1	1	6.6	6.6	6.6	29.946	286	6.33	0	4.1467	3.5	0	3.5	3.5	5350500	0	9850100	27562000	7	LSHKENVYR;NRPVSNAITK
HCON_00041700	Biopterin-dependent aromatic amino acid hydroxylase	2	2	2	2	0	2	0	2	0	2	0	5.8	5.8	5.8	61.414	539	3.5	0	45.911	5.8	0	5.8	0	401340	0	115500	0	6	LLEDEGVLSPDQIPQIR;LNDEGVELIWAADK
HCON_00041860	Flavodoxin nitric oxide synthase and FAD-binding and Oxidoreductase FAD NAD(P)-binding domain containing protein	2	2	2	2	1	1	0	2	1	1	0	3.7	3.7	3.7	75.567	675	7.2	0	34.497	3.7	2.1	1.6	0	431560	122720	212110	0	4	FNLNPDVLQQLNSK;SVWQCFQDIIK
HCON_00041870	Uncharacterised protein family UPF0363 domain containing protein	10	10	10	6	9	7	8	6	9	7	8	26.9	26.9	26.9	41.264	361	5.88	0	30.057	18	21.9	23.8	24.4	386510000	38491000	70151000	92608000	51	AQDCIDRGEFYEAHQVYR;ATEEIFDDLD;FISTCVK;IGQIFFGNPPK;KTQQEQYDELLQILCNGSK;NDSFGGLFGNILK;NKNDSFGGLFGNILK;QELFNFLK;RATEEIFDDLD;WSQTVASR
HCON_00041990	Basic helix-loop-helix dimerisation region bHLH domain containing protein	5	5	5	3	3	4	2	3	3	4	2	11.3	11.3	11.3	35.837	319	4.17	0	21.041	8.2	8.5	8.8	5.6	43404000	63066000	41605000	10012000	21	AGEFTTTEQK;KVNEAFEIVK;SAIDYITK;TCPNPNQR;VNEAFEIVK
HCON_00042190	UBA THIF-type NAD FAD binding fold and Ubiquitin-activating enzyme repeat domain containing protein	15	15	15	11	12	9	6	11	12	9	6	31.7	31.7	31.7	65.704	593	5.45	0	323.31	25.1	27.2	21.8	15.5	65094000	147400000	28233000	34795000	79	ATIFGIPCK;AWAENVNYDPEK;FVAACANIR;GDEFEIVLDSGEVKPDVDESR;IILSSEEGETTDLEPK;ILVDQVPFEPNPNCFVCSEK;IPLIESGSAGYLGQVRPILR;ITYDLDSILSSK;KSTAPPDELDEQNAAK;LNPAQMTVK;RPPTPLR;SKAEVASEAIR;STAPPDELDEQNAAK;VLVVGAGGIGCELLK;VVFISLKPNPR
HCON_00042250	Uncharacterised	2	2	2	1	2	2	2	1	2	2	2	10.4	10.4	10.4	25.298	231	3.83	0	78.57	5.6	10.4	10.4	10.4	32643000	70913000	14556000	54860000	14	AQGAENAASAVSR;KENFNPGENFR
HCON_00042260	Uncharacterised	23	23	23	18	18	21	17	18	18	21	17	63.8	63.8	63.8	43.544	376	3.6	0	323.31	60.6	51.9	58.5	52.9	562960000	622690000	503570000	363120000	171	AADPQYLK;AAFDSQDVSQLQQVALSMDR;ADEDEHADEVQEDADTVAAAEK;ADEDEHADEVQEDADTVAAAEKS;CIDSGLWVPNANAK;DAALAEYEAEEK;DAALAEYEAEEKEK;EIAEIKDQEAK;EKELEEQER;EVFTYHFQR;IEKEIAEIKDQEAK;LEPWNVDTIGHEAFSYSR;LSDEEDSKR;LYTDEVAAFEDR;MTSFFDQNEGLIQEYGR;NMNAIPTNINIIK;QCIVVQYLLELAR;RDAALAEYEAEEK;SADISAEEK;SADISAEEKEK;SASNSKVEELEQK;VAAAPGGLDPQEVYESLPAEMR;VEELEQK
HCON_00042270	Uncharacterised	21	21	21	19	20	18	18	19	20	18	18	66.8	66.8	66.8	46.023	416	5.47	0	323.31	60.1	60.8	49	49	2910900000	2353000000	2630600000	2925500000	254	AAWVEAR;AHQDVFR;ASSIVPSGTPIR;DDVPTLK;DIQAWEYVPLGPFLGK;FLQDGDEVNLIGFCEK;GKENALMPNWK;GQVKPEGAAEPTYGPSR;HLYWTLK;HSDPFTLDINLEVTIKPDGGTDHSVCK;IGFGDCR;IGVAIGESILDLSVIAHLFDSLSLK;KFLQDGDEVNLIGFCEK;LGQPIPIEDTEEHIFGVVLMNDWSAR;LLRDDVPTLK;QDPAPLSYLK;QETLNDFMALPR;SFGTTISPWIVTIEALRPYMVENPK;SFIPVPEGSDFPIQNLPYGVFSTK;TVAVGDQTR;WLPVGYHGR
HCON_00042275	Uncharacterised	1	1	1	0	0	0	1	0	0	0	1	8.7	8.7	8.7	17.42	149	5	0.0020492	2.5533	0	0	0	8.7	0	0	0	120370	2	WILPEDVNLEAIR
HCON_00042340	ArgK protein domain containing protein	17	17	17	13	15	11	12	13	15	11	12	44.5	44.5	44.5	44.426	402	5.74	0	323.31	36.1	41.3	28.6	31.3	358100000	499400000	180730000	275170000	153	AALASAITLVESR;AQGNMLLHSILAAER;EQILAGSR;IAPMAPVLEK;IAVLTIDPSSAVTGGSLLGDLTR;IGISGSPGVGK;IQSPVYGVK;KIAVLTIDPSSAVTGGSLLGDLTR;KTAPVEIQIADYAK;LTQAEYISALK;QSPTSGSLGGVTR;SSVMDPK;STFIEALGK;TAPVEIQIADYAK;VFTGHPK;WMWNHVQDELLK;YIWDDSVTEDDPLVVR
HCON_00042345	DNA ligase and ATP dependent DNA ligase and Zinc finger domain containing protein	14	14	14	9	10	8	5	9	10	8	5	17.7	17.7	17.7	97.639	862	5.42	0	178.41	10.3	10.9	9.2	5.5	114510000	59749000	17156000	9254200	48	AIDEGLEGLVLK;DIESIYEPGKR;DLAEIIDR;FAIDYAK;FINELNELR;GDWSIQK;ISQLEDVIPK;KCVNGMFAEIK;LCDVIASVSK;LLLPGVDQR;LSPIEVQYLLR;LTELTKDDEQITHLK;SATSLAELK;VIEGTEDIEGWDAVQEEDKEPILK
HCON_00042350	Aldehyde dehydrogenase domain containing protein	24	24	20	23	19	22	15	19	15	18	12	40	40	33.4	62.077	563	5.56	0	146.56	40	32.7	38.7	25	968570000	772840000	856430000	297850000	164	ADILLHAADLAGGK;AGGPHYGLR;ASFDNIK;DGSIFFSAVIDK;DHTPFGLTGAVFAEDK;DIWQTVAK;ELETMSK;ETNVPLTEWR;FALDMEK;FALDMEKYEPISTK;GYFIDATLVK;LNAATMLGQGK;LVGECGGK;NFLNHAR;NVTNEPALEYK;NVTNEPALEYKK;SAWEYGGQK;SPTDVPIR;STGAVVGQQPFGGAR;SYIDYAK;TGADGCEILLGGK;WTSPLTIK;YEPISTK;YSYATAGQIHEAIEVALEAR
HCON_00042360	Aldehyde dehydrogenase domain containing protein	20	16	16	17	17	16	17	13	13	12	14	51.5	42.8	42.8	46.347	423	5.39	0	323.31	39	40.9	40.9	45.4	629710000	966050000	867010000	868810000	163	AGGPHYGLR;DAVGNMYLNDK;DGSIFFSAVIDER;ETSVPLTEWR;FALDLEK;FALDLEKYEPISTGISTNK;GYFIDATLIK;GYIDHAR;HLSAINFTGSVPTFK;LIGECGGK;LNAATMLGQGK;NFHFVHPSANADVVAAGTAR;NLDTYVTFPK;SAWEYGGQK;SGAFGAEILLGGNCDDSK;SIVQAEIDSACELIDFFR;STGSVVGQQPFGGAR;WEEIFKK;WTSPLTIK;YEPISTGISTNK
HCON_00042410	fatty acid and retinol binding protein 3	15	15	15	11	12	13	13	11	12	13	13	96.4	96.4	96.4	15.618	137	5.3	0	323.31	73	85.4	78.8	77.4	2712900000	1760000000	1084600000	1229600000	204	AIDYSKK;CIHFVTNVMCNLTLGK;ELSAEDQEK;ENLDFAESINENEAK;HSTFDEVGEMIAAVEAK;ILKEVFDK;IQTLPPNVQSLFPK;KCIHFVTNVMCNLTLGK;KMNPDVK;LNGLSPK;MIQTLPPNVQSLFPK;NVLDKNCSR;QLTYEEAEK;QLTYEEAEKLHNAFK;SPELGKR
HCON_00042420	Galectin domain containing protein	27	27	27	23	25	24	24	23	25	24	24	68.8	68.8	68.8	36.755	324	5.48	0	323.31	58	64.8	58.3	58.3	5761600000	5460300000	4142500000	3403900000	452	AGQEFDLR;DESLGTDTSATDSK;DGNMPISK;EFALQVSIR;ENKEFALQVSIR;FATFSHR;FDEGIFSGK;FNEGAIVR;FQVFANR;FVYNTFK;GSPNDIK;IDFNFHK;IFPNPYMAVAELKPGK;IFPNPYMAVAELKPGKR;KYIGEMDYR;LDISALPTGK;LFHYGGR;MPLDGIDHVSIR;NAMNNNVWGK;NAMNNNVWGKEER;RLDISALPTGK;RVNINLYR;TLEIDGDVEVHTVTINDAPGV;VEVGTFEQR;VNINLYR;VSEAFVVGQTIHAVGTLSDKPTR;YIGEMDYR
HCON_00042480	emp24 gp25L p24 domain containing protein	1	1	1	0	0	1	0	0	0	1	0	4.9	4.9	4.9	23.269	203	2.33	0.0050448	2.0494	0	0	4.9	0	0	0	36347000	0	1	VVDDYQTHHR
HCON_00042610	NOT domain containing protein	2	2	2	0	1	1	0	0	1	1	0	6.5	6.5	6.5	40.119	371	6	0.0031366	2.2497	0	3.2	3.2	0	0	654330	265160	0	2	GQYNVFDPLQWR;VPDDYLTNAQIR
HCON_00042640	zinc finger, C3HC4 type	4	4	4	2	3	3	3	2	3	3	3	49.2	49.2	49.2	13.258	118	5	0	13.242	23.7	33.9	41.5	41.5	18251000	23446000	8720800	6639200	12	CPLCQQDWVVQR;GNTIGSAPQPTDSRPFVLK;SSETSATNTPDVEMASLR;VQLMEECLR
HCON_00042670	Protein C23H3.2, isoform a	5	5	5	2	3	3	3	2	3	3	3	15.8	15.8	15.8	35.568	304	4.4	0	12.557	6.6	11.2	9.2	9.2	53135000	47386000	36101000	32209000	18	ELPGDLV;FACEFETNEMLVR;HNDYKPPQQQTPK;LFTEAYPR;VELNNSR
HCON_00042690	hypothetical protein Y032_0488g2353	8	8	8	5	7	7	6	5	7	7	6	24.4	24.4	24.4	47.948	431	4.66	0	104.67	14.2	22.3	22.3	16.2	82494000	45195000	31080000	37529000	39	ISQAVGQPVK;LAVATVETDSLSDK;LIEEQAQGR;LVVDEVRPGFGTGFGTGSSFGNR;SYQEVQFNLR;TPENIQPVR;VASPSAQSSSFK;YVTSHTCLPWTLTEQDNK
HCON_00042760	Adenylate cyclase domain containing protein	2	2	2	1	1	1	1	1	1	1	1	11.8	11.8	11.8	23.946	211	3.05	0	155.24	7.6	7.6	7.6	7.6	354970	597610	319750	204910	11	LSESQVTEVEDVLSIR;RVFTMDDVR
HCON_00042770	Dynamin and Dynamin central region and Pleckstrin homology and Dynamin GTPase effector domain containing protein	42	42	42	23	31	24	26	23	31	24	26	51.1	51.1	51.1	94.793	842	5.06	0	323.31	29	35.6	31.2	33.8	377290000	386150000	233190000	299260000	179	AALDAER;ALLQMVQQFTVDIER;AVAEDENQVEVEETSMDPQLER;CVDLVVNELANVIR;DTLPTLR;EIEDETDRVTGLNK;EMILTFISR;ETCLILAVTPANSDLATSDALK;EVDPQGLR;FALFYPDGK;FFLSHPAYR;FPFEIVK;GPPGPPPGQGAYPPPLIPTR;GTYFSDFDAVR;GYVGVVNR;KEIEDETDRVTGLNK;KEIQFAIR;KFFLSHPAYR;KGWLSINNISFIK;KLFALEK;LDLMDEGTDAR;LGTQFLQHTLNQQLTNHIR;LKEPSLK;LRDEIER;LVSTNELSGGAR;NEYAEFLHK;NFQPNDPGR;NFQPNDPGRK;NIYKDYK;NLGVQVIR;NLVDSYMR;PAPAPPGGR;QCAECLSR;QLELGCN…
HCON_00042810	Superoxide dismutase domain containing protein	13	13	13	12	13	12	12	12	13	12	12	66.1	66.1	66.1	17.174	165	5.07	0	323.31	66.1	66.1	66.1	66.1	15662000000	12421000000	6400800000	8853300000	231	ESDPCVIK;ESDPCVIKGEIK;GDPGVTGTVWFSQDK;GDPGVTGTVWFSQDKESDPCVIK;GDPGVTGTVWFSQDKESDPCVIKGEIK;GVGEKKEESLK;HVGDLGNVEAGADGVAHFEIK;HVGDLGNVEAGADGVAHFEIKDHLVK;IHGEHTVVGR;SLVVHAGTDDLGK;SLVVHAGTDDLGKGVGEK;THGGPKDDVR;VACGVIATAAPQ
HCON_00042820	Fps Fes Fer CIP4 homology and SAFF domain containing protein	3	3	3	2	2	2	2	2	2	2	2	3.8	3.8	3.8	105.29	950	7.29	0	5.5297	2.7	2.7	2.5	2.5	2712600	3887800	6013600	5524500	10	EKPTAAFFNAEVLR;FELVDAVIIK;LGLANWLLAQQK
HCON_00042950	putative myoglobin	16	16	16	16	16	16	16	16	16	16	16	72.8	72.8	72.8	18.846	162	5.38	0	323.31	72.8	72.8	72.8	72.8	20037000000	17556000000	17600000000	13128000000	530	DTAAEFHK;EAYSDFNFPISEFNK;EAYSDFNFPISEFNKVPDAFLAAMEK;EWEALFDK;FIMLGQQELQFLFR;HAGGVTPEQK;HAGGVTPEQKK;KEWEALFDK;KHASAYK;LPAVINEER;LPAVINEERDWR;QLFTLHPELAK;SALGQIK;VPDAFLAAMEK;YYDAEDIDPDR;YYDAEDIDPDRIPK
HCON_00042970	Protease-associated PA and Peptidase M28 and Transferrin receptor domain containing protein	7	7	7	5	2	4	6	5	2	4	6	8.8	8.8	8.8	87.168	788	4.83	0	28.478	6.6	2.4	4.4	7.1	93220000	17653000	253690000	199180000	31	EFQYLQSHGISLK;GGLDVTYNLGPGLK;GTPDDASAR;LDGAPAPSAWK;TNSYAGR;VADSIMAR;VMQQVYK
HCON_00043030	Testis-expressed sequence 264 protein	1	1	1	0	1	1	1	0	1	1	1	7.2	7.2	7.2	28.199	250	5.4	0	4.7506	0	7.2	7.2	7.2	0	261330	452250	262530	3	ELLPSGATTFGIYYDNPR
HCON_00043080	Uncharacterised	4	4	4	4	4	3	4	4	4	3	4	42.1	42.1	42.1	14.932	159	5.83	0	72.774	42.1	42.1	28.3	42.1	98854000	117330000	103860000	165680000	39	GAGGFGGFPR;GGGWGPPPPR;GGQPGGAGGFGGQQGGWGGPLR;SGPGGGGQGQQGGMGGGGPQGMGGR
HCON_00043110	Protein F49H12.5	6	6	6	3	4	5	3	3	4	5	3	22.8	22.8	22.8	34.16	290	4.72	0	35.784	7.6	11	20.7	7.6	73539000	46127000	118840000	69226000	32	ALDEFEAR;EFTTAPK;FVMVNVEDDDEPEDDKYAPDGGYIPR;ILFLDTDGEPLK;ILFLDTDGEPLKTNNQAK;TWCGACK
HCON_00043310	hypothetical protein Y032_0099g3217	1	1	1	1	1	1	0	1	1	1	0	0.3	0.3	0.3	378.64	3322	2.17	0.0077562	1.9029	0.3	0.3	0.3	0	358640	237520	182150	0	4	NLIDDILEADR
HCON_00043400	Uncharacterised	1	1	1	1	1	1	0	1	1	1	0	3.1	3.1	3.1	44.473	393	6.8	0.005848	1.9655	3.1	3.1	3.1	0	942170	387640	1067000	0	3	TLFTLYNNPETR
HCON_00043500	Uncharacterised	4	4	4	2	3	4	2	2	3	4	2	9.2	9.2	9.2	47.459	425	3.16	0	41.043	5.2	6.8	9.2	4.2	10024000	9860600	22563000	5378200	19	DDEDALCALYR;EAHGQTFSDR;NFSAIQK;QGALQWDLSER
HCON_00043550	hypothetical protein Y032_0107g3824	3	3	3	2	2	2	1	2	2	2	1	6.1	6.1	6.1	62.16	543	7.4	0	4.4853	4.6	4.6	2.8	1.5	5523100	3624400	5237100	2950900	8	IDAIFQK;NVFTQAWLPQQDLLGHPK;SKFDQLVK
HCON_00043600	Uncharacterised	22	22	22	13	19	17	18	13	19	17	18	50.7	50.7	50.7	56.047	517	5.27	0	323.31	29	41	38.1	39.5	915890000	727090000	549040000	392740000	135	AAGAGIPAFYTPTGYGTLIQEGGAPIK;ADKLGNIQFR;AKPSTSPADR;ATAAPFK;AVFDVDK;AVFDVDKK;CTIVEVEEIVEPGVIDPNNVHIPSIYCDR;EAVQDIPDNAK;ETITLLPGASIFGSEESFAMIR;GKEDPDLINAGK;GKIEVSSPAK;GLTCVSNNAGVDDWGLGILLK;GMGGAMDLVSAPGAR;IEVSSPAK;ILPHCDLPLTGK;LAAGNFNNAMCK;LGNIQFR;MISSYVGENAEFAR;QYLSGELELEFTPQGTLAER;SDLTVEDIK;SDLTVEDIKK;VSENLKPMGQAK
HCON_00043610	Uncharacterised	4	4	4	1	2	2	1	1	2	2	1	18.7	18.7	18.7	19.467	171	5.18	0	5.4581	7.6	12.3	12.9	7.6	7230300	8466900	9074800	1509100	9	KLYNIDVQK;LTSDYDALDCANK;LYNIDVQK;NKLDTFAIIK
HCON_00043630	Protein D2085.5, isoform h	4	4	4	1	2	2	2	1	2	2	2	2.6	2.6	2.6	186.93	1704	3.95	0	7.1069	0.6	1.2	1.3	1.2	2890100	16474000	887300	4147500	11	DVSTGSLIVASLCR;ESDILVQK;ETDAIEAELR;LDTSVRPLEASK
HCON_00043670	beta-tubulin isotype 2	26	9	7	23	21	23	23	6	5	7	7	65.4	28.8	24.3	49.857	448	5.81	0	323.31	65	58.3	60.9	60.7	358360000	317270000	359190000	214810000	76	ALTVSELTQQMFDAK;AVLVDLEPGTMDSVR;EIVHVQAGQCGNQIGAK;EVDDQMMSVQNK;FPGQLNADLR;FPGQLNADLRK;FWEVISDEHGIQPDGSYK;FWEVISDEHGIQPDGSYKGESDLQLER;GESDLQLER;GHYTEGAELVDSVLDVVR;IMSSFSVVPSPK;INVYYNEANGGK;IREEYPDR;ISEQFTAMFR;KLAVNMVPFPR;LAVNMVPFPR;LHFFMPGFAPLSAK;LTNPTYGDLNHLVSVTMSGVTTCLR;MAATFVGNSTAIQELFK;MAATFVGNSTAIQELFKR;NMMAACDPR;NSSYFVEWIPNNVK;SGPFGALFRPDNFVFGQSGAGNNWAK;TAVCDIPPR;YLTVAAMFR
HCON_00043780	putative integrase core domain protein	1	1	1	1	1	1	1	1	1	1	1	4.8	4.8	4.8	28.628	251	8	0.0095864	1.7558	4.8	4.8	4.8	4.8	4599000	5309000	34214000	30545000	13	VLSTVEKMLLLK
HCON_00043810	Signal recognition particle receptor and Signal recognition particle domain containing protein	9	9	9	3	2	5	1	3	2	5	1	14.5	14.5	14.5	68.798	621	5.63	0	12.984	4.5	3.4	7.6	1.4	14672000	5131000	20132000	1031400	18	AIDVVLVDTAGR;ESLTQLLTPK;GSWFGAFK;LIDGIVLTK;NVAAEPADK;SNVQSTGIPK;TLNIGAVVSALLK;VLIAAGDTFR;VWELSGDVK
HCON_00043870	Regulator of G protein signalling domain containing protein	5	5	5	2	3	3	2	2	3	3	2	19.5	19.5	19.5	29.184	256	2.82	0	243.36	13.7	11.7	11.3	11.3	1233900	57109000	30801000	29694000	24	AQAHVYR;AVSASESRPEFER;FVHTPAYK;TDIIDRVENQDPSSFPDNIYER;VENQDPSSFPDNIYER
HCON_00043890	SJCHGC04888 protein	6	6	6	4	5	6	4	4	5	6	4	20.7	20.7	20.7	34.573	309	5.24	0	285.95	14.9	18.4	20.7	15.5	20600000	42066000	115550000	104390000	47	HHLFLQCR;ILSNIVR;ISTAEDLVK;LLEDDSYSEEFLFK;LLSSISGSVR;SHLESFEVFCENDGPR
HCON_00043895	Chromo domain containing protein	3	3	3	0	1	1	0	0	1	1	0	8.6	8.6	8.6	48.928	440	4.5	0	212.14	0	2	2	0	0	662480000	70008000	0	3	GFTEADDSWEPAENLVFATK;KQIEEEQLR;VVIGNDQAK
HCON_00043900	RNA recognition motif domain containing protein	5	5	5	3	2	2	1	3	2	2	1	6.5	6.5	6.5	82.82	742	7.38	0	7.8881	3.2	2.8	2.2	1.2	4634600	710070	2359400	1309000	9	GLAAIAQLK;IAAYLPVNDTIR;NAAPEELK;SWSLVPK;VTPSQLQSFFSK
HCON_00043920	Peptidase C12 domain containing protein	10	10	9	6	8	6	7	6	8	6	7	29	29	22.8	39.065	338	4.67	0	24.283	15.4	18.9	15.7	19.5	127240000	118780000	48913000	52262000	50	EEILEGK;EFPLEVSVIPEGK;GLVLSNCEK;LGSVLEEYR;LGSVLEEYRDFAK;LVPMVEK;QIDPASR;QVHNSFAR;TWMEVISPIITER
HCON_00044060	Uncharacterised	4	4	4	3	3	3	3	3	3	3	3	30.1	30.1	30.1	17.507	166	4.96	0	113.57	19.9	19.9	19.9	19.9	1456000000	1196000000	991350000	884610000	53	CNTCGYGGGFYPAGK;FGGGYGGGGFGGGMGMR;GYFGGESYESR;QFYQSQR
HCON_00044210	Peptidase A22A domain containing protein	1	1	1	0	0	1	1	0	0	1	1	3.1	3.1	3.1	39.654	357	1	0.0090461	1.7725	0	0	3.1	3.1	0	0	2866400	5688500	4	NSISTSEEESR
HCON_00044360	RNA recognition motif domain containing protein	6	5	5	4	4	4	2	3	4	3	2	12.3	11	11	56.974	519	4.35	0	41.673	8.7	8.9	7.9	5	17815000	41885000	22819000	2470400	20	AVAVDATGTK;DTFDYSAPGAFAR;GFAFVTFTEPEVAEK;GSDVSVK;SPYGEWSSPPR;TTDEGFKK
HCON_00044420	SWAP Surp and Ubiquitin domain containing protein	18	18	18	12	8	7	8	12	8	7	8	34.7	34.7	34.7	77.477	692	5.11	0	58.376	23.7	12.7	14.2	16	48021000	25856000	52185000	44798000	72	DNFSLAYYNMK;FNFLSPTDPYNAYYK;GNEEPVLAPGAEISK;IGAQPVAPPPPR;KADFVPTKPPPPFEFCADPATINAYDLDLIK;KLGEEEPQPTK;LVEQYTK;NFQFDFLKPQHSNFAYFTK;NQSFVILQIK;RTDIFGVGAAGAEQTVIGR;SATGSNATPVMNR;TAAFVAR;TDIFGVGAAGAEQTVIGR;TEEDLEPEAEWLNK;VEAASAATKPQLPEAVKDAVK;VIIPPNTILEDLR;WLISPLTGER;YNTVDSQYKEDR
HCON_00044430	Copper chaperone SCO1 SenC domain containing protein	3	3	3	0	0	0	0	0	0	0	0	10.2	10.2	10.2	37.107	322	5	0	12.775	0	0	0	0	0	0	0	0	3	IGGDWELVNTEGK;TAEEIASIIEMK;VYHSQGPR
HCON_00044440	Transcription initiation factor IIF domain containing protein	8	8	8	5	5	5	4	5	5	5	4	18.6	18.6	18.6	55.226	485	4.16	0	16.204	11.3	10.9	12	9.1	32546000	43316000	13391000	13180000	20	AGEEDGEQLEKPTR;AIEPHQFK;AQIMSQLK;LETPLVQEGLNEETVR;QLVGVGDEVGLKK;RQRVENGDEIAK;SGEEFLAYK;TLDIDQAEEK
HCON_00044480	Ras domain containing protein	11	11	11	5	8	7	6	5	8	7	6	60.9	60.9	60.9	23.132	207	5.08	0	89.455	33.8	49.3	44.4	34.3	21416000	36594000	40886000	46050000	52	AQSWCQSK;ATIGADFLTR;DPENFPFVLLGNK;DVQIDDR;EAQDSHDFPEFPDQIR;EAVNVEAAFQAIAR;FQSLGVAFYR;SLDSWRDEFLIQACPR;TVTLQIWDTAGQER;VDLEAQR;VIILGDSGVGK
HCON_00044520	Gamma interferon inducible lysosomal thiol reductase GILT domain containing protein	4	4	4	3	4	2	3	3	4	2	3	18.5	18.5	18.5	25.051	222	4	0	58.778	14.9	18.5	11.3	14.9	62426000	96525000	44092000	50970000	23	CAQSDLGR;EQLLPAYR;HIECFCQHGPR;TGNIVNIDVFGESR
HCON_00044630	Uncharacterised	9	9	9	9	8	8	8	9	8	8	8	77	77	77	13.321	126	5.69	0	323.31	77	76.2	62.7	73	3784400000	1938300000	3044800000	3041900000	167	AAICGFDGSIWGK;DGLLGTGLK;DGLLGTGLKFEGEK;GSQGFFIYK;ITTEEAAAAGR;KGSQGFFIYK;SWADLVNNNLVGSGNVSK;TGQAVIISIYEGGVQPEACSK;TTGALADYFK
HCON_00044650	Uncharacterised	10	10	10	4	2	4	4	4	2	4	4	17.5	17.5	17.5	81.306	724	4	0	323.31	8.7	4.1	7.3	8.4	2238800	2764800	14385000	1569700	24	CANAFADCDLIR;DYLSEVGQR;EATLEIPDFMNK;FVDEPQAYLLSPQPR;GQTVSPAR;IEEEEPIFQK;IVGADLITVDSCVSSAWTVR;MEKEATLEIPDFMNKK;STQQSLTQLDEATLDLLR;VANVYTWGVESDDEILDAR
HCON_00044655	Uncharacterised	7	7	7	3	4	3	3	3	4	3	3	8.1	8.1	8.1	102.22	906	4.57	0	37.985	3.4	4.3	3.4	3.1	11824000	32516000	10022000	8739900	22	AFDSESSEEIPAPK;DQDQIADAVSK;GANAQTAGIK;LIGETVIK;SIASTLMLNK;SSWSESFQCR;TPNTIGVAAK
HCON_00044680	Pyridoxal phosphate-dependent enzyme domain containing protein	17	17	17	15	14	15	13	15	14	15	13	57.5	57.5	57.5	35.651	332	5.95	0	323.31	47.3	44	52.4	44	1231000000	1279300000	958600000	1199300000	195	AYGAEVVLTDPAIAVR;EEVAIMDQMSLEESISR;EKNPNVQVYPVEPYESSVINGLPHTPHK;GKLIVTTVNSSGER;GLEATIAVK;GLEATIAVKLEYMNPAGSVK;IAFNMIEK;IAFNMIEKAEAEGK;IQGMGIGMIPEVLDR;LEYMNPAGSVK;LILTMPSSMSVER;LIVTTVNSSGER;QTNGKVDIVCFGVGSGGTCTGVGR;SLFSEALR;VDIVCFGVGSGGTCTGVGR;VHSDDAIAMAK;YLSSALYSNLR
HCON_00044830	Hypothetical protein CBG17730	10	10	10	8	9	10	7	8	9	10	7	50	50	50	23.879	204	4.58	0	137.6	41.7	45.6	50	38.2	467270000	459020000	265860000	149960000	87	AELNQLYHDDR;AQFDNLWK;CGLPSFTSR;FKELAEK;GPAFLIGASDDVR;IFMEASESVR;IWESYKDGNECDKEHR;LPSDTQEK;TILDALPEDVR;VDQLTPEAR
HCON_00044850	MIF4G domain containing protein	31	31	31	20	18	21	20	20	18	21	20	28.3	28.3	28.3	140.29	1249	5.16	0	197.3	19.4	15.7	19.6	16.7	442110000	455690000	268180000	274290000	145	AENAWKPEK;AFLYCVR;AIEEEEDPKKK;AQETFVNK;ATTLATTK;CPCPLSHDK;DFTNVFIEASKDER;DKPYELLVVSLK;DKTNETEPLAK;DVDETEQK;EQMENQIQR;FCPIYAEVCK;FGNITFIGQLYR;FTEYAVEK;GDNSLGGSNR;ITPTTKDDLIK;KDKPYELLVVSLK;LAELLVNAVYCDPNVITGVRPSFK;LQMQLDLQEADNK;NEMDQAESSGAGSLPSKPNTSR;NILTIQDPNTLEEVDLGAR;NPETGKLPEPPFDEESLQCAIQLIESLGK;QHSFIPPWMNQSR;QLDVSSPDFNGK;QQVDKELK;QSLLSTK;QSNKPSNRPYGGR;QTPSSVQPK;SGSIGKPDTTPEPDSEELK;TNETEPLAK;VG…
HCON_00044860	Uncharacterised	8	8	8	7	5	6	8	7	5	6	8	28.8	28.8	28.8	30.788	278	5.81	0	60.993	23	19.8	19.1	28.8	168270000	154730000	148920000	61834000	52	EVEVNTPYGK;EVEVNTPYGKPSDK;FHDGGFGICIEGPR;IGIMGGSGLEDPQILHNAK;SLFVEAVK;SLFVEAVKR;TFKENSYK;YIVGVIGDVECILLAR
HCON_00044870	Sybindin protein domain containing protein	2	2	2	1	1	1	0	1	1	1	0	17.9	17.9	17.9	16.342	140	4.8	0	134.53	12.9	12.9	12.9	0	185960	158730	0	0	4	DGHQLVR;NALIDTSTQINSDLFGYR
HCON_00045050	Arginyl-tRNA synthetase and DALR anticodon binding domain containing protein	19	19	18	11	10	13	12	11	10	13	12	39.7	39.7	38.3	57.53	506	5.57	0	118.84	25.5	22.3	26.7	29.4	60825000	103740000	134280000	97492000	84	ALTDCYVVANR;EGISLLGASPVK;GQPVDIAVPR;GTELALQFMK;KLVIDYSSPNIAK;KSDSTTIYLSR;LLLLSASR;NAFDLNHNNALLLQVK;QFHIGNLR;QLSLSTVIFNDLK;QLSLSTVIFNDLKR;QTANGLLVVDFPDNELEEHAVVR;SAEYEFSFK;SLNAVLTDR;TEVVGDIINR;VQPEKEEEVAR;WQYESSYVNDAR;YLYVVDR
HCON_00045210	Uncharacterised	3	3	3	1	1	2	2	1	1	2	2	21.4	21.4	21.4	14.046	131	3	0.00092025	3.2547	6.1	6.1	12.2	15.3	41749000	23698000	32961000	20724000	9	EILLGVISDFVR;QVSEQVQR;YITTEAHR
HCON_00045220	Glutathione synthase domain containing protein	14	14	14	11	9	8	7	11	9	8	7	36.7	36.7	36.7	51.459	455	5.23	0	55.179	29.5	21.3	22.6	18.9	304320000	35501000	274020000	8799900	53	AGYSPDNYPSEK;ATFAGIWAINDSSPITEK;DPFSCEYLLR;IHPLVQENYLVR;KLFEQAVNVQNLMAK;KTQQVLAQDGVVER;MIAEALYK;QGGHLLR;SDICQHAPFALLPTPFPR;SGGVLLADFPK;SPWIGLQVANTK;TLSECDQCLTLSPER;TQQVLAQDGVVER;VVSELGVYGYALGDR
HCON_00045260	Acyltransferase ChoActase COT CPT domain containing protein	21	21	21	14	13	14	18	14	13	14	18	32.6	32.6	32.6	72.271	644	5.69	0	89.814	20.8	20.2	21.1	27.6	202310000	162620000	135800000	133900000	107	AVDDVDVAVYSFK;ELPILQK;FMYGTTR;IHSALPPTYETATLR;ITQAAVEFYLK;KEFEDTK;KGCDEIR;LDFELNDVQK;MVSGAEPAEVIYK;NELPQDMAGK;QCLHGGGTTSNSCNR;QYALLPK;RLDFELNDVQK;SGIDFDKAVDDVDVAVYSFK;SPNPLAETFVK;SPNPLAETFVKK;TPFDMSQYK;TPLPIITSPGLLFPLFPSNDKDTR;TTLEHFLEFAKPLQTK;WAEVYEQLK;YGCSNENQSK
HCON_00045270	Uncharacterised	19	19	19	16	15	14	14	16	15	14	14	28.5	28.5	28.5	91.481	806	5.72	0	323.31	23.8	24.6	23.6	22.5	5203900000	5571100000	4722800000	2182900000	141	ACGDLVPEVNVK;AMSVFEDEIAESR;EVLPSILEQVVSCR;FVDLKDEPNWEAK;FVHLIQADTPDEQFLLLNNAR;GVQHPLR;ILGAGGK;ILVGTNLVR;ITAIEPFGPVGR;KIENLYECVQYAAAIVPR;KILGAGGK;KITAIEPFGPVGR;LIQLPIDEFNNALK;LSQLENLTEDIYVK;NEATINAEQEK;NYLLQSTR;TKDNAVQLDVSAEADALEK;TLCTVVTLYWK;TLLPDNPDLNTTDVNDLPESDKNPR
HCON_00045300	Uncharacterised	7	7	7	5	6	3	5	5	6	3	5	32.2	32.2	32.2	29.519	264	6.67	0	23.292	26.5	29.2	15.9	24.2	26725000	25156000	17396000	39204000	24	AVLCICGAVGSYK;DAAFCLK;FPCDYVLPK;KQWASLCDVVQQVYDFCGGR;SLVTIVCIDPPGYGK;TAVHVAGQGGPEK;TCFLSVLK
HCON_00045360	Uncharacterised	11	11	11	7	9	9	9	7	9	9	9	53.8	53.8	53.8	14.348	143	2.57	0	323.31	46.2	53.8	48.3	48.3	2460200000	1714900000	1196000000	919260000	157	AEGEEVAAGDAPAAESVAAE;DSAASLDNDEK;EPVTAEAAGGDTAEESR;EPVTAEAAGGDTAEESRDSAASLDNDEK;KAEGEEVAAGDAPAAESVAAE;KEPVTAEAAGGDTAEESR;KEPVTAEAAGGDTAEESRDSAASLDNDEK;KKAEGEEVAAGDAPAAESVAAE;SYSGSDEK;VSGVGADAPDDDAPALK;VSGVGADAPDDDAPALKK
HCON_00045380	hypothetical protein DICVIV_03043	8	8	8	6	8	8	7	6	8	8	7	17.1	17.1	17.1	36.174	315	5.51	0	323.31	14.9	17.1	17.1	14.9	128340000	90528000	116180000	157960000	62	DAEDAVDELNGR;FFQGYGK;GFAFIEFESK;GFAFIEFESKR;GRPHGSDVYR;ITDIAMK;RDAEDAVDELNGR;VLVEIAK
HCON_00045390	Uncharacterised	2	2	2	1	1	1	1	1	1	1	1	31.1	31.1	31.1	11.456	106	5.82	0	43.118	12.3	12.3	12.3	12.3	87596000	45277000	41770000	25937000	15	NKDPINLDSLSIR;YIILPDSLPLDTMLIDDEPR
HCON_00045500	Uncharacterised	6	6	6	3	5	4	5	3	5	4	5	32.1	32.1	32.1	27.485	243	3.68	0	160.45	16.5	25.1	18.1	25.1	98018000	112430000	46232000	37448000	32	ALLGELQR;FLCGDEPSHIDCTVLPR;IDEYLQETGSR;QAPTFTHTIPAEVALSS;SPEAENATADLFR;TVNEARPPQEFK
HCON_00045720	Hypothetical protein CBG13337	5	5	5	3	4	1	1	3	4	1	1	25.8	25.8	25.8	24.045	213	6.16	0	14.049	18.3	20.2	4.2	5.2	4191100	46720000	12119000	1059000	12	CALQNDVSK;CLLGCFYPAQNTCTIK;GIMMEIATCLR;LGCGLFMPNELR;LVDNMVK
HCON_00045920	Biotin lipoyl attachment and E3 binding and 2-oxoacid dehydrogenase acyltransferase domain containing protein	12	12	12	9	8	9	6	9	8	9	6	36.7	36.7	36.7	51.098	461	4.64	0	166.5	26	23.2	26	13.4	126860000	133420000	111120000	88195000	59	ADALIAVR;ASHNICLAMDTPGGLVVPNIK;AVSLALLEYPSLNASVDDKLENVIYK;IPHFGYDDEVR;LSDIGEGIAEVQIK;SILEIAAELQR;TFSPLSEDR;VEQDYTSGSTNIR;VGQPLLEIEVDDASVAEETSQEPK;VLATPAVR;YDDNDNLVPMNMFK;YSPAIGTQAK
HCON_00045930	Protein F40F8.5, isoform c	7	7	7	5	5	7	7	5	5	7	7	30.8	30.8	30.8	22.514	195	4.18	0	323.31	25.6	25.6	30.8	30.8	406060000	207080000	141710000	269050000	77	AWDDFTK;AWDDFTKLEDQYK;DNICLPEEDLPEGPQR;EAVAQCR;KYSAYLTQLSLCYGR;TGEPECGTR;YSAYLTQLSLCYGR
HCON_00045940	Protein F40F8.5, isoform h	2	2	2	1	2	1	1	1	2	1	1	13.3	13.3	13.3	22.627	195	4	0	64.002	5.1	13.3	8.2	8.2	428860	1397000	843790	301270	10	DNICLPDEDLPAGPQR;YSDYLTQLFR
HCON_00046010	C2 calcium-dependent membrane targeting domain containing protein	9	9	9	1	4	4	3	1	4	4	3	26.1	26.1	26.1	49.669	441	5.84	0	119.94	2	13.6	11.8	7.7	1389200	13997000	35278000	8747100	19	IDLGQVIEEWKDIAPPPDDKEAEK;INDSAEDEAPEEELTK;IVLMQGGK;LGSNDAIGR;LTVVILEAK;LYLLPEK;RPIAQWHTLGPVEEEGGEKK;TLNPVFNETFIFK;VAFNEITAK
HCON_00046150	Uncharacterised	9	9	9	5	6	2	4	5	6	2	4	15	15	15	83.549	721	4.36	0	106.15	9.7	10.7	3.9	7.1	8041900	8288100	2640000	5304400	33	DAFESSELFASK;DVDEIIDFETK;DWWDADVK;GLDVFVANYVTLDNK;IKLINEYDNR;LIEFDQADLGLGESTR;QIAYPDFILDSK;VNQVLANQPEFAAAFK;WNIEFGFK
HCON_00046210	GMP phosphodiesterase domain containing protein	1	1	1	1	1	1	1	1	1	1	1	5.7	5.7	5.7	18.551	159	4.33	0.00091213	3.1202	5.7	5.7	5.7	5.7	6459800	8789400	6522000	0	6	EINFTSSEK
HCON_00046220	Uncharacterised	3	3	3	1	0	2	2	1	0	2	2	27	27	27	16.402	141	4.18	0	32.077	12.8	0	27	27	80836	0	7435500	3771800	10	ALIPSLENKLEDDDLDEILR;FEVAQIVNLCPETAEEAK;LEDDDLDEILR
HCON_00046250	Uncharacterised	3	3	3	2	1	2	1	2	1	2	1	7.9	7.9	7.9	81.646	707	5.33	0	7.3559	5	2.1	5	2.1	3674500	2315300	4188000	4811800	8	LKDADEGICYVNSVYDETEK;NASTTLEELDRSSEEQEEVEK;RPTPIATPSLAQISK
HCON_00046270	Protein MTCH-1, isoform a	14	14	14	8	6	7	7	8	6	7	7	48.1	48.1	48.1	37.813	343	5.66	0	323.31	27.4	21	25.9	23.6	106820000	69096000	52721000	65038000	74	AIVMSGMYER;DQFLGLNEEEEIVAK;EIEDLRK;EQNGAVSVGPDQQLYASNK;HFVTSQFAF;KYIDTYYPEIGGK;NAYFLPNVFSYANQMAHAR;PLTVVMIR;QVAQLIGNETK;TLIVAGR;TLNQLGYEPFPLSTGK;VLLSSVTYPLTCVR;VVTVTVAR;YGGVFSSVR
HCON_00046310	Uncharacterised	5	5	5	2	1	1	3	2	1	1	3	25.7	25.7	25.7	37.42	319	4.18	0	35.492	11.3	3.8	3.4	18.2	2365700	1199800	419320	1438700	12	AQIEAIFDSGR;EHPDVQVTVTDPSFGTNLIEEVR;LVQVLQFDGDSR;NEGGADVLLDGDSAFAASAVSDLR;YQGDQSTWQYYK
HCON_00046500	Short-chain dehydrogenase reductase SDR domain containing protein	18	18	18	11	15	12	14	11	15	12	14	61.8	61.8	61.8	36.329	330	5.03	0	323.31	42.1	55.5	37.9	38.5	324670000	295760000	130210000	221290000	99	ALDGQIALVTGASR;AVPVYCDHTDHNDIAK;AVVALAADK;AVVALAADKK;DVDGNLPMDIR;ENSGTLNVLVNAAYAGAK;ESESTEFVGK;GIALQLGQSGATVYITGR;IASVTPSFFR;ILMTYDLACEYGFK;KQSGLIVNISSAGGLQYTFNVPYGVGK;NNYICCVHAAK;SFKESESTEFVGK;SLQSQYQNLPTLQQTAEDIR;SLQSQYQNLPTLQQTAEDIRR;TEYSEILR;TEYSEILRK;VATALEFFGFTR
HCON_00046510	Transthyretin domain containing protein	6	6	6	4	5	5	5	4	5	5	5	43.5	43.5	43.5	15.03	138	4.92	0	125.62	26.8	27.5	27.5	27.5	873740000	839950000	475280000	553720000	64	CNYDGICYK;ELTTIDPK;GFFEMAGSK;KELTTIDPK;NFVTEGETASK;VFDIGELNLAGSFSGESTDCIN
HCON_00046570	35-cyclic nucleotide phosphodiesterase domain containing protein	3	3	3	3	2	2	1	3	2	2	1	5.3	5.3	5.3	71.941	646	6.85	0	5.9509	5.3	3.7	3.7	1.9	5130200	15558000	1480300	658670	11	ACPPALSSGK;TNAFLVAAEDKK;TSLPANSLTFGK
HCON_00046600	C. briggsae CBR-NLP-5 protein	1	1	1	1	1	1	0	1	1	1	0	29.8	29.8	29.8	16.022	151	7.5	0.0014957	2.8994	29.8	29.8	29.8	0	1506300	534290	461120	0	5	ALSSFDTLGGIGLGK
HCON_00046610	parasitic stage specific protein 1	5	5	5	5	3	1	1	5	3	1	1	19.3	19.3	19.3	24.98	228	6.24	0	27.611	19.3	14.9	3.9	5.7	3635800	4654400	1217900	2187100	17	DLEIGTYDK;GTIEVVEPLKK;LSVNLVQGNK;LSVNLVQGNKK;TPAPVEITSLIQK
HCON_00046620	Saposin type B domain containing protein	3	3	3	2	2	1	1	2	2	1	1	19.3	19.3	19.3	20.382	181	6.33	0	71.228	12.2	15.5	8.3	8.3	29146000	7502900	1413300	295410	10	IVVEGTLSTIYEQLR;LCAIVIK;RIDQSIETEELKK
HCON_00046690	GYF domain containing protein	18	18	18	14	13	11	12	14	13	11	12	16.3	16.3	16.3	120.59	1098	4.61	0	51.899	12.9	11.8	9.6	10.9	133770000	117960000	77790000	70110000	74	AQGLYDPR;EAAEAAALEK;GFFTEGLEVR;GGAGGWTPVK;GGSNALANEK;GPAVTQAPR;HGWTQNK;HQEEIER;ILEEQAK;KVPDVTQNK;LQQNINSSK;LQQQAENQR;LQWNQPAQQSPAAK;NHPNAAAPVK;SFEIEEVWQAAPK;TDYPVAAPIFVK;TLKEIQEEEER;VAPWVAASAVQPVK
HCON_00046800	Uncharacterised	3	3	3	1	2	1	2	1	2	1	2	15.4	15.4	15.4	24.174	214	3.83	0	5.0622	3.7	11.2	4.2	11.2	34994000	3732800	1751800	419070	10	AYTCLLSEGGFCTLDK;SFVELPDR;TDEFELNYK
HCON_00046820	Chaperonin Cpn60 TCP-1 domain containing protein	24	24	24	19	19	16	15	19	19	16	15	52.5	52.5	52.5	56.993	528	5.49	0	323.31	39	38.1	38.1	34.8	757240000	718730000	659450000	373950000	157	ALAQLPTIICDNAGLDSADLVTR;ALTIAQNALR;ANVFINR;AVAGAGASEILMSTAVAMESHK;EALAVEAFGR;FSGVPLGEACSIVLR;GATQQILEEAER;GSGNLEAIQIIK;GSGNLEAIQIIKK;IACTTLGSK;IHPQTIISGYR;ILIANTPMDTDKVK;ILISGNGEHQGIK;KLGGSMSDSYLDEGFLLEK;LALVLGGEIVSTFDTPENVK;LAVDAVLR;LGGSMSDSYLDEGFLLEK;LGVIESFNVK;LSSFVGAIAIGDLVK;MCMVSSAAEAAEQILR;MKGSGNLEAIQIIK;SIGVDNPAAK;VAELEAAEK;VTNDGATILK
HCON_00046860	Uncharacterised	8	1	1	6	7	7	7	0	1	0	0	21.5	2.8	2.8	51.558	460	8	1	-2	17.8	20.7	18.7	18.7	0	141250	0	0	2	AFVHWYVGEGMEEGEFSEAR;AVCMLSNTTAIAEAWAR;EDAANNYAR;EDLAALEK;FDGALNVDLTEFQTNLVPYPR;FDLMYAK;LDHKFDLMYAK;TIQFVDWSPTGFK
HCON_00046910	Dolichyl-diphosphooligosaccharide-protein glycosyltransferase 48kDa subunit domain containing protein	4	4	4	2	1	1	1	2	1	1	1	9.4	9.4	9.4	49.672	437	5.21	0	13.888	4.8	2.5	2.5	2.5	10193000	1745700	290280	273840	9	GTALIAHK;KVEHHLAGNK;SGNLELVTALSK;TADDPSLSLIK
HCON_00046920	Leucine-rich repeat domain containing protein	17	17	17	12	14	13	12	12	14	13	12	53.7	53.7	53.7	37.611	326	4.79	0	323.31	39	47.2	47.2	41.1	386910000	256770000	223450000	258720000	125	ADHIPDLTR;EGSEQDKGAILK;EIDGLSTLTK;ELTDLWANNNR;GLDSLVELELLELGDNR;IENISHLVK;ILSLPANR;ISSWAEVEK;IVDISYNSVSSFDGVSELK;KVMLTLPQVK;LDTVYLER;LEGLETLTNLR;LSKLEGLETLTNLR;LTHLYLVHNK;NDYDLEQFAEDTESLELNHTR;NPIYEEDR;VMLTLPQVK
HCON_00046930	Uncharacterised	17	17	17	13	11	12	12	13	11	12	12	84.1	84.1	84.1	30.693	270	5.31	0	323.31	75.2	71.5	59.3	71.5	389350000	324140000	791590000	369100000	189	AHGYQTLGEDYPEYFEGGGDAVFSDQK;AVTDLDMSEFMK;DTVLSPIGMEQATR;EGVEVLTMEQAPDLPDQVFVCNSGLVYNDK;ELGHFDVVICK;HFTVEYNINPWMGGVVDK;HYLQWFK;KAVTDLDMSEFMK;LIHPNFYHLDTCFAPVDQTTALWYPPAFSEDTK;MPDSIAISDAEANAFVCNAITVR;MWPSAAQLMK;RMPDSIAISDAEANAFVCNAITVR;SAEEVYEK;SAIEKEGVEVLTMEQAPDLPDQVFVCNSGLVYNDK;SGGACQCLVLR;TLWAGFGHR;VLMVPPK
HCON_00046940	hypothetical protein Y032_0007g3232	4	2	2	3	2	3	3	1	0	1	1	17.6	10	10	25.54	221	4.33	0	34.596	13.1	7.7	12.2	12.2	5064400	0	867500	523830	5	FTDGLVQYSK;IWSDGEPISR;LLLIIQK;VLAASEIENPSK
HCON_00046950	hypothetical protein Y032_0007g3232	5	5	3	3	4	5	3	1	2	3	1	28.5	28.5	20.8	25.364	221	5.66	0	35.709	15.4	20.8	28.5	13.1	39212000	37689000	102330000	42488000	33	AALDSGAFGAPWIVVHK;DGEEHPFFGSDR;FTDGLVQYSK;LLLIIQK;YQHVWPIEVNLKPCSLR
HCON_00047080	alpha tubulin	24	11	11	19	21	23	20	9	10	10	8	58.3	35.7	35.7	49.934	446	4.5	0	323.31	50	51.8	52.9	49.3	851440000	731380000	586330000	304550000	147	AFVHWYVGEGMEEGEFSEAR;AIMVDLEPTVVDEIR;AVCMLSNTTAIAEAWAR;AYHEALSVSDITNMCFEPCNQMVK;DVNQSISAIK;DYEEVGSDSNEEGYEEGEEY;EDAANNYAR;EDLAALEK;EDLAALEKDYEEVGSDSNEEGYEEGEEY;EIIDLVLDR;FDLMYAK;FEGALNVDLTEFQTNLVPYPR;GHYTVGK;IHFPLATYSPLISAEK;LDHKFDLMYAK;LSVDYGK;LSVDYGKK;NENESFTTFFSETGNSR;NLDVERPSYTNLNR;PSYTNLNR;QLFHPEQMITGK;QLFHPEQMITGKEDAANNYAR;SIQFVDWCPTGFK;YMAVCLLYR
HCON_00047090	Protein of unknown function DUF2452 domain containing protein	3	3	3	1	2	2	3	1	2	2	3	20.4	20.4	20.4	21.017	181	3.92	0	8.0393	7.2	16.6	16.6	20.4	7038600	21632000	9603700	3333900	8	ASADDLVALAQQLSSAR;EYVASYR;NQQDVGVELVAPR
HCON_00047105	RNA recognition motif domain containing protein	3	3	3	2	2	2	2	2	2	2	2	11.1	11.1	11.1	44.251	422	5.79	0	24.416	7.8	9	5.5	7.8	3917400	2581100	3129100	6128600	11	AISVSYAFK;NQDATIYVGGLDEK;VTANHQGFGFVEFVGEEDADYAIK
HCON_00047150	Uncharacterised	4	4	4	4	2	2	1	4	2	2	1	6.4	6.4	6.4	88.224	803	3.13	0	22.239	6.4	3.1	3.1	1.7	90364000	10734000	5386400	116630	10	ANVTSHIVQGK;EEAPDDEFFYCGCK;RFSPGEK;VRPVTCSGDTEYCTEIEGR
HCON_00047200	ATPase domain containing protein	7	7	7	5	5	5	7	5	5	5	7	71.9	71.9	71.9	13.359	121	4.94	0	323.31	52.1	44.6	64.5	71.9	232720000	257870000	191920000	346970000	70	EAPYDPSK;EAPYDPSKDSILNR;GMFNPDDFR;ILAVIGDEDTVVGFLLGGVGELNK;KPNYLIVDK;QTGVQEIEEAFK;YVVDQHTASIPAVLEIPSK
HCON_00047210	Uncharacterised	3	3	3	1	1	1	2	1	1	1	2	14.5	14.5	14.5	20.553	186	5.43	0	4.4155	5.9	5.9	3.8	9.7	19277000	14280000	104360000	130410000	8	FGIVDKVESHK;FMSALEAMK;TALPNSR
HCON_00047310	clathrin adaptor complex small chain	5	5	5	5	5	5	5	5	5	5	5	34.2	34.2	34.2	20.675	184	4.72	0	323.31	34.2	34.2	34.2	34.2	147400000	98279000	71440000	60435000	47	GIVILDQDGNR;NSSSEIILLDGVTCIYR;SEFDTDPTSLYSVK;SNVDLYMYVLGSSR;TTFGTTK
HCON_00047320	Hypothetical protein CBG02997	1	1	1	0	0	1	0	0	0	1	0	8.6	8.6	8.6	17.799	162	1.75	0.0012001	2.9475	0	0	8.6	0	0	0	541800	0	1	ATDGELESIYAETR
HCON_00047470	Torsin domain containing protein	3	3	3	1	1	3	2	1	1	3	2	7.8	7.8	7.8	40.928	357	5.5	0	21.34	2	2.2	7.8	4.2	6703200	8294500	5571900	4785400	11	ADLEIAK;IVDSLQYFPQEQK;VFSSSGCK
HCON_00047510	WD40 repeat domain containing protein	1	1	1	1	0	0	0	1	0	0	0	3.4	3.4	3.4	38.413	348	6	0.0098576	1.7504	3.4	0	0	0	0	0	0	0	1	LFVGGAADNAIR
HCON_00047560	Dienelactone hydrolase domain containing protein	2	2	2	2	1	2	1	2	1	2	1	11.8	11.8	11.8	17.528	161	7.23	0	25.466	11.8	6.2	11.8	6.2	13730000	5262600	9793500	18178000	13	LLAAVEAVR;SWAATVAFLK
HCON_00047700	KOW and Translation elongation factor domain containing protein	8	8	7	7	6	5	6	7	6	5	6	66.5	66.5	52.2	17.7	161	5.57	0	257.76	52.2	52.2	41	52.2	1538900000	1336200000	1010800000	1548500000	75	EALDKDEGSVLVSVVSACGEEAILGYK;IVEMSTSK;KLEDICPSTHNMDVPVVK;KNEHVMIK;MPEGELGTQIK;VHLVALDIFTNK;VHLVALDIFTNKK
HCON_00047710	CBN-GLB-9 protein	1	1	1	1	0	1	1	1	0	1	1	5.4	5.4	5.4	25.279	221	1.5	0	52.308	5.4	0	5.4	5.4	811430	0	210300	0	8	IIDAEQDLEEIR
HCON_00047810	Stretchin-Mlck, isoform V	2	2	2	1	2	2	2	1	2	2	2	0.4	0.4	0.4	397.65	3624	7.1	0.0012092	3.0118	0.2	0.4	0.4	0.4	195200000	605080000	604650000	1016400000	19	GIGLSLK;LKEINDK
HCON_00047880	Uncharacterised	5	5	5	4	4	3	2	4	4	3	2	11.9	11.9	11.9	43.324	378	5.04	0	12.765	8.5	11.4	9	5.6	9517200	13870000	2457900	2997200	20	DVDITLFDEAIK;FLQSPQYLDLLAK;LLENDQFPR;NKSPAQITAGK;SPAQITAGK
HCON_00047890	WD domain, G-beta repeat protein	2	2	2	0	1	2	0	0	1	2	0	4.5	4.5	4.5	52.633	471	3.2	0	7.8752	0	3	4.5	0	0	213600	9152600	0	3	ASSQILSALEEESR;VTDIVNK
HCON_00047900	Conserved hypothetical protein CHP02464 domain containing protein	3	3	3	3	2	0	1	3	2	0	1	6.7	6.7	6.7	52.349	475	6.25	0	6.1362	6.7	3.2	0	1.5	30682000	23651000	0	648840	8	ENKVPIVDLSSVFDSLR;SFSQVAK;VSQSVVLR
HCON_00048020	triosephosphate isomerase	20	20	20	17	19	17	18	17	19	17	18	83.4	83.4	83.4	27.474	247	6.11	0	323.31	69.2	82.6	63.6	68.8	7509600000	6358700000	7778300000	7506900000	369	DLGIEWVILGHSER;EKVSPDVAEK;FFVGGNWK;GAFTGEVSPAMLK;HIFGESDQLIAEK;IIYGGSVTAENCR;KFFVGGNWK;KPDIDGFLVGGASLKPDFVK;KVDWTNIVIAYEPVWAIGTGK;QMQALVDK;QMQALVDKK;RHIFGESDQLIAEK;SIDGICAFLNQSGGVADVEVIVAPPALYLTYVK;TATPEQAQEVHLWIR;TKEVNFR;VDWTNIVIAYEPVWAIGTGK;VSAQNCYK;VSAQNCYKVPK;VSPDVAEK;VVHCLENHINVIFCIGEK
HCON_00048030	ATPase domain containing protein	10	10	10	8	7	8	8	8	7	8	8	39.6	39.6	39.6	35.177	328	5.79	0	323.31	32.6	29.6	32.9	32.9	180910000	135410000	99480000	102440000	66	ASTSGTNYNLDGIER;DNAVFVEYLK;EAAMEHGIALPLK;GLGLGLSGAEGAR;HVDDPAISK;LFFDAGEILGK;SEVNLLIVGSVFK;SWDALKK;TASNIAIWVR;TGEVFCGIEGGATASNLVFVNQEGHVLGK
HCON_00048040	Pep3 Vps18 deep orange domain containing protein	3	3	3	2	1	0	0	2	1	0	0	2.9	2.9	2.9	112.7	992	6.8	0.0053013	2.0018	1.7	0.9	0	0	2015600	847970	0	0	4	GENAADSLALLK;IASFVIGK;LTALSIYTK
HCON_00048070	Putative carnitine deficiency-associated protein domain containing protein	7	7	7	4	5	3	4	4	5	3	4	30.5	30.5	30.5	29.414	256	4.16	0	203.3	16	21.9	15.2	17.2	18537000	3572400	1421900	3047300	26	DGAVNAVAR;DNLNEDVIK;IPSTFELR;QNPLNLIDYTSEEFAEK;SFPLDVPDQK;TFIDYEDNTEYK;WWEALKAEEEEAK
HCON_00048080	Pseudouridine synthase I domain containing protein	1	1	1	1	0	1	0	1	0	1	0	3.8	3.8	3.8	48.027	419	2.33	0.0017773	2.7278	3.8	0	3.8	0	184140	0	132920	0	2	GNEQPELVSELLDVEK
HCON_00048380	Copine domain containing protein	3	3	3	2	3	1	1	2	3	1	1	7.6	7.6	7.6	72.41	641	2.87	0	43.193	5.9	7.6	3.1	1.7	335750	2671600	289460	847090	16	DVDNSEGFIGK;IDLSTLESSGGSTQDSSL;LEEGKDEDELVLLYESEAIK
HCON_00048410	Uncharacterised	11	11	11	11	9	7	7	11	9	7	7	32.5	32.5	32.5	33.44	314	5.89	0	37.288	32.5	29.3	23.6	26.8	269600000	140150000	228790000	90347000	51	AAEIAALSVQR;AGVDISQVEK;AISNAAIVMAQAEVSR;GANQAVAASR;GVVLASK;HAIVTLGAK;KAAEIAALSVQR;KAGVDISQVEK;KGTQSSYWTR;KIVVFGSIVQDLVSYTK;SFPRPGESVR
HCON_00048440	Uncharacterised	7	7	7	2	2	5	3	2	2	5	3	3.3	3.3	3.3	291.09	2530	1.86	0	42.849	0.9	0.9	2.4	1.5	2435700	4788200	3329300	607910	17	AVEAENSALLER;EEAEALAENLR;IAEEENLLAEER;IAELELQIEQK;ITQELEEELAAAR;LQETEEEFISER;SESELETLCEER
HCON_00048560	Uncharacterised	6	6	6	3	5	4	4	3	5	4	4	15.3	15.3	15.3	45.668	413	5.15	0	34.467	7	13.6	11.4	9.9	7850700	17745000	6069500	14335000	23	AVCGSCCSNWTAFPR;EEGVWTASDDR;INDVVLLSK;ITCLAIAPGAAR;LETPGWK;LFSADDTGK
HCON_00048620	Uncharacterised	6	2	2	5	5	5	5	1	1	1	1	17.6	4.5	4.5	38.736	358	6.42	1	-2	15.1	15.1	15.1	15.1	399040000	303120000	230270000	107490000	12	AGVSVGNVK;EAFTDIDYAFLVGAMPR;GAAIIQK;KLSSAMSAAK;LSSAMSAAK;VLVTGAAGQIGYSLVLQIAK
HCON_00048655	AMP-dependent synthetase ligase and Deoxyribose-phosphate aldolase phospho-2-dehydro-3-deoxyheptonate aldolase domain containing protein	14	14	14	10	13	7	9	10	13	7	9	49	49	49	31.828	294	5.62	0	262.4	29.9	41.5	27.2	31.3	189710000	219470000	108400000	44380000	65	ALSPIPADPSVTCAAVCVYPQR;ASWASILAGSDFIK;DVLGEDWLTPDLFR;EAAELSK;EIASATAR;IGASSLLDNCVK;KVGFKPAGGIK;KVVGYIDLTTLAGDDTK;TILATGELK;TLENVYK;TPLEALAYIALVK;VVGYIDLTTLAGDDTK;WYELTGK;YEKEAAELSK
HCON_00048680	peroxiredoxin	21	21	21	21	20	21	20	21	20	21	20	91.8	91.8	91.8	21.96	196	5.67	0	323.31	91.8	91.8	91.8	91.8	32575000000	26274000000	25468000000	24601000000	470	AFIGKPAPDFATK;AVYNGDFIDVK;DDEGIAYR;DYGVLKDDEGIAYR;ESQEYFSK;GLFIIDPK;HGEVCPAGWTPGK;HGEVCPAGWTPGKETIKPR;HGGLGDMK;IDAAVLACSTDSVFSHLAWINTPR;IPVLADTNHQISK;KHGGLGDMK;KIDAAVLACSTDSVFSHLAWINTPR;LVQAFQYVDK;LVQAFQYVDKHGEVCPAGWTPGK;PAPDFATK;QITINDLPVGR;SVDETLR;VKESQEYFSK;YTVLFFYPLDFTFVCPTEIIAFSDRVEEFK;YTVLFFYPLDFTFVCPTEIIAFSDRVEEFKK
HCON_00048760	Transcription elongation factor and Transcription elongation factor S-II and Zinc finger domain containing protein	9	9	9	8	7	7	7	8	7	7	7	30.1	30.1	30.1	34.255	306	5	0	160.5	29.7	26.8	27.1	28.4	67603000	77457000	28845000	72843000	65	ENVLTGVVKPEK;HLEADEVR;IIDGTKPGDNAADLLEVLSK;KNCTYTQLQTR;LPITIDVLTK;NCTYTQLQTR;SAQMILNALR;YAELPVGTLDPEEIAVK;YAELPVGTLDPEEIAVKVEEK
HCON_00048780	hypothetical protein Y032_0039g76	6	6	6	5	5	3	5	5	5	3	5	5	5	5	138.22	1228	6.43	0	16.246	4.1	4.1	2.2	4.1	13368000	9263500	4035800	8019700	21	IYQLNLVNIK;LIGQPGVPILVR;LVFTEVGSSWEK;SIPYQIQK;VEPVGFEEIAK;VLFECPASK
HCON_00048940	Replication protein A domain containing protein	7	7	7	5	5	5	6	5	5	5	6	31	31	31	31.786	294	3.64	0	129.92	23.8	23.5	23.5	26.5	134360000	53820000	86402000	93250000	45	DLQFLVNEGHIYNTIDDEHYALID;EKDNYEAVGLSEGDIK;EVIDDKEYR;GHNLEGQR;IYGSTSGVTSSSSR;NVPSILR;SAIGAANMDSLRK
HCON_00049110	Short-chain dehydrogenase reductase SDR and Sterol-binding domain containing protein	22	22	22	18	20	14	16	18	20	14	16	55.2	55.2	55.2	45.084	415	5.6	0	323.31	44.1	51.6	35.4	38.8	960750000	747820000	280350000	534520000	199	AEGVTDFTK;ALACIVDVR;ALTLESVLK;DGANIVIAAK;ETQPAASLSGK;EYTGHFAIDEEILR;FGGIDILINNASAISLTNTEDTEMKR;FTLAAADFAPMFTGK;GTFLMSK;KAAIMADAAYAMLSK;KALTLESVLK;KFGGIDILINNASAISLTNTEDTEMKR;KIVIDLK;LPGTIYTAAEEVEK;LQAVFEFTLTGDKER;LTPTNAYMSK;NAHILNISPPLLMEPR;QAVESAVK;QAVESAVKK;TALDDDIANVIANMEK;TCLPYLK;TVVITGASR
HCON_00049130	Crotonase domain containing protein	15	15	15	14	14	11	13	14	14	11	13	56.2	56.2	56.2	33.016	299	4.24	0	323.31	52.5	53.2	37.8	43.8	666580000	623630000	423420000	316090000	145	DDAVEGALALAK;DHSIQESLDFVK;DIGADEALK;ELAYTAK;EVEIGMTADVGTLNR;EVLNHAR;IVGNDSWTR;MLTNNDIEVGR;NTFTMELWK;PVIAAIHSHCVGAGVDLITACDIR;SIVLSGNGK;SPIGIQGTK;TTFDALAEEPK;TWNMSQLQSTDLR;YASSDAVFSIR
HCON_00049140	RNA-directed DNA polymerase from mobile element	1	1	1	0	0	0	0	0	0	0	0	6.7	6.7	6.7	18.663	163	5	0.0031402	2.2646	0	0	0	0	0	0	0	0	1	LFQLEYELEQR
HCON_00049420	Uncharacterised	1	1	1	1	0	0	0	1	0	0	0	4.4	4.4	4.4	68.492	609	4	0.0097986	1.6929	4.4	0	0	0	997240	0	0	0	1	AFDPYRGDELSPGKDVTTDAQIDNFVK
HCON_00049425	Glucose-methanol-choline oxidoreductase and Eukaryotic translation initiation factor 3 domain containing protein	10	10	10	9	9	8	8	9	9	8	8	21	21	21	64.371	572	5.09	0	312.38	19.4	18.9	17.3	17.7	117190000	78581000	66282000	38633000	63	APFEEEGGESGCGYR;DLATEALFINQNFR;EQALQGQNLK;GAVLATEIK;LNLPGVGNGEDIGK;NANDKPIEVVCR;NPITLQR;SFNEWDSSQSGGVDWR;VADWIGVDR;WTVQALLANSDAIK
HCON_00049540	LUC7 related domain containing protein	5	5	5	3	4	4	4	3	4	4	4	17.8	17.8	17.8	38.956	325	3.39	0	59.089	12	16	16	16	4237700	14522000	20284000	6978400	19	AGEEGLVAK;CQELVDKAEQLEK;DTTVTFDDPDICK;LNSNAPLPAPIDETAIK;NVELGKDTTVTFDDPDICK
HCON_00049560	Uncharacterised	3	3	3	1	0	1	0	1	0	1	0	7.7	7.7	7.7	57.557	504	6.57	0	297.23	2	0	1.8	0	2446500	0	478820	0	4	SQALLNPSVR;TAPSFILDK;TVGVDDAISTTGLLYSQFYR
HCON_00049595	Transthyretin-like family protein	8	8	8	8	8	8	8	8	8	8	8	60.1	60.1	60.1	15.179	138	5.3	0	323.31	60.1	60.1	60.1	60.1	6890600000	5638000000	7109700000	5045300000	208	GYTEEFTPIDPK;IYDAGTIQLAGAFPGEER;IYDAGTIQLAGAFPGEERDCLH;LICDGKPAAGVTVK;LNIYHDCNDLKPCQR;LPDKYITNGK;PAAGVTVK;TNAQGEFELR
HCON_00049670	hypothetical protein Y032_0069g342	4	4	4	2	1	3	0	2	1	3	0	5.6	5.6	5.6	95.15	832	5.22	0	9.3486	2.6	1.8	4.4	0	447930	0	1121400	0	5	DNFDLDEIEK;FVYSLSPGIDIAYSK;VPYNCEEADILR;VYDPLQSLQK
HCON_00049680	trans-2,3-enoyl-CoA reductase domain protein	7	7	7	3	4	4	6	3	4	4	6	23.7	23.7	23.7	35.487	308	6.29	0	19.612	10.1	13	12.7	17.9	6587900	20184000	24425000	21623000	34	DLGPQVPWK;EFSDYPK;GGFNLEVFDAK;GGFNLEVFDAKEPTR;IVELGLAAQNAHLFVR;KLALTVER;SIIVLDNLTGDETILAIK
HCON_00049700	Uncharacterised	3	3	3	1	1	0	1	1	1	0	1	4	4	4	119.52	1091	4	0	7.0824	0.7	1.5	0	1.5	3074600	182340	0	127570	5	EIPSPPSIVPDPVPAR;ELSPALLK;YVAPAENAETPDEEEEAVDR
HCON_00049725	Protein of unknown function DUF727 domain containing protein	1	1	1	0	1	1	1	0	1	1	1	7.3	7.3	7.3	18.234	164	1.78	0	25.621	0	7.3	7.3	7.3	0	1774100	5500600	1562500	9	SQLEEEAIAAVR
HCON_00049730	Heat shock protein 70 domain containing protein	20	20	20	16	15	13	10	16	15	13	10	22.1	22.1	22.1	115.79	1033	5.17	0	304.35	16.7	16.8	14.7	12.1	184570000	124630000	64041000	89268000	100	AKPFTSADLGK;ATDSDKDSQTGEQSDNDIEK;DVVISVPVFFTQAER;ILEQFEK;KAEQEGKQPYEEPAVLTSEVVAK;KILEQFEK;KTITFTSYTDDFSFDLNYADLK;KTPNVVSIR;KVPQIER;LNPEQTEFTGVK;LTSWLQEK;MSVLGVGFDR;QPYEEPAVLTSEVVAK;SAEDITTSQR;TDSDAFTK;TVATLVEYK;TWLEEEVVPETK;VGLIKPGVPMEIVLNK;VKPFGVEELVVFPVQVNFASK;VQEEVQK
HCON_00049850	hypothetical protein Y032_0596g447	13	13	13	8	6	6	6	8	6	6	6	13.1	13.1	13.1	135.1	1216	4.53	0	58.537	8.2	6.6	6.7	5.8	10553000	6045000	2662500	4468100	30	DAYEEASGVCTPSNPNLDR;DLASDIVNLLSSSR;ELSPEEIER;IAEQIQDVTVR;LADVVVEDLK;LKDKLEDPDPGVQSAAVNVICELAR;LYEGELNPVAAK;LYSTLLSK;NIEANIVDTLNAR;SLDLLYGMVSK;SLTDLIR;STDSLVAQAITK;VIEAAHAR
HCON_00049860	Hypothetical protein CBG21359	2	2	2	0	0	1	0	0	0	1	0	4.8	4.8	4.8	57.125	500	4.5	0	5.8397	0	0	3	0	0	0	0	0	2	EITNENESELELWLR;TIQNPVITK
HCON_00050040	DNA RNA helicase domain containing protein	1	1	1	1	1	0	1	1	1	0	1	1.6	1.6	1.6	85.12	754	3.4	0.0014921	2.8455	1.6	1.6	0	1.6	2556400	537050	0	179340	5	EILSQPVEPIEK
HCON_00050120	WW domain-binding protein 11	3	3	3	0	1	1	0	0	1	1	0	14.8	14.8	14.8	41.646	372	4.17	0	21.923	0	5.6	6.2	0	0	216970	1907400	0	5	DREQPPVIGPQAPTTVSAAPQLR;NADVNFIPLPEGDLAEGELRK;RPQTEATQQAK
HCON_00050180	Sel1 domain containing protein	6	6	6	2	4	5	4	2	4	5	4	23.3	23.3	23.3	28.526	245	5.03	0	11.706	5.7	11.8	15.1	11.8	10872000	45207000	42047000	27136000	24	ALEYGIK;ASLGSLER;RADSCQLLGEYMEALEQNFK;SAPVNETK;VAYTLFK;YGCYEEK
HCON_00050190	Ubiquitin and Ubiquitin-associated translation elongation factor EF1B and XPC-binding domain containing protein	9	9	9	8	8	7	8	8	8	7	8	22.9	22.9	22.9	38.226	353	4.1	0	323.31	22.9	22.9	20.4	22.9	873390000	530710000	531270000	361150000	121	AAYWNPDR;DQVIAALR;FVVVMLSR;HVIDLTEQEAAAIQR;IADEKGEDYAVELQK;ILDDATTIEQVDIDPNK;ILDDATTIEQVDIDPNKFVVVMLSR;KIADEKGEDYAVELQK;NLPQMDELR
HCON_00050220	Pleckstrin homology and RabGAP TBC domain containing protein	2	2	2	2	1	1	0	2	1	1	0	2.4	2.4	2.4	101.19	885	2.44	0.00031466	3.7823	2.4	1	1	0	19535000	2776800	6222200	0	5	AVFEEQNVR;CVELEDVNAALR
HCON_00050240	Fzo conserved region domain containing protein	11	11	11	4	1	3	3	4	1	3	3	15.9	15.9	15.9	88.572	778	3.59	0	323.31	6.7	1.4	5.8	5.4	8200600	535130	1352600	6336700	22	ATVAGVHR;CVSSDLEAR;GAGDGSESLVPVEQADEIALFR;GLGAYSK;HVDELDEVYK;KVLGDIYTDLGK;QFLVNELEVATDR;QLQDSTIVFNNCR;SLEQFYSSFLR;TNFAQFER;VSADFSEEIMR
HCON_00050395	hypothetical protein ANCCAN_22076	2	2	2	1	0	1	1	1	0	1	1	32.8	32.8	32.8	7.4979	64	8	0	4.0154	20.3	0	20.3	20.3	1144100	0	3292300	3586300	4	NQFYGLFK;SGPLYNAFNVPFR
HCON_00050470	hypothetical protein Y032_0133g1785	3	3	3	1	1	0	1	1	1	0	1	8.1	8.1	8.1	42.464	383	6.57	0.00062016	3.5283	2.9	2.9	0	2.9	1882600	490780	0	250750	5	DGSVCCYPR;IWSVDTGLCPR;TFFLSPVCEIR
HCON_00050480	Adenylate cyclase domain containing protein	4	4	4	3	3	3	4	3	3	3	4	27.3	27.3	27.3	20.125	176	5.72	0	15.625	27.3	27.3	27.3	27.3	17915000	11406000	14051000	5680600	20	FNKVDIPEGISEELSGILR;LANELTGEQPTILK;SELIWYDRPNLAGPK;VDIPEGISEELSGILR
HCON_00050750	Uncharacterised	1	1	1	0	1	1	1	0	1	1	1	1.7	1.7	1.7	105.8	956	4.33	0.0012118	3.0409	0	1.7	1.7	1.7	0	836760	829680	1397600	5	IFDDKPLILDDDSSGR
HCON_00050880	Histone H1 H5 domain containing protein	7	7	7	6	7	6	4	6	7	6	4	26.1	26.1	26.1	19.253	184	5.81	0	36.533	26.1	26.1	22.3	17.4	840580000	806540000	577760000	408670000	56	AAAPAVK;GSGASGSFR;KAAAPAVK;LGENVTK;SAPAVASPK;SISELKDK;YMLAHYK
HCON_00050990	Peptidase M28 domain containing protein	3	3	3	1	2	1	0	1	2	1	0	3.1	3.1	3.1	101.42	899	4.25	0.00092138	3.2712	0.9	2	0.9	0	41482000	122530000	10153000	0	5	AGENVLAVVK;HLDGIEQK;ISGLDIAYTK
HCON_00051000	LUC7 related domain containing protein	8	8	8	5	7	5	5	5	7	5	5	27.4	27.4	27.4	38.397	328	3.45	0	67.795	19.2	24.4	19.2	16.8	38107000	54914000	21873000	54284000	39	AFLIGCCPYELVPDSR;DHYYDVDAFDILENAIR;EQTDSAEAVK;IGELSEQIGR;KAELESQTDFR;LAGPGSNAAR;LQGIISCR;VVDNEISR
HCON_00051060	Endonuclease exonuclease phosphatase domain containing protein, partial	28	28	28	21	21	23	20	21	21	23	20	53.6	53.6	53.6	59.878	526	4.63	0	323.31	42.6	43.2	46.4	43.3	396800000	338150000	404060000	265720000	189	ALEMAELK;ASPLREETSEEPEALDTLK;AVDIENADGVIAYLDAVENAK;CEDLEAR;DLLSNELTQLRPLAR;EIETECAQMK;FLPPAGSWNDR;FNGEIQNLNEDWK;FNGEIQNLNEDWKR;HQAEAAQAQAAVEEIK;ILGSTVFELPHR;KFLPPAGSWNDR;KLSPLEQNFVDLAK;KQLVDLQDVLATVTR;LSPLEQNFVDLAK;MGCEQEYLGDK;NAELEAQAEK;QLVDLQDVLATVTR;QYYVAISQR;SRDELKR;SSELAEQLQNAIVSR;SSSLALNLETATEK;SVNAVQK;TLSDDLRESELK;TREEFEAK;TRYDELSELQTSVINDNTR;VQEPLKR;YDELSELQTSVINDNTR
HCON_00051160	hypothetical protein Y032_0134g1850	29	29	29	25	24	20	22	25	24	20	22	50.9	50.9	50.9	85.162	752	4.84	0	323.31	42	43.1	36.8	37.1	712220000	538980000	472760000	589680000	249	AAVALDCQQYTER;ACDLEFLINHFCWTK;CPLYADMLK;DIADYMEECLSHEEGGFFAAEDADSLPSLESAEKR;DSSGSLGLPSVLR;EGAFCVWELSEVK;ESFENEEIAR;ETGYYIASDHGDVK;GGIHDHIGK;GTDGNVEINNPPIR;IICAWQGLAISGLAK;IVQACSSR;IVSENWNSESVR;IVVVGEASNEIVR;LFDILDEK;LFDILDEKEFK;LSSFDEINGGFGLAPK;MLYDQTQLLGVYADYCR;NAIGEQGQK;QLNSAFVSIK;RPPPHLDTK;SHEEFAEEFGLPADVFSAGIEK;SILAEAR;SPYLLQHQHNPIEWYPWGAEAFEK;VDREERPDVDK;VMEDQDGAEPCANSVAVGNLIR;VPYILTK;YLMDEN…
HCON_00051170	Serine threonine protein kinase-related domain containing protein	4	4	4	4	1	1	1	4	1	1	1	6.6	6.6	6.6	83.793	722	6.17	0	5.0935	6.6	1.2	1.2	1.2	5167300	1151600	496030	265850	7	APELLLGQK;FLTYDPK;HENIVNVQEILIGSNADK;VRPDQVSSGSFSLK
HCON_00051230	Uncharacterised	8	8	8	6	5	5	7	6	5	5	7	42.5	42.5	42.5	20.833	186	6.15	0	257.07	30.6	23.7	30.1	34.4	60123000	34375000	41827000	62266000	59	ANDATPELAYIAMSR;DLGEEEAANVMER;DTLTPVEWNSVK;IMEYWEK;KVFVYAVSPAVDLVR;KVNDLVTGFLTEQQISK;VFVYAVSPAVDLVR;VNDLVTGFLTEQQISK
HCON_00051370	Protein phosphatase 2C domain containing protein	1	1	1	0	1	0	1	0	1	0	1	3.9	3.9	3.9	39.752	360	6.67	0.0025914	2.3855	0	3.9	0	3.9	0	1148300	0	248780	2	GSEPLQLISVLGCR
HCON_00051500	Uncharacterised	17	17	17	12	16	15	16	12	16	15	16	61.9	61.9	61.9	31.059	278	5.37	0	323.31	48.6	59	50.4	56.8	271330000	386180000	343140000	244950000	100	CCKPVIAAVHGVCLGGGIDIITACDIR;DAEFSVK;EIAFTAR;EVDVGLAADVGSLNR;HFNAEEALK;ICGNESWIR;IWSEIEDVFK;KIWSEIEDVFK;KLDADENCR;SGLAALTK;SPVAVQGTK;SSLPEFSK;SSLPEFSKL;THNYEFLK;TILQMQQAFTNIEK;VETVSEYVASVK;VVILSGEGNAFSSGLDIK
HCON_00051550	Uncharacterised	2	2	2	1	1	1	1	1	1	1	1	12.7	12.7	12.7	21.842	181	6.4	0	56.151	8.8	8.8	8.8	3.9	369220	592020	0	1360900	8	AWSYQPVSSTWVDLAR;NLAYYEK
HCON_00051557	Uncharacterised	1	1	1	0	1	1	1	0	1	1	1	16.9	16.9	16.9	9.9704	83	4.57	0.0012037	2.9636	0	16.9	16.9	16.9	0	5255000	706080	280190	6	SESSLYNELIAELK
HCON_00051630	Uncharacterised	1	1	1	1	1	0	0	1	1	0	0	4	4	4	25.937	224	2.5	0	25.878	4	4	0	0	11237000	0	0	0	3	SDETPVFYR
HCON_00051645	Uncharacterised	2	2	2	1	2	1	1	1	2	1	1	7.1	7.1	7.1	49.207	422	7.86	0	5.0581	2.1	7.1	2.1	2.1	40427000	29786000	6347900	4635000	7	KPPAELPQIEFVVIQYPGVVR;LPFAEALLK
HCON_00051770	Mitochondrial distribution morphology family 35 apoptosis domain containing protein	4	4	4	2	2	3	4	2	2	3	4	43.5	43.5	43.5	11.021	92	5.37	0	6.2623	17.4	17.4	34.8	43.5	25286000	22889000	17840000	38356000	13	CFTEFFQK;FIGSNYR;LATAKPFEIDISEIEKK;YATNPCDR
HCON_00051790	Uncharacterised	3	3	3	1	3	3	2	1	3	3	2	47	47	47	9.0033	83	5.81	0	20.098	27.7	47	47	27.7	8234100	6535500	12428000	16847000	11	CNNVLYVGGVDGDAES;PFLNSLTGKPIVCK;TTLQPVNPKPFLNSLTGKPIVCK
HCON_00051830	Galectin domain containing protein	25	25	22	16	22	22	23	14	19	19	20	78.8	78.8	71.9	31.667	278	5.2	0	323.31	59.7	69.8	69.8	69.8	5046000000	6311600000	6754300000	6566300000	403	AFETNYPIPYR;AVGFDLEIK;AVGFDLEIKNEEYAFQIMVNGER;ELKEYEHR;FASYAHR;FHINLLK;FQIFVDQK;GDDIDIR;GEWGKEER;GKTGEDSVR;IVCNSFAK;KGDDIDIR;KNGDIALHFNPR;LEPHELNGLQIGGDVEITGIQLH;LPLSSVTHFSIDGDVLITYIHWGGK;LTEPFEPGQTLTVK;NEEYAFQIMVNGER;NGDIALHFNPR;NSLISNEWGNEER;NSLISNEWGNEEREGK;SIFLYGMPEK;SIFLYGMPEKK;SKLTEPFEPGQTLTVK;TGEDSVR;YYPVPYESGLAGEGLAPGK
HCON_00051870	Uncharacterised	4	4	4	2	3	2	2	2	3	2	2	20.7	20.7	20.7	13.727	121	4.05	0	7.8452	14	20.7	14	14	8741900	111860000	37613000	42535000	16	DVIFTSK;IPETVVDLVK;NEVNEVR;NEVNEVRR
HCON_00051900	Uncharacterised	9	9	9	6	5	6	6	6	5	6	6	41.6	41.6	41.6	33.271	298	4.16	0	51.209	22.1	21.8	24.8	24.8	105680000	31958000	30714000	35597000	36	EIAQTCELALR;ESCEVALDMAEYENSDELNYATVKA;GLYCEDSALFR;HELAYCLGQTQNK;HEVAYVLGQAQSPVAIQELEDR;NINTDESIK;NVLEEYAK;TAIPILTDVLRDPK;VMTFTQEQIDR
HCON_00051910	Uncharacterised	2	2	2	1	2	1	1	1	2	1	1	6.3	6.3	6.3	43.896	383	7.11	0.0020558	2.588	2.9	6.3	2.9	2.9	1000200	609190	389920	820510	7	LVLWGPFGTGK;QNDTLGELVTVIR
HCON_00051980	Ribosomal protein S22 domain containing protein	8	8	8	3	4	5	4	3	4	5	4	19.6	19.6	19.6	47.987	413	4.77	0	25.48	7.5	10.7	12.8	10.7	16086000	11789000	31816000	24825000	27	EVDGTLR;FLSPVPLKEPR;FVFTDITFDATDQDR;LFINPEVQR;LLTELTGMDLEK;RTEFQQR;SAINSSDSDLK;TATPEEHDR
HCON_00052070	AT hook and UBX domain containing protein	15	15	15	11	10	10	10	11	10	10	10	25.6	25.6	25.6	60.837	527	3.6	0	323.31	20.1	15.6	19	16.9	120430000	72498000	98555000	99402000	72	CQYILWPWDVTHK;CQYILWPWDVTHKENEVK;DVTTLDESK;EAEEIELK;EAEEIELKR;EAFESPGGISER;EQIFVEER;FFNSDFPK;FPLLIIITK;KDVTTLDESK;LMAGIDTYSIIR;MELLPDQAEK;QFQEVTNVAER;QLLASQLPDEPAEGDR;VLCSDAVSNLLR
HCON_00052190	Glycosyl hydrolase domain containing protein	9	9	9	7	7	4	5	7	7	4	5	15.8	15.8	15.8	70.962	627	4.64	0	76.447	13.7	12.6	7	9.3	39817000	59987000	29908000	29441000	47	AAVLNWQNSNVR;KTQIVTTTSNVER;LGVNQDADK;LIDGGAYTITR;NPVPPTQPPPQKPSATYSK;QTVDFSSK;TEGGSDLLAEHK;TQIVTTTSNVER;VTEEVSVEPESTEPR
HCON_00052220	EF hand family protein	1	1	1	0	0	1	1	0	0	1	1	4.2	4.2	4.2	60.894	542	3.8	0.0036879	2.1981	0	0	4.2	4.2	0	0	12970000	3961500	6	VEIVEEMNVEWNFFLGRDDIDPK
HCON_00052330	Acetyl-CoA hydrolase transferase domain containing protein	13	7	7	8	10	8	9	2	4	3	5	38.9	24	24	51.143	471	6.65	0	43.105	20.6	26.8	24.6	27.4	7971700	15995000	28058000	17191000	14	APLAFTDTNEITFPIQGR;FLSGFGGQVDFIR;GLCEHAK;HFGKDNEEEQK;IVPFINEGAGVVTTR;LHHLHLEGETPWTAPDVK;LHHLHLEGETPWTAPDVKDR;SGDNIFVHGIAATPTPLLK;SNSLFTGGNLR;VCTVAEAFNSIK;VVAINSAVEVDLTGQVVADSVGKR;VVVSFVYGSK;YLDNNPLIEFGDVQWVNDPAIIR
HCON_00052360	Acetyl-CoA hydrolase transferase domain containing protein	19	15	13	17	16	19	18	11	10	13	12	53.7	39.7	34.1	50.864	469	6.27	0	323.31	48.6	43.5	53.7	51.4	526880000	457060000	392540000	431930000	163	AAVANADHIIAMVGK;DLGIHTEMFSDGVLDLIACNAITNK;FGDCQWVNDPAVIR;FLSGFGGQVDFIR;GASIGNDGEGKPIIALPSMSK;GLCEHAK;GYCSLGTSVDTAR;HFGKDSEEEQK;IVPFISEGAGVVTSR;KLYDYLDDNPLIK;LVVSFVYGSK;LYDYLDDNPLIK;SGDNIFVHGIAATPTPLLK;SHVHYVVTENGIAQLWGK;SNSLFTGVNLR;TALSDKYEVAFPIQGK;VSEAFGK;VVAINSAVEVDLTGQVVADSVGTR;YEVAFPIQGK
HCON_00052370	Acetyl-CoA hydrolase transferase domain containing protein	22	22	15	21	21	19	18	14	14	13	13	68.2	68.2	47.5	51.08	469	6.39	0	323.31	66.7	66.7	57.6	53.7	1228100000	1074300000	1272400000	1268600000	223	AAVTNADHIIAMVSK;AVNEGIADFNSCFLHEVPLLFR;DLGIHTEMFSDGVLDLIACNAITNK;FLSGFGGQVDFIR;GASIGDDGEGKPIIALPSMSK;HLGKDSEEEQK;IAHPSQR;IVPYINEGAGVVTTR;KAVNEGIADFNSCFLHEVPLLFR;KLYDYLDDNPLIEFGDVQWVNDPAVIR;KVVHPGR;LHHLHLEGETPWTAPDVK;LHHLHLEGETPWTAPDVKDR;LNAALIHVSAPDANGYCSLGTSVDTAR;LVVSFVYGSK;NEIAFPK;SGDNIFVHGIAATPTPLLQGLCEHAK;SHVHYVVTENGIAQLWGK;SNSLFTGGNLR;TSEAFGK;VVAINSAVEIDLTGQVVADSVGKR;YLFADKNEIAFPK
HCON_00052490	hypothetical protein Y032_1104g3610	6	6	6	5	3	5	4	5	3	5	4	16.7	16.7	16.7	46.133	413	6.85	0	40.142	11.1	6.5	14.5	9	39962000	36351000	38881000	28376000	30	AFISGAGSSK;DYPIQQYLR;IITFEDVK;LGWNTQPTR;LSDFQWNQFK;VNIASCSLGAAQQSLDLAIDHLK
HCON_00052530	THO complex subunit 1-like	2	2	2	0	0	1	2	0	0	1	2	5.6	5.6	5.6	74.494	645	3.5	0	7.3858	0	0	2.3	5.6	0	0	0	1140400	5	ESAGDDDLSSLLEVR;QSPLVETSQTPILRMCNDLLK
HCON_00052535	hypothetical protein Y032_0004g1910	17	17	17	8	10	9	12	8	10	9	12	12.3	12.3	12.3	165.07	1492	5.62	0	111.37	6.6	7.8	6.9	8.5	24438000	47621000	34351000	18760000	54	ASTASAPAPVK;DALQLLLDLITANPK;DANINVAALAAK;EASLGTIGAIQR;FYETNPSVLIK;IQTDLFLYR;KVEEEEEPVQKPPDELLTTNDEK;PPDELLTTNDEK;QINLLTSDK;QQVDNFLSR;SAETNPESLVK;SELQILVDNVIR;SGAAPGSAAPR;SIAPLLIK;TVVPVLIK;VIQNISSGLIDVAK;YLLSVEDQK
HCON_00052560	RNA recognition motif domain containing protein	12	12	12	7	7	7	8	7	7	7	8	46.8	46.8	46.8	44.997	412	5.6	0	199.44	21.8	24.8	20.9	24.8	284920000	114140000	185950000	236550000	78	AFQYGGYAGYGPNHMMGQHDNDNAGVYNPR;AILQMNGGDLGGNTIR;EAFAPFGDVSDAK;EGFHMGGTDEPR;GYGFVSYPK;HFHVFVGDLSPEVDNK;KPGQGGGDQPASNEK;SKGYGFVSYPK;TLYVGNLDPSVTEEFIGTLFGQIGNVTK;TYDDIFNMTTPDNTSVYVGNVAGGVCEEDIR;VNWAVEPGQQQPK;VQGYAFVK
HCON_00052640	hypothetical protein Y032_0227g2815	9	9	9	6	5	6	5	6	5	6	5	47.8	47.8	47.8	25.048	226	5.15	0	323.31	31.9	27.4	35.8	27	221310000	86223000	118290000	117410000	66	ASDALTEEEVK;DAAVIGVPDK;DAAVIGVPDKK;GLQVAPAELEDLLLAHPLIR;GPTIMLGYLGKPDATK;LAGGVEFINEIPK;NLFIVDR;NSVPFGSVGK;STIINGWLHTGDIGYVDEYR
HCON_00052680	AMP-dependent synthetase ligase domain containing protein	3	3	3	3	2	2	1	3	2	2	1	5.6	5.6	5.6	63.924	569	3.42	0	11.64	5.6	4.2	4.2	1.9	11017000	3295500	4132400	3355200	9	LDGGVEFVDSIPK;QFLDSHAK;STGEIGEICVR
HCON_00052690	ATPase domain containing protein	4	4	4	3	3	2	2	3	3	2	2	46.2	46.2	46.2	12.304	106	5.22	0	323.31	28.3	44.3	36.8	36.8	5733600	21453000	27147000	20452000	21	HPNAVVIKPPTQTISPLIR;VVDLPFEEGVAQFGVADLYR;VVDLPFEEGVAQFGVADLYRQD;WASQDEMR
HCON_00052700	T-complex 11 domain containing protein	11	11	11	10	6	7	6	10	6	7	6	23.7	23.7	23.7	58.291	518	4.33	0	323.31	23.2	13.3	15.8	13.5	82962000	35317000	16446000	28162000	51	AAVEEYSSK;AEVNSVLDENSLR;AISDDNNAIR;DQLIVISNDIEEK;FVAPDELLK;LAALAEK;LAYLEVYPSTSDDSQPEAK;NDLTNYVLSTNR;NLLDTLNAISEQCVATTR;QVSESENFKK;SLKDQLIVISNDIEEK
HCON_00053170	HEAT and SNF2-related and DNA RNA helicase domain containing protein	1	1	1	1	1	0	0	1	1	0	0	1.3	1.3	1.3	184.23	1647	8	0.0020498	2.558	1.3	1.3	0	0	20496000	3373700	0	0	6	VLLLMQGERNWHCRQSALLVFK
HCON_00053180	Reeler region and Spondin and Thrombospondin and Proteinase inhibitor I2 domain containing protein	4	4	4	3	2	1	1	3	2	1	1	5	5	5	92.129	812	6.91	0	4.1201	4.2	1.7	0.9	0.9	27390000	6572400	909670	426460	7	GFVLSALTEDGRPGGK;NQFDTEDECKR;SSFVVNK;VFVFPIK
HCON_00053200	Alkyl hydroperoxide reductase Thiol specific antioxidant Mal allergen domain containing protein	13	13	13	13	13	13	11	13	13	13	11	72.4	72.4	72.4	15.863	145	5.13	0	257.56	72.4	72.4	72.4	72.4	9533200000	8762500000	5424000000	8120700000	207	AALNAWK;DFHGDLVDSGEFEIVFVSFDR;DGSTANAEDVLK;DGSTANAEDVLKDK;IQELATK;KDGSTANAEDVLK;KDGSTANAEDVLKDK;KYLDEAHGDWYHIPFGSPK;QFTPVLK;SDGTEVTK;SEADLKK;VVGLYFSAHWCPPCR;YLDEAHGDWYHIPFGSPK
HCON_00053210	Uncharacterised	3	3	3	2	2	2	3	2	2	2	3	14.5	14.5	14.5	14.806	124	4.46	0	9.8414	14.5	14.5	8.9	14.5	167050000	141930000	128770000	113050000	18	EENNFEK;IPVIVER;WAYKEENNFEK
HCON_00053300	Uncharacterised	3	3	3	2	2	0	2	2	2	0	2	13.2	13.2	13.2	29.813	258	2.42	0	4.7651	8.9	8.9	0	8.5	6925500	1189900	0	2617600	6	AGLAGEEDAEK;EWSDDLAPTGR;LMSLEELYGLPK
HCON_00053380	DNA RNA helicase domain containing protein	2	2	2	1	0	1	1	1	0	1	1	6	6	6	62.099	564	2.75	0.0020249	2.4386	3.4	0	2.7	2.7	1346000	0	1309400	831740	3	GVKPSAPITEQIIIGTPGK;LDPSDLEQLEAVEND
HCON_00053460	ATPase domain containing protein	2	2	2	2	2	2	2	2	2	2	2	10.7	10.7	10.7	22.197	215	4.61	0	43.432	10.7	10.7	10.7	10.7	15803000	6228600	51201000	18895000	16	AAGAILK;EELDLSQPDQVAILAR
HCON_00053490	Uncharacterised	38	38	38	33	35	34	32	33	35	34	32	78.5	78.5	78.5	67.581	614	5.33	0	323.31	64.8	73.5	64.8	63.4	4449400000	4022300000	3488400000	3407100000	523	ALEDFYEK;ASLAESDK;ASLAESDKITLEVAK;CKEILQEEEDLSEIVQLVGK;CLGFPAR;DDFLQQNGYTPYDR;DFPELTMEVDGVTTSIMK;DHMGDLLYQLSSMK;DIADMTQSIYIPK;DMGLNVAMMADSTSR;EASIYTGITLAEYFR;EATYGFVYGVSGPVVTAEK;EGSVTIVGAVSPPGGDFADPVTSATLGIVQVFWGLDKK;EILQEEEDLSEIVQLVGK;EYDDLLEAMQTAFR;FKDPVKDGEEK;FTMLQIWPVR;GNEMSEVLR;HAVESTAQSENK;HFPSINWLISYSK;ITLEVAK;LAANNPLLCGQR;LASFYER;LEGDFATIQVYEETSAVTIGDPVLR;LGEMPADSGYPAYLAAR;LIKDDFLQQNGYTPY…
HCON_00053498	Aminotransferase and K Homology domain containing protein	2	2	2	2	2	0	0	2	2	0	0	4.9	4.9	4.9	44.334	390	6.5	0.0020432	2.5158	4.9	4.9	0	0	4095400	5011500	0	0	5	LVIAGISPK;SLSTIESSVR
HCON_00053535	Epidermal growth factor receptor substrate	28	28	28	19	21	16	18	19	21	16	18	42.8	42.8	42.8	86.301	803	5.02	0	323.31	29.4	29.4	26	29.8	195390000	211760000	151250000	182040000	150	AELAQLEVER;ALQNEPVPAVLPNNLIHPSK;APPPRPAPPK;DAAHAEADLQEIAQLK;DLFNDVPFSVASTSK;EADAQVSQLEADMK;EANPANNPTVPAGEAAAFLK;GFFIAFK;HVLLGSGLPQQALAHIWALCDINR;IWELADQDKDGQLDR;KDLFNDVPFSVASTSK;LAEEMEK;LGDLDEQIR;LNLLEDISR;LNLTSQLSR;LNQLVEDTQK;LNQLVEDTQKDAAHAEADLQEIAQLK;NESAPATPIR;NLQVELR;QLEAAALAQAK;RGEELPTTLPQFLIPPSLR;SADPTTALSAK;SASVQPNQGPR;SNLNVQQLGQIWELADYQK;TLEVTVK;VQLNEAIAHAENIVNDLQTVLK;VRPVLLNSGLNPTILAK;Y…
HCON_00053560	Uncharacterised	3	3	3	2	1	1	1	2	1	1	1	7.6	7.6	7.6	62.302	556	5	0	4.6835	5.6	2.9	2.9	2	448260	177350	165420	2380600	5	IAASDGSGPIDFPFNK;SCGVAFTDIYR;VSDDQLTVTGFEGYR
HCON_00053565	SPla RYanodine receptor SPRY and Beta-lactamase domain containing protein	14	14	14	13	12	11	11	13	12	11	11	60.7	60.7	60.7	30.628	270	4.99	0	323.31	60	58.1	53.3	53.3	395040000	173520000	134090000	135170000	94	ADQAEIYGGDER;ALEDNYMYLVYSEK;FAHHIEPSNEAVKR;FFEGTADQMHR;GFAVDPVEPHK;GFAVDPVEPHKVK;IVLTGDTLFIAGCGR;KLEWALR;MVGATDLIEVMAR;NEPTVPSTIAEEK;NEPTVPSTIAEEKEINPFMR;NLNEVLAGLPDSTLVYPGHEYTYSNLK;TSSPEIQK;VGQMEVTALK
HCON_00053570	Deoxyhypusine synthase domain containing protein	3	3	3	2	1	1	2	2	1	1	2	8.7	8.7	8.7	40.681	369	6.7	0	4.3897	6.5	3	2.2	6.5	975710	804200	2927700	250340	9	CLLPSYLGDFR;KTGTLILGGGVVK;VDIVEDVR
HCON_00053620	Peptidase S10 domain containing protein	17	17	9	14	15	11	13	7	8	5	7	32.3	32.3	18.4	52.195	462	6.1	0	207.37	27.3	30.3	19	24.5	1010300000	853130000	456470000	760470000	122	ALNIPFNLPK;APQMYYAIQQFLLNHPI;DFPINLK;ENPYSWNK;GAGHMAPQWR;GFFNTFPQFR;GLTFITVR;GMALGNGYVNEK;IVAANVR;IVDGQKDFPINLK;KALNIPFNLPK;KIVAANVR;LNIDTSIR;QLPGVGFELNFK;TWNTLEK;WDICSNQVTSTYQK;YAYGHGIIDEK
HCON_00053650	Peptidase S10 domain containing protein	5	1	1	4	4	3	3	1	1	0	0	13.4	4	4	23.24	202	5.2	0.0098307	1.7192	12.9	12.9	8.9	8.9	8684000	5643900	0	0	3	ALNIPFNLPK;IVAANVR;KALNIPFNLPK;KIVAANVR;QVTSTYQK
HCON_00053720	Uncharacterised	6	2	2	5	6	4	4	1	2	1	1	13.3	2.6	2.6	47.741	420	7.46	0	38.343	13.1	13.3	9	9	24832000	31445000	35936000	42162000	13	ALNIPSNLPK;APQMYYAIQQFLLNHPI;ENPYSWNK;KALNIPSNLPK;LNIDTSIR;QLPGVGFELNFK
HCON_00053730	Transthyretin domain containing protein	10	9	9	8	8	9	7	7	7	8	6	34.9	32.4	32.4	31.303	275	3.17	0	323.31	31.3	31.3	32.7	31.3	599700000	815580000	867340000	683080000	280	CGAVPAK;FIHNGDPKPEQWVDIGVLNLEGSFDNEGR;FIHNGDPKPEQWVDIGVLNLEGSFDNEGRECIN;IVDIDYGIDPDDTLDEQR;IVDIDYGIDPDDTLDEQRTDAEGR;IVDLDTGPDPDDTLDEK;IVDLDTGPDPDDTLDEKR;KFIHNGDPKPEQWVDIGVLNLEGSFDNEGR;KQGVAVR;RTDHVGR
HCON_00053740	Transthyretin domain containing protein	10	10	9	8	8	9	8	7	7	8	7	72	72	67.1	16.232	143	4.86	0	323.31	72	72	72	72	620610000	813120000	1445900000	862240000	225	CGTQPAVNSK;DEQNPCSR;ELTPIDPVLYIWHECR;ELTPIDPVLYIWHECRDEQNPCSR;FIHNGNPRPEQWLDIGSINLEGAFDQETR;IVDIDYGVDPDDTLDEQR;IVDIDYGVDPDDTLDEQRTNELGMFQVSGTTR;KFIHNGNPRPEQWLDIGSINLEGAFDQETR;KQGVAVR;TNELGMFQVSGTTR
HCON_00053760	Uncharacterised	5	5	5	3	3	1	1	3	3	1	1	2.7	2.7	2.7	226.16	1977	3.35	0	10.574	1.6	1.7	0.5	0.5	295560000	8735300	3736800	584660	8	EILGTEEK;ILLAQGEAYETFK;SDALYSK;SDWAEQEWER;TEVWLNEFCPVLCQHR
HCON_00053800	Endonuclease exonuclease phosphatase and Short-chain dehydrogenase reductase SDR and Sterol-binding domain containing protein	19	19	19	16	15	13	16	16	15	13	16	53.2	53.2	53.2	47.157	438	5.7	0	323.31	45	42.7	40.9	48.4	765500000	774820000	463110000	444820000	176	AAGGQAVANYDSVEFGEK;CSPLFEEMDAGVK;DGQKPTVTVTVSDDDFLEIASGK;GAYSVTK;GNDSGLSGQSESK;GNVMLLQK;IIVTSSNAGIYGNFGQANYAAAK;LMPNATAEDIR;LQAILDQK;SALIGFSNSLAQEGAK;SDPATVK;SSSPSVYYGDVK;TAVDSFGR;TYALELAK;VAIVTGAGGGLGR;VDIVINNAGILR;VFEAGAGWYGTLQYYR;VKGNVMLLQK;YNIIANAVVPTAGSR
HCON_00053810	Transthyretin domain containing protein	8	8	8	6	8	7	7	6	8	7	7	61.5	61.5	61.5	16.101	143	5.25	0	323.31	36.4	61.5	43.4	43.4	2422900000	3302300000	2020500000	1327200000	126	IPDDYVTDGPEPNK;IPDDYVTDGPEPNKTFDIGVLNLNAK;LNIYHNCEDEK;LNIYHNCEDEKVECWR;LTCNGKPYEK;LYEVDPLLDTLMDEGLSDKDGHFLLK;TFDIGVLNLNAK;TVQSTAVQGK
HCON_00053850	Transthyretin domain containing protein	4	2	2	2	4	4	3	1	2	2	1	31.2	17.4	17.4	15.082	138	6.92	0	9.3324	15.2	31.2	31.2	22.5	3181000	6935700	4468200	0	8	FTGETTDCIN;LICNGQPAANVK;TEISTIDPK;VFDIGTINLANR
HCON_00053860	Transthyretin domain containing protein	10	5	5	7	8	9	10	3	3	4	5	66.2	30.9	30.9	15.282	139	4.62	0	33.607	53.2	59.7	65.5	66.2	143850000	135600000	84173000	147250000	37	CNYNGPCYK;ELTLDVK;FGITIPDNFITQGSNPQK;FTGETTDCIN;KFGITIPDNFITQGSNPQK;LTCNGQPAR;TEVSTIDPK;TNQNGEFR;TQSVAVTGK;TYDIGTINLANK
HCON_00053870	Transthyretin domain containing protein	10	10	4	9	9	9	10	4	3	3	4	61.9	61.9	20.1	15.286	139	4.73	0	236.17	54.7	61.9	61.9	61.9	745030000	549730000	344010000	426800000	87	CNYNGPCYK;ELTFDVK;FGITIPDNFISR;FTGETTDCIN;KFGITIPDNFISR;LTCNGQPAR;TDQNGEFR;TEISTIDPK;TQSVAVTGK;TYDIGTINLANK
HCON_00053900	Uncharacterised	12	12	12	11	12	8	11	11	12	8	11	56.8	56.8	56.8	27.783	250	4.72	0	323.31	53.2	56.8	41.2	54	569640000	455360000	253250000	205910000	125	ALKDYACNEAVK;AVDNSGTMIALR;DENKDKDVQIELGWVGAHTDGK;DYACNEAVK;IFQIEYAQK;LKLEEYDMK;LYLVEPSGLCYEYK;MFSANEDIGIALAGVYPDCR;MYEENANPR;NGVVTAVDK;QPMPIQK;SSIGTGYDLAASTFSPDGR
HCON_00053960	Acireductone dioxygenase domain containing protein	5	5	5	5	4	4	5	5	4	4	5	41.2	41.2	41.2	20.675	177	6.11	0	225.74	41.2	41.2	40.7	41.2	26301000	30473000	41991000	21111000	31	FTVTPQNYVQLQR;GDLIVIPQGVSHR;KLSPDQLLTLTGVVYYK;KVVSSDVLTINDTTPDFDEKLEDYYEPTTK;VVSSDVLTINDTTPDFDEKLEDYYEPTTK
HCON_00053990	Uncharacterised	8	8	8	7	7	6	5	7	7	6	5	87.7	87.7	87.7	12.04	106	6.1	0	323.31	87.7	87.7	84.9	59.4	911110000	694030000	350770000	277620000	106	DQELKNDR;KPDGSVLFECICSGNPEPTIK;MYAPFFEAPPSLLR;NPTQDDQGVYK;VVATNSAGSHSVEQQYVHSQTANEIFK;WAVTLIMK;WFFKDQELK;YAPFFEAPPSLLR
HCON_00054160	Neurotransmitter-gated ion-channel ligand binding domain protein	10	10	10	4	6	5	6	4	6	5	6	26.2	26.2	26.2	44.607	393	3.18	0	45.107	13	13.5	10.4	13	33292000	42076000	63899000	57899000	38	EEIDQVAIPSNR;HSVVVEPSGYIR;IGTEGQVISR;IVDVPVSYGSTFPFLNR;KIWMPDTYFSTGNELK;LLTDYDPATRPPVR;LQYEVDPR;LQYEVDPREEIDQVAIPSNR;QQWEDGR;VNWHEGR
HCON_00054280	hypothetical protein WR25_23929 isoform A	4	4	4	2	2	2	1	2	2	2	1	6.1	6.1	6.1	101.08	921	5.3	0	9.936	3.1	2.9	2.7	1.1	1128700	635370	112670	369070	8	AWFEPTDIAK;NVFPGFFTQETEAK;SEGCEPATIALLDGK;TVEFLETHSVNCIVFGK
HCON_00054320	Uncharacterised	3	3	3	0	1	1	1	0	1	1	1	2.9	2.9	2.9	148.15	1303	5.8	0	6.5208	0	0.8	1	0.8	0	2773400	212870	1502200	5	ANLTPGITSK;LTFLSVVEDAQGK;TYPTDNVETFEEFEK
HCON_00054440	Histone H3c	5	5	1	4	4	3	3	0	0	0	0	45.6	45.6	23.5	15.388	136	5.27	0	52.153	22.1	22.1	16.9	16.9	1164400000	814330000	228500000	468330000	43	EIAQDFK;FQSSAVMALQEASEAYLVGLFEDTNLCAIHAK;RVTIMPK;STELLIR;YRPGTVALR
HCON_00054420	PREDICTED: histone H2A	6	6	1	4	4	5	5	1	1	1	1	64.6	64.6	5.5	13.44	127	6.18	0	83.858	36.2	36.2	41.7	41.7	1023700000	1044300000	1774300000	2366100000	67	AGLQFPVGR;HLQLAVR;IGGGAPVYLAAVLEYLAAEVLELAGNAAR;KGNYAGR;LLSGVTIAQGGVLPNIQAVLLPK;NDEELNK
HCON_00054970	Histone core domain containing protein	9	9	1	9	9	9	8	1	1	1	1	60.2	60.2	5.7	13.606	123	5.3	0	323.31	60.2	60.2	60.2	59.3	2182000000	2285800000	1592500000	2035200000	187	AMSIMNSFVNDVFER;EIQTAVR;ESYSVYIYR;HAVSEGTK;IAAEASR;KESYSVYIYR;LAHYNKR;LILPGELAK;QVHPDTGVSSK
HCON_00054530	Haloacid dehalogenase hydrolase domain containing protein	4	4	4	2	3	2	3	2	3	2	3	20.2	20.2	20.2	25.739	228	5.05	0	12.974	9.2	16.2	11.8	16.2	16160000	11489000	4008000	6750800	17	DPSNVLVFEDAPNGGR;EEVLQIGVTK;EYTPELNAK;KEEEAFPWLLK
HCON_00054560	Collagen triple helix repeat domain containing protein	2	2	2	2	2	2	2	2	2	2	2	6.8	6.8	6.8	29.086	292	4.29	0	14.613	6.8	6.8	6.8	6.8	1215600000	731800000	375010000	474030000	32	GGDGTLGGK;GNAMPVAMDAR
HCON_00054610	DNA ligase and ATP dependent DNA ligase domain containing protein	12	12	12	4	9	4	6	4	9	4	6	25.3	25.3	25.3	72.463	647	4.65	0	323.31	10.4	20.2	10.4	15	14108000	16330000	23725000	16982000	35	ENVEQVEWTPNSR;FGEAEFACEWK;IGTGFSDEDLK;LGPAYEGIELGIAEHTIIK;MISVAFSDGIEGVK;NADDGNIK;SCAKPDVSSFIADAEIVAWNADTK;SILPFQVLTTR;SLDSTNTDEVNEFFEEAIK;SLGSTFGFR;SQYELLKPFVIEK;VPFLELATTFEK
HCON_00054630	Histidine acid phosphatase domain containing protein	2	2	2	0	2	0	1	0	2	0	1	9.9	9.9	9.9	43.301	373	2.4	0	46.366	0	9.9	0	2.9	0	5421700	0	1751200	6	GFVPIAVHTVDDDTDYIGNPDAVCDR;TSQELQDFQNR
HCON_00054720	ATPase domain containing protein	7	7	7	6	6	5	7	6	6	5	7	41	41	41	15.729	134	5.57	0	163.11	34.3	35.8	33.6	41	126730000	246490000	195640000	222980000	56	ALEAEEREK;HELAPPK;HQANQFPR;KVVQFIQTK;NIPGYLVPADYVSK;TTDWPAIK;VVQFIQTK
HCON_00054740	ATPase domain containing protein	10	10	10	5	2	4	2	5	2	4	2	16.1	16.1	16.1	67.183	596	3.62	0	22.986	8.4	2.9	5.7	2.7	40031000	7530100	13459000	19517000	21	ADYQDQLAR;AEEELALK;DIAITTANTR;EIVFGTK;ITPLETVK;KTLNEETK;MQEESLR;NVLFYGPPGTGK;QLEAQIQAMK;TGGAVLGAGLQDFLSDK
HCON_00054750	Dynein light chain-related domain containing protein	4	4	4	3	2	4	4	3	2	4	4	46.5	46.5	46.5	10.977	99	4.62	0	323.31	35.4	25.3	46.5	46.5	14437000	14422000	166660000	174490000	28	ELDGSNDLTFLR;GVVGVIVMDSAGR;HTALLQQLCEK;STLDDESTAR
HCON_00054820	Kinesin and Forkhead-associated and Pleckstrin homology domain containing protein	22	22	22	18	15	14	13	18	15	14	13	14.7	14.7	14.7	183.88	1622	6.15	0	124.24	12.5	10.7	10.1	9.4	101600000	101040000	43578000	51393000	105	ASPSLDQLSR;DDLWGNAIFVK;EANAISVELK;EGITSVGRPEASK;GIINLANAR;IPVNKDPPTGNK;ISLVDLAGSER;KANAPIQNNPTQIR;LSQLNLLVPEVTEER;LTFQQPSLVISTPVK;SHAVFTIVLTQK;SLIGGISK;SLTTLGLVISK;TVAEGWLAALQLNPAR;TVVAIQVQDLK;VAIEPVNLLEADTQK;VAIEPVNLLEADTQKK;VAIVNEK;VKDLLNPNSGGNLR;VLDTSSAYVR;VRPFNQR;WTIGQEK
HCON_00054840	Metridin ShK toxin and Domain of unknown function DUF1794 domain containing protein	10	10	10	10	9	8	7	10	9	8	7	28.4	28.4	28.4	26.327	232	5.74	0	24.233	28.4	22	25.9	25.4	287990000	222120000	188300000	223980000	63	AIFPTIPK;DWVAASAK;EWTLLDK;EWTLLDKNTLQAR;KSCGFCGPPEK;KSCGFCGPPEKK;RLPQHLQPLAFLVGK;SCGFCGPPEK;SCGFCGPPEKK;SCTSTDYIQR
HCON_00054980	Uncharacterised	1	1	1	0	0	0	0	0	0	0	0	17.6	17.6	17.6	11.073	91	2	0.0044969	2.0696	0	0	0	0	0	0	0	0	2	DSLDGDDVQIPTYSYR
HCON_00055210	ATPase domain containing protein	12	12	12	12	10	10	10	12	10	10	10	55.4	55.4	55.4	16.189	148	5.15	0	323.31	55.4	45.9	47.3	55.4	1532000000	980070000	994850000	590670000	123	ALSDELNR;FQLANADVVGK;GGDLSSSDPAVK;GGDLSSSDPAVKK;KAAEAAR;KALSDELNR;KQDLVQQAFIK;LPTNFETPK;LPTNFETPKVDSSVQQLLEGTSLSK;QDLVQQAFIK;SDYIASK;VDSSVQQLLEGTSLSK
HCON_00055215	Uncharacterised	2	2	2	1	2	2	1	1	2	2	1	12.4	12.4	12.4	23.359	209	5.85	0	11.065	5.3	12.4	12.4	5.3	5233100	9677200	2160000	3899400	9	GSQGALLIYDITDQR;VVLLGEGAVGK
HCON_00055230	hypothetical protein Y032_0314g2231	4	4	4	3	3	2	1	3	3	2	1	22.4	22.4	22.4	20.211	183	4.76	0	7.083	18	18	13.7	7.7	43902000	45048000	26702000	18022000	14	DGVPVGYK;KIENVQTGANNKPK;QFCTGEFR;SDYDKYAEQLR
HCON_00055240	eukaryotic initiation factor 4A-III	25	25	24	22	21	24	21	21	20	23	20	61.4	61.4	58.4	44.452	394	5.83	0	323.31	57.4	51	55.6	53.6	2015700000	1745000000	2038300000	1606400000	272	AIVPCTTGR;DQIYEVFK;DVIAQAQSGTGK;EELTLEGIHQYYINVQK;EELTLEGIHQYYINVQKDEYK;ELAQQIQK;FETLCDLYDAVNVTQAVIFCNTR;GFKDQIYEVFK;GIDVQQVSLVINYDLPSNR;GIYAFGFEKPSAIQQR;GVAINFITDNDAR;IDENEPSVQALVMAPTR;KGVAINFITDNDAR;KLESGVHVVVGTPGR;KVEQLTEQMTK;MFVLDEADEMLSR;REELTLEGIHQYYINVQK;REELTLEGIHQYYINVQKDEYK;RKVEQLTEQMTK;SVLQTSR;TATFSISILQR;VEQLTEQMTK;VHACIGGTSIR;VLITTDLLAR;VMCALGDYMSIK
HCON_00055270	Endoglin CD105 antigen domain containing protein	4	4	4	2	3	3	3	2	3	3	3	15.3	15.3	15.3	42.451	391	5.08	0	93.162	6.6	9	9	9	17320000	26725000	80495000	19154000	23	GLFDQPACR;NTFEGHVYVK;QVAGIELPFDQCNTAR;YEILDSGPTGAPIHFATIGQQVYHK
HCON_00055290	Endoglin CD105 antigen domain containing protein	7	7	7	6	5	6	6	6	5	6	6	29.4	29.4	29.4	44.623	419	5.65	0	323.31	24.3	18.4	24.3	24.3	1746400000	1537200000	1434700000	872440000	93	AAGGAAGPK;DPGSECPRPQCAEPTGFGAVK;NPFEGHVYVK;QVAGIELPFDSCNTAR;SQLFYQCQISISIK;VEAGAADVAVAAGAAGAAGAAGAVGAAR;YEILDGGPSGQPIQFATIGQQVYHK
HCON_00055380	SWAP Surp and Protein of unknown function DUF618 and D111 G-patch domain containing protein	3	3	3	0	3	1	1	0	3	1	1	3.5	3.5	3.5	84.04	747	7.33	0.00091269	3.1239	0	3.5	0.9	0.9	0	4444200	58000000	639170	4	AVQAAEYAK;EVVLTYLLSR;LAVFVAK
HCON_00055400	Myosin and Myosin head and Myosin tail domain containing protein	198	198	157	185	182	178	180	146	143	140	143	72.2	72.2	56.3	226.05	1963	4.31	0	323.31	71.1	70.7	69.4	70	183370000000	164700000000	121320000000	123550000000	5261	ADCAENSLSK;ADELEDAK;ADELEDAKR;AGKEAEELEK;AGKEAEELEKINEK;AGLLIVQR;AGVLAHLEDLRDEK;AKLEQTLDDLEDGLER;AKLEQTLDDLEDGLEREK;AKNALEELHEVVEGLR;AKSDLQR;ALDHENDPGWQYLR;AMADATR;AMDSMQASLETEAK;ANADAQK;ANAEIQQWK;ANAFASALEK;ANAFASALEKK;AQVEVSQIR;ASDMYGVNFEEFLK;ASGVIDAALVLNQLTCNGVLEGIR;ATDMTLAQK;ATLLQSEK;ATLLQSEKEELLVSNESSER;CAEQMMSK;CIIPNEK;CIIPNEKK;CNLTLDQQGISR;CYHIFYQIFSDYKPELK;CYHIFYQIFSDYKPELKK;DEIREQFFNAEK;…
HCON_00055410	Myosin and Myosin head and Myosin tail domain containing protein	32	1	1	30	30	29	29	1	1	0	0	14.3	0.5	0.5	223.62	1938	3.67	1	-2	14.3	14.3	13.7	13.8	11618000	28405000	0	0	3	ASGVIDAALVLNQLTCNGVLEGIR;ATDMTLAQK;CIIPNEK;CIIPNEKK;CNLTLDQQGISR;DLLQEMNPPK;EEEFENTR;EEEFENTRK;EELQHALDEAEAALEAEESK;HPNFEKPKPPK;HQEEINR;HYAGTVR;KASGVIDAALVLNQLTCNGVLEGIR;KCNLTLDQQGISR;KHQEEINR;KVEGELK;KVIAYFASVGASQQEVK;KVTLEDQIVQTNPVLEAFGNAK;LNEQHLGK;LQQFFNHHMFVLEQEEYAR;NKDPLNDTVVTVMK;RKVEGELK;TEMPPHLFAVSDEAYR;THPHFIR;TLHPDFVQR;VASCDIEHYLLEK;VGTEWVSK;VIAYFASVGASQQEVK;VKVGTEWVSK;VTLEDQIVQTNPVLEAFG…
HCON_00055480	Uncharacterised	2	2	2	1	1	2	1	1	1	2	1	10	10	10	25.578	221	1.7	0	3.9887	5	5	10	5	2604400	0	1631600	217980	7	CIGCEEYQDPK;DGDEFSIPQDR
HCON_00055490	Uncharacterised	1	1	1	1	1	1	1	1	1	1	1	2.8	2.8	2.8	46.059	426	6	0.0012055	2.9853	2.8	2.8	2.8	2.8	3821400	5247900	1314400	0	5	TQQVGVIGQPPK
HCON_00055660	Ferric-chelate reductase 1	2	2	2	1	1	1	1	1	1	1	1	6.3	6.3	6.3	55.893	495	4.11	0	14.481	2	2	2	2	65263000	48250000	3465000	1632900	6	GNADPWTLEK;MDDDTVVECVQPLQGQPGQVR
HCON_00055670	hypothetical protein Y032_0423g1197	15	15	15	8	7	4	5	8	7	4	5	7.5	7.5	7.5	227.43	1954	3.21	0	33.36	3.8	3.4	2.2	2.8	302540000	338890000	4561900	7044500	37	AQLQSFSVK;ATECEQLK;DALQDDIASLR;DLIQGLTDQIQK;ESTITSLEEK;IVDLEQK;IVQAEGDAER;KQQLELELDEQR;LAFAAQLEESQVK;LQETSVK;NDALVAEIDR;QILEADVAK;SDVDSVLVK;VEQAEVEVNR;VLEEDLVATR
HCON_00055805	Carboxylesterase domain containing protein	4	4	4	1	2	2	2	1	2	2	2	10.8	10.8	10.8	59.182	520	6.1	0	7.6231	3.1	5.6	4.4	4.4	253110	1656300	4477400	5983300	8	CPSYEQPAIPTILGVFR;ESESVEFDVDR;KVDTLLIFSNEK;SLSENVVGYLGIPYAK
HCON_00055815	Uncharacterised	4	4	4	3	1	1	1	3	1	1	1	10.3	10.3	10.3	53.708	475	3.82	0	7.9549	7.6	2.3	2.3	2.3	3434600	771380	94979	286520	7	DPIFNATFSPSTPR;EEDALQTVIFR;FNQQLIFEPDSLR;LTEQCVSELLR
HCON_00055840	Thiolase domain containing protein	22	22	22	19	20	19	20	19	20	19	20	71	71	71	42.267	407	5.74	0	323.31	66.1	66.1	61.4	66.1	1995400000	1967400000	2212100000	1499700000	242	AIMLAAQQIQTGQQK;DGTVTAGNASTLNDGGAAVLLASSEAVK;EAQDEYAIGSYK;EAQDEYAIGSYKK;GDTTYGGIK;GGLKPEDVQEVYMGQVCQAGVGQAPAR;GLAAICNGGGGASGMIIEK;GLAAICNGGGGASGMIIEKL;ILAFADAATNPLDFAIAPPIVVPK;KGDVVVDSDEEYK;KGDVVVDSDEEYKK;LITHLVYALKPGQK;LLQSTGLK;NQEVFIVGAAR;QAALGAGLNVSTVVTTVNK;QHGCKPLAR;QVGCDPEK;SAAAWNGGIMAAEVVPVTVK;SQLASLSAPQLGSVAIK;TPIGSFR;VCASGLK;VVIGGGMESMSQVPFYLPR
HCON_00055850	Thiolase domain containing protein	11	11	11	8	10	8	7	8	10	8	7	36.3	36.3	36.3	41.135	391	5.56	0	323.31	25.8	33.2	21.5	17.6	196870000	159330000	113780000	101060000	77	ALALGALSIK;GSFASVSAVELAATAGR;GTTVVVSEDEEYKK;KAEAAWK;LDPAVVNVK;QVSISVGIPK;SDDTVLILAGVR;SSQDAFAIQSYK;TPIASFR;TSQAVTINK;VPNLKPVFVNDGSGTITAANASSLNDGAVAAVVVR
HCON_00055860	selenoprotein U	14	14	14	10	9	10	10	10	9	10	10	67.6	67.6	67.6	23.059	210	5.49	0	221.18	52.9	46.7	53.3	52.4	246470000	162470000	149270000	201060000	86	AAGIQLVAVVHETK;EAAELSSLEPDMK;EWGDAAK;GDVYFDKER;GPTMVMAVR;GVNEFKPYFK;HFYGPNQR;KEAAELSSLEPDMK;LAVQASSLFEK;LIPISDEAQVNER;LTIGAVVPTAAYLSQAK;QAGFVGNADGEGR;RPGCMFCR;VGTYVNAFK
HCON_00055870	hypothetical protein Y032_0314g2226	2	2	2	1	0	0	1	1	0	0	1	3.1	3.1	3.1	84.991	762	6	0.00092081	3.2668	1.7	0	0	1.4	115060	0	0	3086400	2	AFSSLSGSLLK;YLVDEPLCEFDIR
HCON_00055880	Uncharacterised	10	10	10	10	10	9	9	10	10	9	9	69.3	69.3	69.3	8.1509	75	4.38	0	53.626	69.3	69.3	69.3	69.3	5792500000	5564900000	3682900000	3109000000	147	AGELKDR;ASQSIHDGAESLK;ASQSIHDGAESLKDSAGR;EKLHEAGQAVK;EKVEEGAEALK;EKVEEGAEALKR;LHEAGQAVK;VEEGAEALK;VEEGAEALKR;VSDKAGELK
HCON_00055890	Uncharacterised	12	12	7	11	11	10	9	7	6	6	5	65.2	65.2	49.6	12.316	115	4.2	0	323.31	65.2	65.2	65.2	60	67095000000	64818000000	36740000000	45997000000	376	AQELTNTVTEK;DTVASGYEK;EGADAIK;ETLASGYEK;IKEGADAIK;QIEESKDHAAQK;VAGATQENCDEAGK;VAGATQENCDEAGKQIEESK;VAGATQENCDEAGKQIEESKDHAAQK;VCDAGNAVK;VCDAGNAVKETLASGYEK;VRDTVASGYEK
HCON_00055900	hypothetical protein HCOI_01603800	10	6	6	9	10	9	9	6	6	6	6	57.1	41.1	41.1	12.077	112	5.18	0	174.06	57.1	57.1	57.1	57.1	97287000000	98091000000	88498000000	56943000000	367	AQEITNK;DTVASGYEK;ETLASGYEK;INEGADAIK;KDHAAQK;KINEGADAIK;VAGSAQENCDK;VCDAGNAVK;VCDAGNAVKETLASGYEK;VKDTVASGYEK
HCON_00055920	Uncharacterised	7	7	7	7	7	7	7	7	7	7	7	57.8	57.8	57.8	15.56	147	5.82	0	323.31	57.8	57.8	57.8	57.8	14316000000	10015000000	5612100000	5753300000	260	AQEIQATLASLSPEVR;LSAIAADPNK;LSAIAADPNKTNQQK;NEIETAMK;QAQAQSEAAHQAAIANFSPAAK;TAFDAFVQQVK;VQDWVNQQDPAIK
HCON_00055980	Uncharacterised	1	1	1	1	0	1	1	1	0	1	1	8.9	8.9	8.9	11.395	101	1.14	0	14.428	8.9	0	8.9	8.9	15245000	0	5102600	9332200	6	FETEQEAER
HCON_00056370	Protein R12C12.9, isoform a	1	1	1	1	1	1	1	1	1	1	1	5.3	5.3	5.3	28.61	246	1.22	0.0020649	2.6584	5.3	5.3	5.3	5.3	1945600	1860500	2987000	2874000	8	SDDDYADDKLIDA
HCON_00056410	SAICAR synthetase and 1-(5-Phosphoribosyl)-5-amino-4-imidazole-carboxylate (AIR) carboxylase domain containing protein	2	2	2	1	1	0	0	1	1	0	0	5.4	5.4	5.4	47.028	423	5.5	0.005042	2.0418	1.9	3.5	0	0	1406800	136310	0	0	4	GEIVLADVIDNDSWR;IATGSFLK
HCON_00056520	Potassium channel domain containing protein	1	1	1	0	1	0	0	0	1	0	0	3.5	3.5	3.5	50.346	454	6	0.0085118	1.8188	0	3.5	0	0	0	0	0	0	1	DACDYLLIPFNASTVK
HCON_00056530	Glutathione S-transferase domain containing protein	8	6	6	3	7	5	6	2	5	3	4	32.2	25.4	25.4	23.575	205	5.85	0	150.93	13.7	32.2	20.5	23.4	4148700	39423000	29674000	12698000	23	FPNLYDGFPEVK;KFPNLYDGFPEVK;LTYFDGR;QFGYAGK;QLCQSFAIVR;QLFVVAGEDFEDVR;TLLGFEK;VTFDDWPK
HCON_00056540	Glutathione S-transferase domain containing protein	21	21	20	16	16	18	19	15	15	17	18	86	86	82.6	23.731	207	5.8	0	323.31	74.9	74.9	77.8	86	7071000000	7947700000	3536000000	5054300000	472	DDFEAALIDSLGDQYSDYR;DDFEAALIDSLGDQYSDYRAEMK;DKFLNFITK;EAFAEVKPTLPFGQVPVLEVDGK;FLNFITK;GVAETAR;ISWVDVLIAEHMADMSR;LKTEVLFPAR;LTYFDGR;NNASHGYLIGDK;QIFALADQK;QIFALADQKFEDNR;QLAQSLAINR;TEVLFPAR;TFGFAGK;TFGFAGKDDFEAALIDSLGDQYSDYR;TFGFAGKDDFEAALIDSLGDQYSDYRAEMK;TVPGFLDQFPEVK;TYYYAAHGFMPGDPEK;TYYYAAHGFMPGDPEKLK;WIESRPQTSF
HCON_00056550	Glutathione S-transferase domain containing protein	17	17	15	9	12	10	11	8	10	9	10	69.8	69.8	63.4	23.686	205	5.89	0	323.31	44.9	53.7	48.8	53.7	923750000	900650000	594570000	707800000	122	AELPFGQMPVLEFDGK;ALHGFDK;ALHGFDKGDLDALFR;DYFSELRPFYR;FFTLMTK;GLAEIIR;HKAELPFGQMPVLEFDGK;KYPSLYDGFPEMK;NAFEEALVDSIADQLK;NAFEEALVDSIADQLKDYFSELRPFYR;QILAVAGQDFEDVR;QLAQSSAIAR;QYGLAGK;SIPAVQK;WLAVRPDTYF;YPSLYDGFPEMK;YSFEEFPK
HCON_00056560	Glutathione S-transferase domain containing protein	13	11	11	11	12	10	11	10	10	9	10	54.1	47.8	47.8	23.722	205	5.3	0	39.162	50.2	50.2	46.8	50.7	698140000	647670000	408290000	500110000	95	AELPFGQLPVLEVDGK;DVFLPNSR;GDLDVEFR;HKAELPFGQLPVLEVDGK;KYPSLYDGFPEMK;LEYFDGR;QFGLAGK;QIFAVAGQSFDDVR;QLAQSCAIAR;TFFTFMTK;WIAIRPDTYF;YPSLYDGFPEMK;YSFEEFAK
HCON_00056590	Glutathione S-transferase domain containing protein	13	13	12	10	10	11	12	10	9	10	11	53.7	53.7	50.2	23.591	205	5.63	0	109.15	45.4	42	42	46.8	57443000	126480000	131970000	58940000	85	AMLGFDKGDVDSLLK;DFLVEVSPTIR;GAGEIIR;GDVDSLLK;IPTLYDGFPELK;MPFHQLPVLEVDGK;QFGYAGK;QLAQSFAIVR;QLFVIAGQDFEDK;QLFVIAGQDFEDKR;RVTFEEWPELK;VTFEEWPELK;WIETRPDTPF
HCON_00056600	Glutathione S-transferase domain containing protein	20	19	19	18	18	17	17	17	17	16	16	71.7	68.3	68.3	23.604	205	5.62	0	323.31	70.2	70.2	70.2	70.7	7833500000	8594000000	4861400000	4430700000	366	ALEKDVFEPAR;ASMPFGQLPVLEVDGK;DFLNEVR;DFLNEVRPYFK;DVFEPAR;FFTIVTK;GAAEIIR;KFGYAGK;KWIETRPASK;LTHEEWPK;LTYFDGR;LYDGFPEVK;QKFFTIVTK;QLPQSVAIVR;QVFVLAGQDYEDVR;SAWEEAVVDSIADQFK;SAWEEAVVDSIADQFKDFLNEVRPYFK;VLLGMDQGDLK;WIETRPASK;WIETRPASKF
HCON_00056640	Acyl-CoA dehydrogenase and Acyl-CoA oxidase dehydrogenase domain containing protein	10	10	10	8	7	7	7	8	7	7	7	32.8	32.8	32.8	45.683	415	6.78	0	323.31	22.9	25.5	18.8	18.8	156930000	90060000	80742000	98383000	48	ASITGQIAMDEVPVPEANLLPNVK;ATPEMISLIK;FADMLTEITLGLQGCLR;FDPTLIPEMGK;FGIAFGTLGAAEACFHYAR;GLSGPFGCLNNAR;IITAYREEK;PLAQTQLIQLK;QQFGRPLAQTQLIQLK;TWISNSPVADVFIVWAR
HCON_00056650	Heat shock protein DnaJ and Chaperone DnaJ domain containing protein	16	16	16	13	13	11	13	13	13	11	13	44.5	44.5	44.5	39.453	357	5.07	0	309.93	36.7	39.2	33.6	31.4	448140000	533260000	422110000	321060000	113	AITDPVLR;APGHYGDLIVQFEVEFPSK;DALCGCTVEVPTLMGPPTTLR;EIAEAYDVLSDPK;EIYDKYGEDGLK;FHPDKNKEPGAENR;FKEIAEAYDVLSDPK;GASDDEIKK;ILPPLSHA;LDNIKPNTVR;NKEPGAENR;QDPTVQHELQVSLEDIYQGCTK;VLTINIK;VLTINIKPGWK;VPADIVFVIK;YGEDGLK
HCON_00056660	Uncharacterised	2	2	2	2	2	0	1	2	2	0	1	9.8	9.8	9.8	24.019	214	4.44	0	7.1851	9.8	9.8	0	5.1	1630400	2075500	0	328890	7	DVCSIATGFEK;SVSLVCDYVR
HCON_00056670	NPL4 domain containing protein	17	17	17	10	10	10	12	10	10	10	12	47.6	47.6	47.6	57.593	506	5.61	0	166.3	29.4	26.7	26.3	32.6	116000000	86087000	65719000	129870000	79	AVVAAIYEPPQSCTPDSVEILDDPNEQAVDR;CAHCLPIDPYDEDYLK;CTIDLNCPAHKPYPK;DARPLPVEFLLVDVPTGMPK;EAAIEWAR;EKLDEVDLILAAEDGQIK;EKPLKESQYLTDVQFTEK;EPQYTFSPPPPVAR;ETVNWQQLVALCHEQGR;HVDNIFFENQDIVNDFLNFWR;LCNWLGLK;NQYGAEVLK;RPLENIR;VGWIFTDLWSADR;VGYLIGK;VLEANEK;YQPFSDVPLGIK
HCON_00056680	Uncharacterised	9	9	9	6	6	5	6	6	6	5	6	47.9	47.9	47.9	30.335	265	4.29	0	109.83	27.5	30.9	17.7	28.7	134730000	90246000	60964000	44618000	46	EFSEETLGGK;EWADPEPNK;LQFVAIK;SDTGEWAIPGGMVDAGEVVSETLKR;SFVCDYSFDSMSRPINPIGR;VHSELDTLWENGR;VTDVPYLR;WGPNHAADPLVTR;WISVDSNEPLYASHEDFIALLK
HCON_00056710	RNA recognition motif domain containing protein	6	6	6	4	5	6	4	4	5	6	4	20.7	20.7	20.7	24.327	213	4.28	0	323.31	16.4	16.9	20.7	16.9	110340000	117890000	93598000	62595000	40	APPPIEGLYSLK;DAEYAMDR;RAPPPIEGLYSLK;VDNISYNTTQADLR;VDNISYNTTQADLRR;YERPIDER
HCON_00056880	Uncharacterised	5	5	5	3	4	4	3	3	4	4	3	12.2	12.2	12.2	48.278	426	5.24	0	31.727	8.2	9.9	10.6	7	7528500	9067800	25588000	13663000	20	DLNVGSWVGIR;GVSGVPVVQR;LCAVNEK;LLAQHHIHR;LQDSATLLEDTATGR
HCON_00056890	Protein R05H10.3, isoform a	1	1	1	1	0	0	0	1	0	0	0	2.8	2.8	2.8	63.927	567	1	0.0098119	1.7038	2.8	0	0	0	0	0	0	0	1	ELGEWTEDPEIGAAVR
HCON_00056900	Glutathione peroxidase domain containing protein	19	19	19	18	17	17	15	18	17	17	15	89.9	89.9	89.9	18.912	168	5.51	0	323.31	89.9	85.1	81	81	11373000000	10535000000	10698000000	5952800000	324	AATNVYQFK;DADEKEVSLDK;DADEKEVSLDKYK;DMVKDIEK;EGNVVKR;ELLDKYK;EQGGTMFDAIK;EVSLDKYK;FGPTTEPK;FLVDREGNVVK;FLVDREGNVVKR;FNFEPDLYAK;KEQGGTMFDAIK;LLASGTTK;LLASGTTKL;SQGLEVAAFPCNQFGGQEPACEIDIK;VKDADEKEVSLDK;VLIIVNVASQCGLTNSNYTQFK;VNVNGDNADPLFK
HCON_00056970	Uncharacterised	6	6	6	3	3	1	1	3	3	1	1	10.1	10.1	10.1	87.42	769	6	0	86.693	5.2	4.2	1.6	1.8	11592000	6362000	1556600	3930600	13	GFVVHNLR;KVVNDEEWADFSTLK;LPNACAEILTVR;NNNEITNAFLECEDALK;QIVGPQQHVLYEFK;SSLLDDWPVQDK
HCON_00056980	Uncharacterised	5	5	5	3	2	3	3	3	2	3	3	14.2	14.2	14.2	35.475	309	6.32	0	38.923	9.1	5.8	9.1	9.1	23820000	8325400	27191000	23667000	18	ANAVCQCFR;AWSAIVYK;DQTFEDR;SIIFANYIAR;SSIWDETLYK
HCON_00057170	Copine domain containing protein	17	17	17	8	12	11	7	8	12	11	7	18	18	18	104.98	935	3.56	0	126.57	10.3	13.7	12.6	8.1	83627000	64421000	37900000	29648000	61	AAAESALEAK;AEEDQLVK;ASGPSEGDVK;DEPLYDR;ETFDQFIDEPR;GGAPVSDTYR;KLEEYLK;KLLTEIEQLAGAPPTVK;LAENVVDR;LAVQSLLEIPDQYR;NAPFEDTK;NEATADDLLK;NTTGDSDEYVK;TGDWSVFPLK;TGDWSVFPLKQDGECR;TWPAPVGSDTR;YQGEDSFGGR
HCON_00057240	Regulator of chromosome condensation domain containing protein	30	30	30	21	20	24	19	21	20	24	19	45.9	45.9	45.9	81.503	743	4.45	0	323.31	31.5	29.9	36.1	28.7	546780000	460420000	253620000	308430000	175	AKPTTVEAQK;DERGEVYGIGK;DTSGEINVHPLLTK;EAGEIAGTTAK;EHVVVTVESTEVVSHGER;ENQADVTFEEHQSELDSQQSQLR;GEVYGIGK;GSVIAWGNLR;IAAGENHLVMLEEDGK;ILTPCVAK;KVVEEDGAATPAK;LGCSVAWTK;LSYTDYVSNVIGER;NTDNALGLGTWTGNDDSEHWK;QDSFASLPVETSMEK;QSNEDAEVSVAAEQQPETDSR;QSNVETSMEK;SLILILQDK;SLILILQDKK;TEGEDSGAGDAPR;TETIETVVYHDDR;TETIETVVYHDDRVK;TFTSTDPKPETER;TGSIRPQYMVDEDGR;TSQQFQLR;TSYTIQGR;VELSEEIASQGK;VLSCGEGEQLGHPGR;VLTFGDGK…
HCON_00057250	Renin receptor domain containing protein	4	4	4	2	3	2	2	2	3	2	2	10.3	10.3	10.3	35.786	329	4.71	0	5.6435	5.5	7.9	4.9	5.5	31882000	24451000	15012000	16503000	9	QELENVYR;SNAADVYR;SVQGFDAK;VTISGLAGNK
HCON_00057300	hypothetical protein Y032_0073g726	7	7	7	4	4	2	4	4	4	2	4	8.7	8.7	8.7	98.891	882	6.55	0	23.071	5.4	5.1	2.4	4.6	5837500	3329400	5140500	7834300	21	ELLSPFLGK;ILSFFSSESPK;QSSFALLGDLTK;SLAGLILK;TLLENTAITIGR;TNTLASIADPSPLIR;YSESDIIALK
HCON_00057320	Single-stranded DNA-binding protein 3	2	2	2	0	1	0	1	0	1	0	1	5.4	5.4	5.4	41.358	409	3	0.0044994	2.0746	0	2.4	0	2.9	0	524720	0	10487000	3	DGPDGQSTQEAK;QGLLDDFAPK
HCON_00057430	Alpha,alpha-trehalose-phosphate synthase	27	25	25	20	17	16	16	19	15	14	14	21.4	20.2	20.2	141.92	1250	6.21	0	153.16	15.4	14.7	12.2	13	152710000	111080000	93988000	120500000	106	AAVPNIFDSDLAYGTK;ALKDPINLGQLR;DGMNLVAK;DVLYQVAVTNR;EEMSLLGVLNNYNR;EGNILVCGDSATDLPMLEECLTR;EKTGDWEIK;ELYAAVPGIR;EWFIDPTNK;FFFSVER;FKDTSIPEK;FKEEVEK;GKGTEEPFNKGDGIR;GTEEPFNK;ILGTNPPK;KSLLGVNAK;LSEFILSNDIER;MFTWVGSGLQK;SLLGVNAK;VGFQTHR;VINVSNAPPVSLK;VINVSNAPPVSLKR;VNYQFAIDAVR;VPTGGIANTHFQQR;VYQDECIDLAK;YLELVQQHLK;YVTCGLPVLR
HCON_00057432	ARF SAR superfamily domain containing protein	8	8	8	7	7	6	5	7	7	6	5	49.2	49.2	49.2	20.428	181	5.72	0	58.238	39.8	43.6	40.3	30.9	25539000	25028000	27756000	36881000	41	GLLDIIK;ILLLGLDNAGK;LNVWDIGGQR;QDLVSSAPASEISK;QLSAEEITNVTPTR;RFDETSVELMELLDEEK;VPVLIFANK;WVAETIK
HCON_00057480	hypothetical protein Y032_0065g3610	15	15	15	12	12	11	10	12	12	11	10	15.7	15.7	15.7	132.15	1162	4	0	323.31	11.6	13.4	12.6	11.2	69131000	50620000	35730000	47488000	75	ACGPDIDLHCR;AIVEAEFDPQLDPPLYHACQDTIR;CDQADSFEDTVECLR;FTQAAVK;GAISDPDCNK;IDLSAQCQAEITK;LGCGTLTPHK;LIGPFVEK;SAYDDEVPLSK;SDLAILECLQDAGQTESATLTR;SLIDGACAR;TAVLAFGDFR;VADVGSNYK;VLEGAVVGCLR;VLGTDADLTEPCK
HCON_00057540	Uncharacterised	5	5	5	3	2	3	2	3	2	3	2	16.7	16.7	16.7	39.958	347	2.47	0	6.5492	9.5	5.5	10.7	6.1	11903000	3552300	1481300	595790	13	EKQLENESLSLK;ERDDLQAQLLAASVER;HPEILEISEQK;LLIEDLEDER;QLDVVEDLR
HCON_00057590	SPla RYanodine receptor SPRY domain containing protein	2	2	2	0	0	0	0	0	0	0	0	18.1	18.1	18.1	21.749	204	5	0	28.93	0	0	0	0	0	0	0	0	2	FTEDPPSGYSEILAEQTLL;GPAYPLVYVDDSAILDVK
HCON_00057605	Tetrapyrrole methylase domain containing protein	2	2	2	1	2	1	1	1	2	1	1	11.7	11.7	11.7	30.721	274	5.3	0	17.62	4.7	11.7	4.7	4.7	617340	1288100	228020	344720	7	EAGIEPAYAESSPCVGLAR;YLTCAEAATQLLK
HCON_00057610	Hypothetical protein CBG22845	20	20	20	13	17	15	16	13	17	15	16	70.5	70.5	70.5	37.8	329	5.88	0	323.31	50.2	59.3	54.1	55	469650000	369720000	395580000	457530000	181	AAVAGGLALLLYIPYR;ECPNIMEYVER;EEQIGIGSDDIR;EGTLPFVEFEGVEYPDSSFIIR;FSMDSNWR;GYNSITNSHNDVTTPK;HSREEQIGIGSDDIR;HYFCGFKPTR;IDAVLFAVLAQIVYAPYENEHLEVVKK;KSPIKEDWK;LEDHLNDEQK;LLPSPSAPCLK;MAEIQYENIPCLLSPR;QLQELPNWGK;SGVVYLYQFPR;SKEGTLPFVEFEGVEYPDSSFIIR;TASMLTWTGIGK;TSVDDLTK;WLTTAPR;YWPDWGDATTK
HCON_00057620	immunodominant antigen homologue	1	1	1	1	1	1	1	1	1	1	1	10.2	10.2	10.2	13.806	127	2.09	0	12.877	10.2	10.2	10.2	10.2	328780	697060	0	632720	6	SVEDAAVATEELK
HCON_00089275	ATP-binding region and DNA topoisomerase domain containing protein	1	1	1	0	0	0	0	0	0	0	0	1.1	1.1	1.1	134.48	1177	6	0.00091771	3.213	0	0	0	0	0	0	0	0	1	IFDEILVNAADNK
HCON_00057750	frataxin	5	5	5	3	4	3	3	3	4	3	3	34.3	34.3	34.3	15.624	137	7.23	0	8.6649	15.3	27	26.3	15.3	7382800	7887600	11394000	25214000	22	IFGTDGIDFR;IGTYVINK;KIGTYVINK;QLWLSSPISGPK;WIYSHDNEALDTLLTR
HCON_00057760	Aldehyde dehydrogenase domain containing protein	32	32	24	27	28	27	27	22	22	21	22	65	65	53.7	57.193	525	5.75	0	323.31	59.4	62.7	59	60.6	80504000000	64022000000	36395000000	29709000000	1204	AAFAEQTVK;AGVHFYTQCK;AISFVGGDNAGK;CHGVVMPDCNK;CHGVVMPDCNKEQTINQVISGAFGMAGQR;CMALTTAILVGEAR;CTQSEMETAVASCQK;DMDTYSIR;EQTINQVISGAFGMAGQR;ESLSHHHH;FVNEADNGQIGVNVPVPIPLPVFSFTGSR;GDLNYYGK;GIQTVEHACSTPSLMLGETLPNVSR;IQANMGAK;KLAENIVLEQGK;KLVVGPGWKPETDIGPLISK;LAENIVLEQGK;LVVGPGWKPETDIGPLISK;NKYGNGAVIFTSNGAAAR;NMSDSER;NMSDSERDVAR;NTSPLMR;PSEQDPGATLMLMELAK;QEGANVVLDGSDYVCPGFENGNFVGTTVIAGAK;RFVNEADNGQIGVNVP…
HCON_00057780	Aldehyde dehydrogenase domain containing protein	9	1	1	6	6	7	6	1	0	0	0	15.8	1.8	1.8	56.502	514	7.33	1	-2	12.1	12.3	12.3	12.3	18847000	0	0	0	1	AGVHFYTQWK;AVSLIQSAK;CHGVVMPDCNK;GDLNYYGK;MWIDGRPVESK;NMSDSER;NMSDSERDVAR;SWLPEIVER;TITQHWNQNLIR
HCON_00057810	Uncharacterised	16	9	6	10	11	12	11	4	4	4	4	27.2	17.5	11.5	56.31	514	5.91	0	55.399	19.5	23.5	21.4	21.8	94661000	54027000	32670000	37381000	43	AGVHFYTQWK;AVGLIQSAK;CHGVVMPDCNK;GDLNYYGK;IQANMGAK;KLAENIVQEQGK;KLVVNAGWKPDCDIGPLISK;LAENIVQEQGK;LVVNAGWKPDCDIGPLISK;MWIDGRPVESK;NMSDSER;NMSDSERDVAR;RIQANMGAK;SWLPEIVER;TITQHWNQNLIR;TNDWIDLTNPATNEVIAR
HCON_00057830	Uncharacterised	20	19	18	19	20	19	18	17	18	17	16	42.1	39.4	37.3	57.195	525	5.95	0	323.31	40.8	42.1	37.3	37.3	3225400000	1935400000	1709500000	1716700000	241	AGINFYTQWK;CMALTTAILVGEAR;EQTLNQLTAAAFGAAGQR;GDMNFYGK;GLQVVEHACSVPSLMLGETLPNVSR;KAFSTWK;KLADNITQEQGK;KLHVNAGWKPETDIGPLISK;LADNITQEQGK;LHVNAGWKPETDIGPLISK;MWIDGRPVESK;NHGVIMPDCNK;NHGVIMPDCNKEQTLNQLTAAAFGAAGQR;NTSPLTR;SWLPEIVEK;TITQYWNESLTELKPQMSFPQLK;TLPDAEGDVNR;TNDWIELTNPATNEVIAR;VQSNMGAK;VVGLIQGAK
HCON_00057850	Uncharacterised	9	9	9	4	7	5	8	4	7	5	8	16.5	16.5	16.5	69.759	631	3.47	0	72.738	7.3	13.3	9.5	15.2	30842000	46665000	17321000	31145000	35	DSNDPLNAEIDDDIYIDTK;EQAAHDAATLR;LGILDMYKQEGDEQSLVVGGK;LVFTDIQK;QEGDEQSLVVGGK;QHSIPQAIFAER;SLGDSDQPSNK;SNGDDAELELQR;SQGTLSDLLR
HCON_00057880	Uncharacterised	13	13	13	11	11	12	12	11	11	12	12	15.1	15.1	15.1	106.67	1010	4.4	0	316.87	13.4	11.7	14.5	14.5	694540000	773330000	505540000	356480000	123	CSSCTYNIR;EQVDITNLNSFSEDDENTVVPTHEGVTSK;ETAVVTEGILPVTLECVSCVI;IASELGGSVK;LCFETGCSTAFFTR;LDCIECDK;LDCIECDKQHGEIIK;QHGEIIK;RPSEADEADKK;TPADCAK;TPTIAAK;VLPDFNHVESVSSIGECAR;VPDVAANIDEK
HCON_00057885	Uncharacterised	47	47	47	40	41	41	37	40	41	41	37	34.5	34.5	34.5	168.4	1572	4.68	0	323.31	29.1	29	29.7	28.3	5364100000	4238300000	3873500000	3216900000	464	AEEATWIHCVNCYTLK;AEGVSHKPTLGDEFQR;AGSCALSYIGK;CFGNQFCYSLK;CGFAFYDPTDK;CSLSYNDKPFCGR;CYQDGCSAAK;CYQDGCSGAR;CYQDGCSTAK;CYQDGCTGAK;DLVLASSVPYNGGAVTIDCLR;DTCTNAPSTIR;ECSGSLK;EFTAPFELVLPVDSIELCATR;ESDKPEFSEQIEGEVK;EVTDNIESK;FEVEVPVDSVEMCATR;FLYTNNIDR;FQASPFAQR;FQASPFAQRPSEIQDNFEVELQVDSAELCATR;FQASPFEQR;FQASPFEQRPK;FVQVARPEEPVFMHCFTCVPHKPGSK;GDVVLHYK;GENASHFQK;GGCAAAVYSPR;HFCTNGGVVLQYEAK;KCFGNQFCYSLK;L…
HCON_00057930	Uncharacterised	4	4	4	2	3	2	4	2	3	2	4	6.4	6.4	6.4	72.014	652	5.59	0	22.237	3.7	4.4	3.1	6.4	4332100	12476000	8966300	7597200	8	AIVEQEPVR;IHVGYDGQK;KNPNAVVTALR;TELDEGQIAAVLK
HCON_00057940	Uncharacterised	32	32	32	18	20	20	19	18	20	20	19	16.7	16.7	16.7	244.79	2142	5.4	0	170.39	9.8	11	10.6	10.4	111660000	102900000	100440000	87494000	120	AAAAAGEEAVAAGQWLAAR;EEEKLELQK;EEPTGEVLPLSDR;EGSASTEILR;ENHINGLAPPVVAPLFPQK;ESLDESSAK;EVELLLGPLTDER;GREEPTGEVLPLSDR;GTQIYNPEK;IELTITPDFQWDEK;IFNDWQDR;IFNPIQTQVFR;IFSLSSEFK;IQLSAELSK;KEEGWWLVVGDPTANALYSIK;LFSSGAIQVCIVPR;LIDISELPK;LIIATPER;LLDSFQDQTLR;MEDVQLADVAK;QNSNLVLQVDYNLTDRR;SFEAVFQAK;SGLIQATELGR;SLVQEMVGNFTK;SPVLYGIPLDQAK;TACAELAILR;TAVLINLAR;TEAEQVK;TKAPIQEQK;TVVLLTGEPSTDLK;VTEVLSILK;WVQPAFE…
HCON_00058010	Aminotransferase domain containing protein	2	2	2	1	1	1	1	1	1	1	1	4.4	4.4	4.4	44.826	413	8	0.0025922	2.3962	1.7	1.7	1.7	1.7	2704200	939280	1044700	1169400	7	AVLFLAK;LPNTSSVAFPK
HCON_00058020	Prefoldin beta domain containing protein	13	13	13	10	10	10	9	10	10	10	9	72.7	72.7	72.7	16.445	139	4.73	0	323.31	63.3	63.3	63.3	64	236700000	213670000	140450000	122570000	99	EQQQELAQEITR;EVIPVLEK;GNELNAFK;IVETFQR;KIVETFQR;LISDTLVEYTVK;LVDKGNELNAFK;NFANLGVVSTELNK;NFANLGVVSTELNKR;QLQSLQAQR;STLTPAEQEEQK;STLTPAEQEEQKK;VIELLNEVDGEQK
HCON_00058040	hypothetical protein HCOI_02124800	1	1	1	1	1	1	0	1	1	1	0	4.5	4.5	4.5	30.058	267	8	0.0020308	2.4715	4.5	4.5	4.5	0	1073300	740880	1632500	0	3	SQLNLPFTSQFK
HCON_00058050	CHD and Zinc finger and Chromo and SNF2-related and DNA RNA helicase and Protein of unknown function DUF1087 and Protein of unknown function DUF1086 domain containing protein	10	10	10	6	4	3	2	6	4	3	2	6	6	6	208.38	1818	4.44	0	22.282	3.2	2.6	1.4	0.9	89215000	17656000	5718500	5421000	18	ANENEIVWDDAAVEALLDRDR;FADIENVADSHANVAK;FAIINEPFR;GNFLEIK;NFDALNVK;QGGEIILCDTCPR;SELDDVLR;TQFDYLVK;VLEAAGASTAK;VYPLIQVK
HCON_00058090	C. briggsae CBR-ALY-1 protein	5	5	5	4	5	5	4	4	5	5	4	22.5	22.5	22.5	27.737	253	5.72	0	103.16	18.2	22.5	22.5	16.6	95316000	111220000	116250000	57431000	32	GVSLDGK;RPSGGVSSSFLDR;SDGVSKPTTLK;SVAELDAELESYMNK;VIAGSSNPNKK
HCON_00058140	39S ribosomal subunit domain containing protein	3	3	3	1	2	1	0	1	2	1	0	11	11	11	32.959	281	3.62	0.00031104	3.5774	5.3	8.2	2.8	0	76971	10289000	1357400	0	4	LSDVGYVR;VEAESYDTDEILDYR;VIVAAAEK
HCON_00058150	Enolase domain containing protein	36	36	36	33	33	33	35	33	33	33	35	80.8	80.8	80.8	47.075	433	5.43	0	323.31	75.8	75.8	76	76	42914000000	41977000000	27423000000	29725000000	1354	AAVPSGASTGVHEALELR;AAVPSGASTGVHEALELRDQDK;AAVPSGASTGVHEALELRDQDKK;ASTNIQLVGDDLTVTNPK;ASTNIQLVGDDLTVTNPKR;AVANINDK;AVANINDKIAPALIAK;DAVYAGQNFR;DIDQFMLALDGTENK;EGLDLLK;EYPVVSIEDAFDQDDWDNWGK;GNPTVEVDLYTEK;IAPALIAK;IEEELGK;IEEELGKDAVYAGQNFR;ISIGMDVAASEFYK;KSCNCLLLK;LAMQEFMILPVGATSFHEAMR;MGSEVYHHLK;NFCVTQQR;QGKYDLDFK;QGKYDLDFKNPK;RYGLDATAVGDEGGFAPNIQDNK;RYGLDATAVGDEGGFAPNIQDNKEGLDLLK;SCNCLLLK;SGETEDTF…
HCON_00058180	Uncharacterised	2	2	2	1	2	1	1	1	2	1	1	36.9	36.9	36.9	9.6152	84	7.2	0	60.938	14.3	36.9	14.3	14.3	4626700	3157100	6949400	6181600	8	ISQPFDEEDNVIVIMPQIR;LVGQLPASVIAR
HCON_00058190	Actin-binding WH2 domain containing protein	29	29	29	20	24	23	22	20	24	23	22	47.3	47.3	47.3	68.019	639	4.63	0	323.31	37.4	39.4	39.4	36.8	578350000	608450000	419650000	363000000	193	ADNPPPLPK;ARTQSPQPREPPK;DFQRPVSPR;EELEQEIPTGTAAAR;EPPKPVEAPPPTSR;EVNNNAGGVNKPK;FLTPTGR;FSGCLETPSASSR;GSEYGTPEPDSPR;KPDVAFSEK;KSPSPFPQLGGK;MYAGNPILDEIK;NASYLQADLSDDER;NFRPSPVR;SASPIGSNETSK;SGLIVDESLK;SKPVIVAEIDDADSIAPTK;SPAEIDLGELLHSIQGGVR;STNPAFDK;SVQLIEPAPSTAFIPPK;SVQLIEPAPSTAFIPPKK;SVQLIEPAPSTAFIPPKKDPPR;SYTNLNLQEPSIER;TQSPQPR;TSITTPYTFNK;VNIPETFRPK;VNVPLDR;VTKEELEQEIPTGTAAAR;WAPVETGGLR
HCON_00058240	Snf7 domain containing protein	11	11	11	8	7	8	7	8	7	8	7	38.6	38.6	38.6	25.291	223	5.21	0	323.31	27.8	27.4	27.4	23.8	398800000	289440000	180830000	213280000	81	AKQPVAAGGGNDIDDDLQAR;ANIQAVSLK;IMMEFEK;KTPAELLR;KVIAEIK;MEYLFGR;QLNLPQIQK;QNQMDSVK;QPVAAGGGNDIDDDLQAR;SQDAMAQAMK;VIAEIKK
HCON_00058350	Bacterial Fmu (Sun) eukaryotic nucleolar NOL1 Nop2p domain containing protein	2	2	2	1	1	0	0	1	1	0	0	4.1	4.1	4.1	77.558	700	5	0	27.155	2.1	2	0	0	8456000	0	0	0	3	VLLDAPCSGTGVIWK;YELPTVDEVEQQLK
HCON_00058400	Ribosomal protein L7Ae L30e S12e Gadd45 domain containing protein	8	8	8	6	7	5	6	6	7	5	6	61.2	61.2	61.2	12.709	116	5.06	0	169.3	61.2	61.2	53.4	61.2	265930000	248300000	112810000	137140000	65	KNAENINTR;KSEIEYYAMLAK;LVIIANNTPPLR;LVIIANNTPPLRK;LYHVCTLSVTDAGDSDIIR;NAENINTR;SEIEYYAMLAK;TGVHHYNGNNIELGTACGK
HCON_00058440	Protein of unknown function DUF2404 domain containing protein	3	3	3	1	0	0	0	1	0	0	0	5.5	5.5	5.5	94.422	842	3.25	0	10.69	1.3	0	0	0	0	0	0	0	3	EADECEGDALGIHEGVVYR;LLVNADNEVSDTDSLR;LVLQTSVNLLK
HCON_00058480	nipped-B-like protein	2	2	2	1	1	1	1	1	1	1	1	1.4	1.4	1.4	245.71	2148	1.88	0.00031456	3.7814	0.6	0.6	0.6	0.6	299610	574940	476410	267630	5	EILEDLQELEAR;FVVANSDAIPTYYPLLAER
HCON_00058520	Calponin actin-binding and Calponin repeat domain containing protein	2	2	2	0	1	1	1	0	1	1	1	9.3	9.3	9.3	22.865	204	5	0.0020528	2.5658	0	4.9	4.9	4.9	0	281860	516750	403680	7	SLAAVAQAR;TAADVAELLK
HCON_00058575	Uncharacterised	2	2	2	1	1	1	2	1	1	1	2	12.2	12.2	12.2	17.034	148	5	0.0020402	2.5061	5.4	5.4	5.4	12.2	9320800	10644000	6788700	2467900	10	KLVETIALSR;TGIELDYK
HCON_00058605	Histidine acid phosphatase domain containing protein	4	4	4	3	3	3	3	3	3	3	3	9	9	9	49.95	432	3.88	0	145.41	6.9	6.9	6.9	6.9	11588000	6110900	2026200	10198000	22	AEQLDDELR;DNEDFLEYLTK;QQYALGNVLR;SLVDLMNQK
HCON_00058650	hypothetical protein Y032_0644g1068	11	11	11	7	8	9	6	7	8	9	6	47.3	47.3	47.3	23.611	207	5.51	0	323.31	34.8	38.2	40.1	30.4	366440000	232460000	273050000	303240000	84	ANELNVMFIETSAK;DDDRIDNTTIVNMDPIK;IAGALPGIIK;IAGALPGIIKDDDRIDNTTIVNMDPIK;KANELNVMFIETSAK;LQLWDTAGQER;LVFLGEQSVGK;QVSAEEGQR;SLIPSYIR;TMYLEDR;TSEFGNPLKK
HCON_00058680	Protein F44G4.2	3	3	3	0	2	1	2	0	2	1	2	31.4	31.4	31.4	18.393	159	4.46	0	9.4822	0	21.4	10.7	21.4	0	1883400	390570	231790	9	FAWGEDALGPNVPVGGK;GTPSKGDVLIPDYMYR;MGAPENPELHTYDGEYR
HCON_00058770	Methyltransferase type 12 and Bicoid-interacting 3 domain containing protein	3	3	3	2	1	0	1	2	1	0	1	10.1	10.1	10.1	49.962	436	4.29	0	7.0032	7.3	2.8	0	4.4	1949200	589630	0	52896	5	EDPLNLNAVISGDESISTR;FDESKPIEVVIPK;FILEPQPFASYR
HCON_00058780	Peptidase C19 domain containing protein	14	14	14	9	8	11	8	9	8	11	8	15.9	15.9	15.9	138.51	1238	4.24	0	167.56	9.9	9.5	12.4	9	48102000	35987000	32124000	22077000	64	AIAESLISQGPPGNR;ALLNAESEGILR;AQPPVFAPVK;EQVEHENAALESEIER;GLALEQTDHQEQQEQSGEAVK;GNAETSYELPR;KGNDDSQWEK;LQSFVEDK;SFLGSSEFDEDLCLK;SIDEIYDREDLK;SKSDVILGR;VESAAWSDIEAEAVGGIR;VISCFYDETDNISCSER;VVCAPPPPIGNEDELLSGTPLER
HCON_00058810	Prefoldin beta domain containing protein	10	10	10	8	8	7	7	8	8	7	7	70.8	70.8	70.8	13.941	120	4.19	0	150.89	64.2	62.5	51.7	57.5	139110000	228030000	228890000	113860000	65	AQFEEALQK;LEYINAEIK;LIGACLIR;LLEMQQK;QDIAEAR;QHLESQLTENTLVK;RLEYINAEIK;SEFDFLEEDAK;VDDSLADSK;YKEIENDREK
HCON_00058850	ATP synthase F1, epsilon subunit	6	6	6	6	6	5	5	6	6	5	5	56.2	56.2	56.2	16.915	162	3.89	0	323.31	56.2	56.2	33.3	33.3	2031300000	1393900000	1083700000	995090000	102	AAVEGSDLAK;AEVAEALLK;LTFASPDTAFFNNAVVK;QVDVPTLAGMVGVLANHVPTIGVLKPGVVSVTDNDGK;TELEAAQR;VEDIDQAAAR
HCON_00059020	Hypothetical protein CBG09625	5	5	5	5	5	5	4	5	5	5	4	34	34	34	18.337	159	4.42	0	58.251	34	34	34	25.2	56957000	41126000	26351000	26958000	31	ACFNFITYQIEK;CTTPTNTVR;EYCDLVCPK;FDDPFDTQFK;GLGCWKEDHEGEER
HCON_00059050	Porin domain containing protein	5	5	5	1	0	3	4	1	0	3	4	18.5	18.5	18.5	32.659	303	6	0	182.01	3	0	9.2	15.2	2822400	0	5626500	5052500	13	ASIDTNWSVGGVFEK;FGATYVGTK;IVGAQGGLER;LDVGAEILYQYGK;VQAQVQQNK
HCON_00059060	Protein of unknown function DUF814 domain containing protein	3	3	3	2	3	2	1	2	3	2	1	16.3	16.3	16.3	24.489	208	3.78	0	9.0902	10.1	16.3	10.1	6.2	14633000	3295100	4386800	370700	12	ANSIEGNK;NYEDVDWDAPPQK;YGWPEDVWFHVDK
HCON_00059100	ATPase and TIP49 domain containing protein	9	9	9	3	5	5	6	3	5	5	6	19.2	19.2	19.2	49.301	448	5.1	0	23.236	7.8	11.8	13.4	13.2	917470	14110000	22666000	38582000	31	AAAIVVK;EDVGEAYK;GTDVIANYCLPPDIVDR;GVLIHGQR;ICAGDVIQIDK;IGAHSHIR;KAAAIVVK;MEASALTLLK;SQGFLALFTGDTGEIK
HCON_00059105	Alcohol dehydrogenase GroES and Alcohol dehydrogenase domain containing protein	13	13	13	9	11	10	10	9	11	10	10	41.1	41.1	41.1	37.971	343	5.07	0	323.31	28.3	37.3	35.3	35.3	366040000	333880000	266970000	228660000	89	AGQGIWR;ALGADEVITDEQLAK;DFVDLKPGDTIIQNGANSAVGK;ENLSNLVK;LALNCVGGK;LEDHAAALEAASVQFDKK;LQTVDLPDTPPAGYVHVK;MLKDFVDLKPGDTIIQNGANSAVGK;MYAELGAWMK;NVQVGDHVLPAK;RLEDHAAALEAASVQFDKK;SAIQICR;WYEQPGNTEER
HCON_00059115	Alcohol dehydrogenase GroES and Alcohol dehydrogenase domain containing protein	6	6	6	3	4	4	4	3	4	4	4	25.9	25.9	25.9	37.691	343	6.58	0	66.416	9.9	14.3	14.3	18.1	24701000	43133000	28385000	33466000	28	ALGANEVITDEQLAK;ESEVFLIDKDLPIEASATLQINPPTAYR;KPSEVPTGPLIFK;LALNCVAGR;QLVYSEYGDPVK;SALLLASTLGFR
HCON_00059120	RNA recognition motif domain containing protein	6	6	6	6	3	4	3	6	3	4	3	14.9	14.9	14.9	54.4	469	4.26	0	61.079	14.9	7.7	9.8	7.9	24204000	11846000	21505000	8337400	28	ILQVSNISVTATK;SADQALEEVEEAIR;TIYVGNLPK;VAIIKPQAK;VEELDEETLR;VYPTDLNITSSTVSK
HCON_00059130	50S ribosomal protein L7Ae family protein	5	5	4	3	4	2	2	3	3	2	2	47.7	47.7	42.2	14.025	128	6.03	0	323.31	25	38.3	26.6	26.6	98362000	215710000	52827000	64011000	27	ACGVTRPVIAVSITQNEGSQLK;AYPLADTQLSQK;LKEDVEK;LLDLVQQAMNYK;NVPYVFVR
HCON_00059157	Uncharacterised	2	2	2	0	0	1	1	0	0	1	1	7.3	7.3	7.3	31.464	315	7	0.0020343	2.4849	0	0	4.1	4.1	0	0	2037900	692530	5	GDCGHCPPPR;LIPVPGPQGPPGK
HCON_00059160	Kinesin domain containing protein	1	1	1	0	0	0	0	0	0	0	0	2.8	2.8	2.8	83.702	746	1	0	9.3295	0	0	0	0	0	0	0	0	1	TDGTGDDGDNEDADLSLVCSR
HCON_00059170	Heat shock protein Hsp20 domain containing protein	12	12	12	11	11	11	10	11	11	11	10	76.1	76.1	76.1	17.843	155	5.64	0	323.31	76.1	76.1	71.6	71.6	18596000000	16218000000	8181900000	6991100000	368	DMDRVEK;FAVSVDVSQFRPEELNVHLDGR;GHLAVEAPK;HIEGHPK;KWLLPENVDLEAVR;LMYDTMR;MELLLVNPNYMNR;NADHSVLHVANDLEAVDDDK;NADHSVLHVANDLEAVDDDKK;NIPIMAAPSAK;VLTIEGK;WLLPENVDLEAVR
HCON_00059180	Uncharacterised	15	15	14	14	15	13	13	13	14	12	12	78.8	78.8	78.8	16.757	151	4.56	0	323.31	69.5	78.8	65.6	65.6	27200000000	26713000000	20343000000	15589000000	526	DVDVEKLQSSITEDGK;FRPEDLNVNLEGR;LAISLDVNR;LAPQPSIGR;LIDDVFSEFDGIDR;LQSSITEDGK;LQSSITEDGKLSIEAPK;LSIEAPK;QEVNEEHGYSLR;SDGAQMGQLDK;SDGAQMGQLDKVVDDDTK;SLCLAPSSAFLLPR;VLTVEGK;VVDDDTK;VVDDDTKLAISLDVNR
HCON_00059190	Mitochondrial substrate solute carrier domain containing protein	20	20	20	13	13	14	14	13	13	14	14	31.9	31.9	31.9	79.895	717	5.5	0	323.31	21.1	20.9	22.3	24.4	68584000	76851000	47890000	51094000	103	AGQTTYTGVIDCAR;ANPEVLRPIFER;DIILIDPER;DIPFSAIYFPAYAHAK;DLGFIGLYK;GFGTAVLESAYR;GLLPQIVGVAPEK;HTQPLYDMDFDFNSEFIK;IFYVDFGGSRPTGSESATTK;IGVFTVLK;IMKEEGPAAFWK;KYFGADK;KYLGLFTEENYNR;LAAATFSGIEYK;LLASAADTTK;LTMNDFVR;NASDSITCDEFEAVIR;TSSFVGEVMYK;YLGLFTEENYNR;YMTSEDFIR
HCON_00059250	Semialdehyde dehydrogenase domain containing protein	7	7	7	5	6	6	6	5	6	6	6	35.1	35.1	35.1	24.441	222	5.67	0	138.02	24.3	29.3	29.7	28.4	119630000	191440000	71876000	645050000	46	AMVVGACSNEIK;DMDVGFCALGTTR;DVAALGFDK;FGESLAK;LLSNSIAISTADVAK;VDHDYVLNTAK;VIWDNATLLEK
HCON_00059280	Glycogen synthase domain containing protein	27	27	25	18	20	17	19	17	18	15	17	47.3	47.3	42.5	77.015	673	5.48	0	323.31	30.6	35.1	30.8	32.8	311010000	355340000	467790000	344600000	157	ALAGEELR;CIMATEK;DLPPICTHNMVR;EVIPLDR;FAALHEFQNLHSMAK;FKSPEESVR;FVFECAWEVANK;GDDEVLSALR;GGDLFIESLAR;GHFHGHLDFDLDK;HKGVTVVAFIIYPAPSNSFNVESLK;HLCAGGCDFYNQLGSFNLDEEAGK;HLCAGGCDFYNQLGSFNLDEEAGKR;IGGIYTVLR;IKESIGQR;IYHQYCLER;KPDILTPNGLNVFK;LEVEKVEPENR;LNHYLQTTTDPR;LSELLDWNSLGVFYR;QLAQIMYDFCGMSR;QNEGNVPSAATSR;TLYLFTAGR;TQLLNFR;VILFDLGSGAK;VVFHPEFLSSVSPLIGLDYEDFVR;WLIDGYPK
HCON_00059320	Cystinosin ERS1p repeat domain containing protein	2	2	2	0	1	0	0	0	1	0	0	5.3	5.3	5.3	40.545	358	6.67	0.005035	2.0224	0	3.1	0	0	0	2257500	0	0	4	CNLNIADAFVR;GVLSITGR
HCON_00059370	Uncharacterised	3	3	3	1	3	1	2	1	3	1	2	23	23	23	21.129	183	2.22	0	14.303	6	23	6	16.9	10952000	3963300	247580	7967700	11	DIGENLNEALK;TPFEEVEESER;VIDQQSFNCSQFEIFTHEYR
HCON_00059380	Thiamine pyrophosphate enzyme domain containing protein	21	21	21	18	16	15	18	18	16	15	18	47.7	47.7	47.7	61.614	564	5.34	0	323.31	38.7	33.3	31	40.4	430110000	357310000	327490000	522520000	165	ALGGDGYFVR;EADCVLLIGAR;EAQRPLVIVGK;FLEENDVLVVNEGANTMDIGR;GAAWSER;GAFQEWPQVESAR;GCTMVQQFLTK;GVCTDLHPR;KAQQHPWLTR;KTDGPSVINVIISTDSER;MAADHSVPLNYYAAYTPIR;NEQAACYAAQAMGYLTR;PTTLQAIPFHVEK;SGLPWLATPGGK;SVEGDPTLQYPVLSLSAECR;SVPEIEQALAK;TDGPSVINVIISTDSER;TMMPSVLPR;VSVVPLPPPVSHPPVQIVR;WMTDLLANAQK;YKLPVVCVVLNNSGIYR
HCON_00059400	B3 B4 tRNA-binding and tRNA synthetase domain containing protein	18	18	18	9	10	11	10	9	10	11	10	34.6	34.6	34.6	66.182	590	5.24	0	51.916	18.3	19.7	23.1	20.3	92085000	126560000	59335000	38759000	76	ACDNPTFFPGR;AQVLTENTLK;EPFTIEPVEVVYEESGR;ERGEAAAGDELCDSEVYK;ETAAVRPFVVGAILR;FIPLNQTK;GEAAAGDELCDSEVYK;KEEYPVLACR;LAAVYYNK;LFELQDVIMKDPSSDVGAR;LHQNICR;LLDLNPSK;NIFIEATATDLQK;NVSFDADNYASFIDLQDK;RLPESNTVAEVFPLNK;TQEFQVAR;VSEINTK;YDLLCVEGLTR
HCON_00059430	Hypothetical protein CBG04748	10	10	10	5	4	3	3	5	4	3	3	27.1	27.1	27.1	56.841	491	4.7	0	323.31	12.2	10.4	11.8	8.8	43786000	13652000	4627400	3435400	28	AALMALGLK;CLGIPNTAHFANITQIK;DALDLWNK;EAAIDVSAYSSPLELESLGLDR;EILSDKK;EMDAIAGPNEFAEFYAR;EYLNTLK;NLPLGWDGKPIPYWLYK;WNPDNDEEFEDSAGNVVTR;YHACTENLER
HCON_00059460	WD40 repeat domain containing protein	7	7	7	5	4	2	4	5	4	2	4	19.5	19.5	19.5	47.25	425	5.21	0	15.554	15.5	10.8	4.7	11.5	24454000	29217000	3795700	10177000	17	ATFNHNEDYVLFPDEK;CLIAYTGAGATGR;EQILVSGSTDK;LWELSTNR;LYVTGSK;QFVDDPESK;VFVHSPTVPAFLTGSDDFR
HCON_00059470	ribosomal protein L24	7	7	7	3	5	4	7	3	5	4	7	34.5	34.5	34.5	16.125	142	5.56	0	51.047	18.3	24.6	24.6	34.5	298400000	328060000	288170000	300940000	49	FNPAVSR;GKHTDESVA;IMSAPLTK;KQHFNAPSHER;QHFNAPSHER;SIPIRVDDEVIVMR;VDDEVIVMR
HCON_00059490	Uncharacterised	7	7	7	4	4	4	4	4	4	4	4	9.2	9.2	9.2	84.895	743	4.74	0	110.52	4.8	4.8	5.4	5.5	21588000	12671000	10748000	14291000	25	AYDFALDK;ESQARPIDQAR;ILTSETLPQEK;LVTQFPNAGR;NFENVENLFNR;NINPTLAEK;VLNIDLWK
HCON_00059510	Short-chain dehydrogenase reductase SDR domain containing protein	14	14	14	8	11	10	13	8	11	10	13	52.7	52.7	52.7	33.005	311	6.04	0	51.63	31.5	39.2	37.3	49.5	351670000	266200000	185830000	139350000	71	AIATMFAGLGAQVAIAAR;DPSLVSK;FGKPPTIVVNNAAGNFIMATER;FNVIAPGPIPTEGAFSR;GALALVTGGGTGLGK;HGGAFVVPSAISK;LSPNAIK;MDVKDPSLVSK;MDVLAATATEIK;QGCTVLSITTPYAR;SLASEWAK;TGGVCEAFR;TLDDIVER;TPALPSNAMK
HCON_00059540	FAD linked oxidase domain containing protein	15	15	15	10	12	9	7	10	12	9	7	34.7	34.7	34.7	54.539	472	5.1	0	323.31	21	29	17.8	14.6	87430000	95236000	139280000	46973000	70	EAFLDVYDK;ENEFVEGLQFTPNTGVVLR;FSEGPPK;FVYTVGTAPR;ITYIPVR;LPNKETTPIYTGTLMDILEINR;LTEEAQCR;NVLFVNVGVYGLPGR;NWGPANQLGR;QEYTEFVSLR;QVHEWAK;RIEEFVR;SDVNPQASIR;SLYWELK;VLIPLGYCLPILPGTK
HCON_00059550	Filament and Intermediate filament domain containing protein	62	62	62	50	52	52	55	50	52	52	55	80.9	80.9	80.9	64.205	559	4.05	0	323.31	66.4	74.1	69.9	69.6	13464000000	10024000000	8407500000	8563100000	869	AAMESTYQR;DDLAEYR;DEYDYIAK;DIDDSAR;DIDDSARR;DIKDEYDYIAK;DNIGDLR;DQGGINNPPESLVFEAENTWGIGANVVTSLYNK;EECQTLVAELQALLDTK;EFFKNELALAIR;EIVFTIPPNTVLK;ELQALLAQAPADTR;ELQGLNDR;EVQNLNYQLSDDQR;FITLENTHR;GKLGDLENK;GNVTIAECDPNGK;IAQWTNAIADAENELEMLR;IDFQNQVQTLMEELEFLR;IDFQNQVQTLMEELEFLRR;IWEDLQK;KAEIDVK;KDIDDSAR;KDIDDSARR;KELQGLNDR;KLVADLDELR;KMLEGEESR;LEEQNRK;LGDLENK;LGNYIDR;LKVSEVQGSANR;LNNDNAR;LRDDLAEYR;LVA…
HCON_00059680	Uncharacterised	8	8	8	6	6	6	3	6	6	6	3	13.9	13.9	13.9	71.667	632	3.64	0	235.65	10.6	10.6	11.2	6.5	44614000	12043000	11390000	7643900	31	ADTSGDYQK;KQEAIDIYR;LDEAITALNNIPANVR;LIEAALCFR;NDEALEALAACDPK;NYDPNVPPDPER;SEVEDTEIVTR;TALQLDQK
HCON_00059760	Uncharacterised	5	5	5	4	4	2	2	4	4	2	2	24.3	24.3	24.3	28.985	259	5.21	0	10.981	17	20.5	9.3	12.7	6602400	4444200	1634200	1195500	17	FLINAIPLDK;HAVVCPEYASQFDAVLELK;KVPVEEVISK;LLLETDSPVLGPVR;LSAEFIADEK
HCON_00059800	Uncharacterised	6	6	6	4	4	4	3	4	4	4	3	28.3	28.3	28.3	23.123	205	5.91	0	18.352	22.4	24.4	19.5	18.5	11676000	11098000	6329400	2674000	15	AAFIEEK;GALIVFEGLDR;IAAGVDVICDR;INSTGGQAVLLPFPDR;INSTGGQAVLLPFPDRK;YCFSGVAYSIAK
HCON_00059810	Uncharacterised	8	8	8	5	4	4	6	5	4	4	6	60.1	60.1	60.1	18.716	153	6.34	0	65.38	31.4	23.5	35.3	43.8	75375000	108260000	165200000	137120000	36	AWFRPPPPGTQLRPWVPDLIFIPISR;EKTPGAIYNEFMR;LADLPAWFAR;LGVYFYNR;NIHGPYCHHR;TEIGLFDK;VLNKTEIGLFDKR;YYSGPVYANTVK
HCON_00059820	hypothetical protein Y032_0122g1055	27	27	27	21	22	24	22	21	22	24	22	65.4	65.4	65.4	47.471	434	5.18	0	323.31	55.1	55.3	60.6	55.8	2217600000	1887700000	1815600000	1199100000	310	AAAASLNYIR;AAQIDVK;ALIATSQLR;AQVLAGGR;CDVIAQGIIK;DSKQEDPLEIR;ENINVPPFGVAK;EYYFSITLDR;FDSGLQGGVQVVFTPDEAMEK;GGVNIEEVAATEPDAIIK;GKLCEEVMVCK;IGGKDYVIK;IITADEK;IITADEKK;ILPCDNLDEAAK;LCEEVMVCK;LHGGEPANFLDVGGGATVEQVTEAFK;LLLDTNAQFR;LQGTKVEDAK;LSDIVHLAR;MGFQGDCQK;MMIGSNLITK;NTHGPILIGSSR;QAAEIILK;QEDPLEIR;VNAILVNIFGGIMR;VPIDMSLGVTPEIAADISTR
HCON_00059880	RNA polymerase I-associated factor PAF67 domain containing protein	13	13	13	9	10	5	4	9	10	5	4	25.9	25.9	25.9	63.408	545	4.68	0	150.97	20	22.9	11.4	8.6	93095000	81984000	18293000	6062000	40	AIQTQQQK;FLSPTTVVYEGSNLSK;FLSPTTVVYEGSNLSKEPLLR;IDESIASQLVER;LAFQMGCPK;LYTSLPTKK;MGNGDLDEFR;MWPDEQTVESIVGSENR;NFQYDVIGK;NYGEATK;RNPDDVADEFGQSALYFK;SQINEQLAAIR;TVENVEFDAK
HCON_00059900	Chaperonin Cpn60 TCP-1 domain containing protein	26	26	26	19	18	17	17	19	18	17	17	53.9	53.9	53.9	59.215	551	5.25	0	323.31	36.3	35.9	34.3	31.9	989040000	675670000	428490000	478930000	168	AADELVK;AQTNAQLQHLK;ASGAEALLALTGKR;DSTELVAK;EQLAVAEFAQSLLVIPK;FATEAAITILR;GANDVMLDEMER;HYEDECGA;IACLDFSLQK;ISDDELILVK;LIGADSEFFASLCVDAAEAVK;MLVDDVGDVIVTNDGATILK;QFVEAGAMAVR;QLEVEHPAGK;QSLIEAAK;SGATVVLTTGGIDDLCLK;SSLGPVGLDK;TASSIILR;TLSANAAK;TQNVMAAVAIANVVK;TTGQSIR;VAGVIEPLMSK;VTYPIAAVNVLK;WAGLDLENGDIR;WAGLDLENGDIRDNR;YMQENLSFSVDELGR
HCON_00059925	Ovarian tumour domain containing protein	3	3	3	2	2	3	2	2	2	3	2	17	17	17	34.615	305	4.72	0	30.42	10.5	10.5	17	14.8	19481000	54751000	12849000	1210200	16	DGGVWGGEPELNALSQSLER;EHKDDFIPFLVNESDDPLDEFEFEK;QVTISAK
HCON_00059960	Uncharacterised	7	7	6	4	3	2	3	3	2	1	2	10.4	10.4	9.1	76.036	690	2.92	0	13.835	5.7	4.2	2.9	4.2	84382000	8961500	14382000	36340000	16	DGGTSDAPRPR;EDSIQAAK;ELSLQIYNESR;LHPWIVENIQK;LIDVMDQEYIGLK;NAAVNESVR;YLVLDEADR
HCON_00059970	Uncharacterised	7	7	7	3	4	4	4	3	4	4	4	46.9	46.9	46.9	29.171	260	6.02	0	323.31	24.2	23.5	33.1	20.8	81624000	41647000	59579000	349350000	44	EISTGDK;FFPYYTGAILAGIDENGK;GAVFSYDPIGCIER;IHLIIAEAGKPIQQQFLPLRED;MSQMEINIITR;VHVLNDSIILATSGFYGDVLQLK;WNPYSFEGGSTCALAGENFAIVASDTR
HCON_00060020	RecF/RecN/SMC protein	15	15	15	5	2	6	4	5	2	6	4	14.4	14.4	14.4	139.79	1208	3.53	0	186.18	4.9	1.8	5.1	3.6	20076000	9942300	15620000	13721000	26	AQLDGYESQIGSEFLSQISK;DLEAQLADFSK;DQLQVTLNEIQR;ELGSLPTDAFSK;EQAYDFVEDDTTHG;ESALSSDIR;KFEAIQLTFK;NKAEDVLNQVK;NVFAGTAIVR;QADIIFTK;SEGFDCVTLDGDQISK;SEQLECER;SIEYTIYDTEANETR;SNPYYIVK;VSFDGGSETR
HCON_00060040	Uncharacterised	2	2	2	2	2	1	1	2	2	1	1	12.7	12.7	12.7	23.66	212	6.45	0	5.4347	12.7	12.7	3.3	3.3	9769100	9144100	335280	1070800	9	LCQFDIK;VNVVLPGYFHIISGEVETPR
HCON_00060070	Uncharacterised	24	24	24	18	18	21	20	18	18	21	20	45.2	45.2	45.2	54.021	500	5.81	0	323.31	42.2	37.6	40.8	42.2	767360000	592910000	713280000	566710000	187	EGAAQGIDEFTQWK;FTDETSMLNAANDTR;GALAYINGEWVHSK;GEIGYSAAFLDWYAGEAR;GLVVGDGMNPK;GSGQTCVAANR;IHDDFVTK;IYGQVVTPAVLNR;KFTDETSMLNAANDTR;KLDGLLK;KWFDIFVQK;KWSLETTPK;LLLSQSASTVK;LLLSQSASTVKR;LLTLEQGK;LLTLEQGKPLVDAK;SGLAGYVFSR;STFDVFNPYSGDLLYK;TTNCDLHEAK;WFDIFVQK;WFDIFVQKEEELAR;WSLETTPK;YFCSSTDVDVISFTGSTAVGK;YICTQHQ
HCON_00060080	Uncharacterised	1	1	1	0	0	0	0	0	0	0	0	2.3	2.3	2.3	78.463	662	3	0.001773	2.6839	0	0	0	0	0	0	0	0	1	GLTQDDYEDLVEDIK
HCON_00060084	methyltransferase domain protein	3	3	3	2	2	1	1	2	2	1	1	8	8	8	39.481	349	3.84	0	5.4956	5.4	5.7	2.6	2.6	8549700	7560200	4435200	4207300	13	DDSYPATFR;DVLLAADAIYK;GSQNVSFK
HCON_00060300	Homocysteine S-methyltransferase and Dihydropteroate synthase and Methionine synthase and Cobalamin (vitamin B12)-binding and Vitamin B12 dependent methionine synthase domain containing protein	7	7	7	3	4	3	2	3	4	3	2	6.5	6.5	6.5	138.35	1248	3.64	0	10.237	3	3.1	3	2.2	3515300	1689500000	2098100	642560	9	DAFIADLSEEYEAVR;IFQDEQVGQEAQR;LIATEPDVAK;NITFQELVK;NIVAVVLGCNNFK;SIVFDEIATLADQR;SLSVEER
HCON_00060360	Uncharacterised	2	2	2	0	1	2	0	0	1	2	0	14.9	14.9	14.9	11.456	101	5.57	0.0020486	2.5511	0	7.9	14.9	0	0	8401900	33975000	0	5	AFVLSELR;VPDQNVR
HCON_00060390	Uncharacterised	2	2	2	1	0	1	1	1	0	1	1	4.2	4.2	4.2	71.975	640	2.25	0.0085305	1.8346	1.6	0	2.7	2.7	9592400	0	111700	115120	2	ENDSLTGVIVVDSFDPR;SFSVEEAETR
HCON_00060510	Uncharacterised	1	1	1	0	1	1	0	0	1	1	0	4	4	4	39.926	353	3.5	0.0036911	2.202	0	4	4	0	0	59174	101850	0	1	DSPFCIDIALPEDR
HCON_00060530	Mbt repeat domain containing protein	2	2	2	1	0	2	2	1	0	2	2	3	3	3	61.752	536	8	0.0020414	2.508	1.3	0	3	3	853110	0	4749300	3480400	3	FLANLVK;VASVLEVLK
HCON_00060550	Zinc finger domain containing protein	5	5	5	3	2	2	2	3	2	2	2	4.7	4.7	4.7	139.12	1263	2.31	0	6.3374	2.2	2.1	1.4	1.9	5953400	467210	5600000	2432300	9	AISSVLQVNSVPDYGVR;DDGSSVELPR;LAPEDEPK;LEDELGCALPTSTR;LTESELQLGK
HCON_00060715	Uncharacterised	3	3	3	3	3	3	3	3	3	3	3	7.6	7.6	7.6	53.377	551	3.82	0	222.71	7.6	7.6	7.6	7.6	233470000	261850000	402050000	349760000	37	GECMITFASAEIAQR;QACNQCGAPR;SNDWPCEACGNNNFAFR
HCON_00060720	Uncharacterised	1	1	1	1	1	1	0	1	1	1	0	27.6	27.6	27.6	10.12	87	1.62	0	8.3252	27.6	27.6	27.6	0	570290	688250	235770	0	6	AAHDPFEFDLYEEPPNDSDEAFDR
HCON_00060790	Heat shock protein DnaJ domain containing protein	1	1	1	0	0	1	1	0	0	1	1	1.6	1.6	1.6	64.319	567	1	0.0012026	2.9621	0	0	1.6	1.6	0	0	726620	1284200	1	DATDDEINK
HCON_00060810	Transport protein particle (TRAPP) component domain containing protein	2	2	2	1	1	1	1	1	1	1	1	15.1	15.1	15.1	20.967	186	2.22	0	4.4025	4.8	4.8	4.8	4.8	10541000	2969100	77728	6186800	7	EAAIVDGPR;GKSEVSLPTFALLFSEVVK
HCON_00060820	MATH domain containing protein	5	5	5	2	4	2	4	2	4	2	4	3.8	3.8	3.8	160.56	1447	4.67	0	6.7469	1.5	3.2	1.7	2.9	843560	7752900	1738200	2338100	14	EVQQIIQGPDALR;KQQLSQIASLIDR;NEFEAACDAIR;TEQLTAQLK;TLAQLTDLK
HCON_00060840	WW Rsp5 WWP and Peptidyl-prolyl cis-trans isomerase domain containing protein	9	9	9	9	8	9	9	9	8	9	9	53.7	53.7	53.7	18.747	164	4.33	0	323.31	53.7	48.2	53.7	53.7	441410000	403260000	273930000	199760000	76	AAHLLVK;GGDLGTFGR;GSELTQVR;KLAQQFSDCSSAK;LAQQFSDCSSAK;SQWERPLEPAFGK;SSNNPEATFR;TNNQEYYYNQATGR;VDPDEQPLPAGWEK
HCON_00060870	Malic enzyme domain containing protein	23	23	20	17	19	19	20	14	17	18	17	48.6	48.6	42.3	69.828	619	5.17	0	323.31	37.2	39.1	37.5	40.4	323610000	351880000	441660000	480600000	172	AANLSER;AECTAEAAYR;DQPNDLAK;DTLIQFEDFGNQNAYR;ELMPIVYTPTVGLACQK;EMSEINSRPIIFALSNPTSK;FVFFGAGGAATGVAEMCVR;GLYITINDNSISK;GMAFSLYER;GPEYDTLIDNFMK;HGFPVPVLR;IFKPGQGNNAYIFPGIALGCVLFK;ILGLGDLGAYGIGIPVGK;IVADSVTEK;LRDQPNDLAK;PIIFALSNPTSK;QLDLSDPEQLALHK;QQVYSTEYTDLINETYDWPAKDSK;QYLGIHGLIPPAFMTAEQQAYR;SLLEVVK;SLYTYSR;TVKPAGIIGASTVAGAFTEEVIR;YIQLDSLQDR
HCON_00060890	High mobility group domain containing protein	8	8	8	7	6	8	7	7	6	8	7	55.2	55.2	55.2	10.553	96	5.94	0	99.553	55.2	54.2	55.2	54.2	4791000000	2520500000	3411900000	1875600000	113	AAGVEWGK;AKDPNAPK;AKDPNAPKR;AMSAFFFWMADNR;IKKPGMGVADVAK;KPGMGVADVAK;RYESEMAAYK;YESEMAAYK
HCON_00060900	Acyltransferase 3 domain containing protein	1	1	1	1	1	1	1	1	1	1	1	1.3	1.3	1.3	78.789	677	2.22	0.0025959	2.4158	1.3	1.3	1.3	1.3	6879800	5777800	6706200	1830200	5	SQTLDIDEK
HCON_00060930	AARP2CN and Protein of unknown function DUF663 domain containing protein	1	1	1	0	0	0	0	0	0	0	0	2.6	2.6	2.6	88.542	781	2	0	3.9108	0	0	0	0	0	0	0	0	1	ERENAQFPDEVDTPINDLAR
HCON_00060940	Staphylococcal nuclease (SNase) and Maternal tudor protein domain containing protein	44	44	44	33	37	35	32	33	37	35	32	60.7	60.7	60.7	100.41	908	4.9	0	323.31	44.4	54	48.9	44.5	768980000	756650000	554640000	522500000	310	ADNVVPAPAPPPPASSAPTFR;AEGVVEFIASGSR;AEQFAEEAK;AGTDGKAEQFAEEAK;AKVESVR;ALIEDGYALVEK;CVDWSIGLCTGGAEK;DSDEKPSVGR;EEEVVPDEVITQQNDTAER;ETVPATSLAQLPPGFASFPPGAK;ETVVITFLLGGINCPK;EYTAASGR;GNIAESLLR;GTLNFAAQLVEDGPK;GTLNFAAQLVEDGPKLEK;IADEYVTK;IQELQGDLAR;IVGHVVTFVK;IYLGGTNPDNAENVTETAVAEGWVEVRPGK;KNIWEFGDFTGNDL;KVAVTDVSK;LLELQDQAK;LLQQDVK;LQSMLSEYEQAEQK;NIWQNYKEEEVVPDEVITQQNDTAER;QFLPYLQR;QFRPLYDVPFMFQAR;QH…
HCON_00061020	Metridin ShK toxin and Haem peroxidase domain containing protein	2	2	2	2	0	0	0	2	0	0	0	3.6	3.6	3.6	78.281	701	6	0.0055772	1.9855	3.6	0	0	0	359870	0	0	0	2	FNNQLVLPFDQSK;ILFEGGVDPILR
HCON_00061050	Uncharacterised	22	22	22	15	16	13	11	15	16	13	11	36.9	36.9	36.9	83.694	724	5.28	0	182.45	23.5	28.6	25.4	21.5	515670000	159050000	107710000	58480000	79	AHFPLSEEGGSK;DGIPVVACYWHIK;DQFAVQYEK;FCVLTGNQAK;FEREDDEEKNR;FGHDNVQFVDFSPCETYLVTYAESAEK;GCVFIEFPDK;GCVFIEFPDKVK;GGVDTDNKQSEELVEEQIMVALDTQK;GICLWGGR;GYSLYALTNR;HFIVENIK;LEPNSHAPK;NHWGDDEDCLR;QKPSIDEYEECCLIIFGLPVVGPDR;TLAPLGEDELD;TNVVEHPGFNK;TSWTDTVFK;VFTNVEPDHK;VTPLVYR;YFVTCSTLGGR;YVGGCTYHLEIFEIDKK
HCON_00061060	C. briggsae CBR-PATR-1 protein	3	3	3	2	1	1	0	2	1	1	0	4.2	4.2	4.2	84.664	765	6.83	0	4.2944	2.4	1.3	1.3	0	5320600	1591500	1052500	0	6	EIVPLNVK;FAGSLGLPSK;LDDGVPWDTPGCSK
HCON_00061070	Histone deacetylase superfamily domain containing protein	18	18	18	13	17	14	13	13	17	14	13	39	39	39	55.059	479	5.52	0	228.11	28.6	39	29	26.9	642310000	579800000	378560000	441480000	149	AHGFGHMVR;DKEILWLCPDSAK;EILWLCPDSAK;ELWEEVK;ELWEEVKR;EWFPELTPEQK;FIEDFTDFIEGK;KLAIETIAAYVEDYDYK;LAIETIAAYVEDYDYK;LLDTVCPNR;LLRDELLKDAIK;LQGYAEYR;MALIYER;SHVESFANSAPICLR;TPQGYCLYNNVAIAAK;TPTKPPVEEFLLGQMLWTER;VAVGGTIELVK;VAVVDFDYHAGNGTHYCLR
HCON_00061130	Zinc finger and Histone deacetylase superfamily domain containing protein	5	5	5	2	2	2	1	2	2	2	1	13.1	13.1	13.1	54.945	489	6.69	0	9.9983	5.1	5.3	6.5	2.9	2579400	4350900	4063500	717850	12	FEPLNPSLAPVINR;FQHGHFWPNLPQSAVQTK;IIAGYQGTDSYK;LTPAGYATLTR;QFTLPFPTR
HCON_00061150	NADH:ubiquinone oxidoreductase domain containing protein	3	3	3	2	1	2	3	2	1	2	3	22.2	22.2	22.2	23.468	198	5.11	0	15.986	13.1	5.6	16.7	22.2	13257000	4129400	26021000	17091000	15	DHKPGQYPTNDEERR;GPLTFEGWYPR;YGLRPEDYKPIDQDDVVR
HCON_00061210	Peptide methionine sulphoxide reductase MsrA domain containing protein	17	17	17	15	14	15	15	15	14	15	15	80	80	80	23.71	205	4.92	0	323.31	76.1	73.7	75.1	70.7	1721000000	1408300000	709600000	558000000	171	AYLGMQCFWGESAFAK;FYQAEDYHQK;HDIFNELK;IAELTYSQAK;KIAELTYSQAK;KQYQSAILYETEDEKK;LDKFYQAEDYHQK;LTDDQVANSVLAAK;MNAYCAGYTDFSELEELKK;NIGDHTEVTEVQFDPAEISYR;QFASCGGDPR;QHGLSDSLVER;QYQSAILYETEDEK;QYQSAILYETEDEKK;VGYAGGTTVNPTYR;VKQFASCGGDPR;YGEIETYVVK
HCON_00061220	Uncharacterised	1	1	1	0	0	0	0	0	0	0	0	12.9	12.9	12.9	15.526	132	3	0	3.8346	0	0	0	0	0	0	0	0	1	QKDDDMLETIDIEDLPR
HCON_00061230	Uncharacterised	8	8	8	7	7	5	5	7	7	5	5	9.8	9.8	9.8	94.066	838	4.72	0	48.928	8.9	8.9	7	7	9146800	13453000	4184800	11879000	39	EAESELPLADR;EAVVSAIER;GSYDELPLDVYK;GWFSSFTTAAPK;LDDGVTDVITLPK;QSVVVLEGLYK;SYWSVLK;VEAIYWK
HCON_00061330	Uncharacterised	2	2	2	2	1	1	2	2	1	1	2	10.7	10.7	10.7	23.725	205	6.45	0.00031377	3.7328	10.7	6.8	3.9	10.7	10332000	9752500	1020100	6536500	8	QYFHSLDINEVGNK;VALVSLTK
HCON_00061380	Snf7 domain containing protein	6	6	6	2	3	1	4	2	3	1	4	17	17	17	48.354	423	4.56	0	85.282	5.7	7.8	1.9	13	1889300	2338500	1537100	14584000	20	DISDKDVQYQR;ELEEDDAMSLEK;FWTDLISK;QKPLPTPEK;SCEIEGNAIISVDSLK;VVPAFPEVPSNTVGYR
HCON_00061430	Phosphoglycerate mutase domain containing protein	8	8	8	6	4	5	5	6	4	5	5	27.1	27.1	27.1	31.432	277	4.44	0	11.607	15.5	17	14.1	21.7	77533000	76168000	16153000	21269000	28	ALQFPPEGWLR;APPSQKDDSYEIIVCHANVIR;EQAAFLGK;GSWDDNWDYR;NLTPLGK;SPSFLLNK;YAEANEAEK;YAEANEAEKK
HCON_00061440	golgi autoantigen, golgin subfamily a, 4	41	41	41	22	27	26	21	22	27	26	21	20.3	20.3	20.3	231.65	2084	3.99	0	237.9	10.8	13.1	12.6	9.5	124010000	155730000	139730000	54493000	139	AAEAALRGDQEIK;AELEQCR;AEQVAAELNDEWQAR;AEVSEIR;ANAQAVEAEK;AVTEELQHAR;DADKSVSELNESLNAAR;ELCSIYK;EMVEEIENR;GGQSLTSIVR;HAEEALER;HLIATENFALKDELQK;IANLEAELSR;IGEFEEVK;IKAEEAVAK;ISPGQSLFGK;IVQLENEMSDLK;LAEDNVSVVEAR;LAVLEQENAK;LEAVTASCNEASSK;LEEYISK;LEQLLEK;LFDNIAQLQK;LQLAAEEHEGQLQLR;LQSEAIATANALAEK;LSAMGPSFEK;LSNDLTTK;LTGELAESR;NAEIEGLKR;NSELQSQIASSTEDANER;QQLGEKEQELALSER;RLESELEVAK;SNIEEELLDVK;SNIEEELL…
HCON_00061470	Ras domain containing protein	5	4	4	5	4	4	3	4	3	3	2	29.3	23.6	23.6	21.172	191	6.58	0	26.769	29.3	24.1	24.1	17.3	66771000	48750000	30005000	29368000	23	CVVVGDGAVGK;QKPISSDTGEK;TCLLISYTTNK;TPFLLVGTQVDLR;YVECSALTQK
HCON_00061480	Protein of unknown function DUF1394 domain containing protein	1	1	1	1	1	0	0	1	1	0	0	3.9	3.9	3.9	36.674	330	4	0	19.564	3.9	3.9	0	0	0	1035300	0	0	3	IINQCSEVLADVK
HCON_00061500	Ribosomal protein L32e domain containing protein	6	6	6	4	4	5	4	4	4	5	4	36.6	36.6	36.6	15.665	134	6.82	0	14.689	26.9	26.9	35.8	25.4	391490000	362450000	329480000	250020000	39	AAQLNIK;AMPTIGFGSDKR;FVLPCGYK;FVLPCGYKK;VTVSGTK;YIGEVAHTVSAQSR
HCON_00061505	Uncharacterised	3	3	3	3	3	3	3	3	3	3	3	26.9	26.9	26.9	11.754	108	3.93	0	17.763	26.9	26.9	26.9	26.9	1038800000	1149200000	384110000	348400000	62	LENGKTEDDVVVIK;RPLNDKEDDNEVAVK;TEDDVVVIK
HCON_00061580	PREDICTED: 60S ribosomal protein L44	8	8	8	7	6	6	5	7	6	6	5	30.5	30.5	30.5	12.335	105	6.36	0	23.341	30.5	28.6	28.6	21.9	311900000	250550000	152040000	301190000	40	CKHFELGGQK;HFELGGQK;HFELGGQKK;KQAGFGGQTK;KQAGFGGQTKPIFR;MECTECK;QAGFGGQTK;QAGFGGQTKPIFR
HCON_00061610	Cellular retinaldehyde-binding triple function domain containing protein	24	24	23	18	16	22	18	18	16	21	18	65.2	65.2	62.7	45.619	397	5.88	0	269.72	50.9	42.6	64	51.1	492340000	304520000	296160000	250740000	151	AIGPLLPER;DLTCAVIPAGK;ENGELADFKELE;FDTSLLSIVTGPYR;FYDLDHSDQVPEHQILK;IDLVGILK;IQFEKENGELADFKELE;KFYDLDHSDQVPEHQILK;LNIPFDPIPHELYWEPDEK;LNIPFDPIPHELYWEPDEKAPGLK;MLGALNELEAK;QASVIYILDLDGLK;QYFPIGLVGK;SENSDLLTAK;SLTVYYR;SVQLSDFLIQR;TGMDNTLLVIECAGR;TLGAGVYK;VAKPENIPAHWGGK;VKYGNEQAWVR;VQLCTTNSDWK;WAQGYGFDMEEASAQLR;YNTDFNLLR
HCON_00061618	FeS cluster biogenesis domain containing protein	3	3	3	3	3	3	3	3	3	3	3	23.7	23.7	23.7	15.511	139	5.13	0	74.171	23.7	23.7	23.7	23.7	73868000	64714000	55572000	33465000	30	IEVDGGGCSGFEYK;LKEVLSPGER;VVNNPIAEK
HCON_00061640	Protein of unknown function DUF701 domain containing protein	2	2	2	2	2	1	1	2	2	1	1	31.3	31.3	31.3	9.5388	83	4.83	0	6.4461	31.3	31.3	21.7	21.7	42800000	25671000	816830	958920	9	AVEPLETQFNCPFCNHER;NVGFISCR
HCON_00061660	Amylo-alpha-1 domain containing protein	73	73	73	53	57	56	53	53	57	56	53	58.7	58.7	58.7	171.47	1509	5.12	0	323.31	46.5	48.4	44.9	43.1	3931900000	3343100000	2733700000	2398400000	641	AGNRGEPATPR;AMMGHIHYQR;ANYTQVFVDQMSPDVVGITR;ATGFIHGGNR;AVIAGNAELEK;AVIAGNAELEKELAFVLDSITLQDFNR;CNYVVALAVAPTLIDCHK;DAVWFWLYSIER;DEGFNVK;DGAAVEIQALAYK;DGTWLCEYVSAR;DHLHYLNGEAGK;DKPEDCPFLWQYMK;DTFIALPGCLLATGR;DTVGSSLEFTDYQLR;EAQAAYDSHEQGR;EAWEIVMSGLR;EHLLGPLGMK;EIRPDIYVFAELFTGSEESDNMFVNR;ELAFVLDSITLQDFNR;ELVCWGDSIK;EWNMLTVQDVVWNHAAK;FGQLVYCGLQGLIPLLNQIR;FGSSVDWSK;GENLTNVIR;GEPATPR;GGATSEPLDEVLQIAQDP…
HCON_00061690	RNA recognition motif domain containing protein	10	10	10	4	2	4	2	4	2	4	2	40.1	40.1	40.1	30.894	274	2.82	0	53.77	17.2	8.8	16.8	8.8	86617000	26110000	31139000	6394700	38	AGEQILDVQEDK;AGEQILDVQEDKQAAK;DEPAGPQVSTTYVAEEVEMQFTR;DKITNQPK;ELFAAIGR;EMYQVDEEVDPAEAAEK;EMYQVDEEVDPAEAAEKER;GFAFVTYEMR;TVVAYIEEDGSR;VTNLPQEMEEAELR
HCON_00061720	Hypothetical protein CBG13480	4	4	4	4	3	4	4	4	3	4	4	35.4	35.4	35.4	8.808	79	5.8	0	9.7466	35.4	25.3	35.4	35.4	400430000	57048000	121230000	85795000	18	FSQADSLR;HPAAPLLSK;IEVKPPNEQK;KIEVKPPNEQK
HCON_00061900	Acyltransferase ChoActase COT CPT domain containing protein	10	10	10	5	7	7	5	5	7	7	5	13.7	13.7	13.7	83.487	724	5.3	0	44.202	7.3	10.2	10.6	6.9	37446000	37989000	48204000	35114000	36	AANITYCALQFR;ACDYHQELYR;DFVLSMVDPSK;HVAVYNR;LAVLTAGER;LVTAGGGFGPVADR;QEISPFSISPR;SFNIIVSK;THWAQTR;VPGEECDQFR
HCON_00061920	Spermine synthase domain containing protein	13	13	13	11	11	8	9	11	11	8	9	45.9	45.9	45.9	35.432	314	5.58	0	211.04	37.9	34.1	29.6	33.4	125720000	106840000	48665000	52675000	69	EILFHEK;GWFTEFSPDDLER;HKNEFDVIITDSSDPVGPAETLFGK;LNLFCGDGFEFLK;LNLFCGDGFEFLKK;SDGVVMGGAWPGQAFSLK;SDLDVTKPSR;SESYGNVLVLDGIIQATER;SEYQDILVFK;SYYELLR;VLIIGGGDGGILR;VVIEASK;VVIEASKR
HCON_00062010	Band 7 protein domain containing protein	14	14	14	8	10	10	9	8	10	10	9	42.8	42.8	42.8	32.799	297	4.96	0	127.89	25.3	30	31.6	26.9	231490000	303220000	238150000	148260000	72	AAQTIAR;ADPGFLK;ARPNQIR;ASFLVER;DLQMVNIGLR;FNASQLITQR;IGGLSNDVYK;IVQAEGEAASAK;LLGEAMK;QVAAQEAQR;TLGQNWEER;VLPSICNEVLK;VLSRPNPEQLVR;VVSESNNNK
HCON_00062070	DIX and Dishevelled protein and PDZ and Pleckstrin G-protein domain containing protein	4	4	4	1	1	2	2	1	1	2	2	9.2	9.2	9.2	79.148	721	2.14	0	9.405	2.8	2.8	5.1	5.1	1030300	839440	4848300	1293300	9	AEDQDSSGVEPDVVIEK;IFSDDDDRGSTTTDITSVSR;LDELPTDLAASR;TLNIDDVENETMADTFR
HCON_00062090	Short-chain dehydrogenase reductase SDR domain containing protein	10	2	2	9	9	8	9	2	1	0	1	39.7	7.3	7.3	25.579	234	3.3	0	4.1817	39.7	39.7	36.8	39.7	47925000	7703800	0	3323800	7	APLTVDQSAAELVSSFAK;APYSVMVTGANR;GLAYMTSK;GLGLGLVK;GLTTLLNNAGIWVK;HHGGFFSR;LDVTNDESIK;LDVTNDESIKNAHEEVK;NAHEEVK;SALNSLMK
HCON_00062110	Short-chain dehydrogenase reductase SDR domain containing protein	12	12	4	10	12	11	11	3	4	3	3	49.8	49.8	19.3	26.951	249	6.38	0	323.31	43	49.8	47	47	829250000	804700000	688180000	556180000	123	AAILNISATYGSISK;APLTVDQSAAELVSSFAK;APYSVMVTGANR;GDFSLDR;GLAYMTSK;GLGLGLVK;GLTTLLNNAGIWVK;HHGGFFSR;LDVTNDESIK;LDVTNDESIKNAHAEVK;NTTGSGPLK;SALNSLMK
HCON_00062130	hypothetical protein LOC100650013 isoform 1	5	5	5	3	5	3	3	3	5	3	3	20.4	20.4	20.4	25.234	216	4.42	0	94.736	13.9	20.4	13.9	14.8	43370000	100250000	44466000	29310000	31	DLTTFLCEPTR;LLESGAR;NAIYDPIASDNAEK;TIIEAYRPR;TIIEAYRPRPFR
HCON_00062140	Ankyrin domain containing protein	1	1	1	0	0	0	0	0	0	0	0	1.5	1.5	1.5	96.33	884	6	0.0077519	1.8993	0	0	0	0	0	0	0	0	1	IGSPASGASPISK
HCON_00062210	EF hand domain containing protein	3	3	3	2	2	0	1	2	2	0	1	15	15	15	30.909	266	4.09	0	19.269	10.9	10.9	0	6	9723800	5912600	0	528330	12	AYSQDNGDELSALLER;EGVLGAASFFQAK;LGEAQTHIALK
HCON_00062220	Glycine cleavage system P-protein domain containing protein	14	14	14	10	10	10	11	10	10	10	11	18	18	18	108.21	977	5.09	0	50.179	12.6	13.1	13.1	13.8	71309000	70781000	43083000	46904000	76	DVAAVVIQYPDTEGR;ELDLPEAVDEYSMLR;FSLQPNSGANGEYAGLLTIR;HLVCTCPPIEDYQ;LTNTNVPNQIK;MAPHTLAK;SAGVEVIDVAK;STAFLQSELVK;TFCIPHGGGGPGIGPIGVK;VLVDPYLHPQNLDVAK;VVSDNWDLPYSR;VVVVESDK;VYFDTLK;WLCEITGYDK
HCON_00062230	Ran Binding Protein 1 domain containing protein	9	9	9	6	6	8	6	6	6	8	6	23.8	23.8	23.8	40.362	365	5.11	0	21.964	14.8	16.4	19.2	14.5	159980000	265010000	85581000	132120000	43	ADQLWSQSK;GQPLFVFGSK;KAEEEPGAEK;KSLDDVLGK;QEQEDKGQPLFVFGSK;SAAQQDKPHEQHDFIAEAK;SGFGFGITPSTHVQLEK;SLDDVLGK;TAEELFK
HCON_00062310	Protein F23F1.7	6	6	6	5	5	5	5	5	5	5	5	18.2	18.2	18.2	39.183	341	5.27	0	18.998	16.1	16.1	18.2	18.2	138750000	73287000	78203000	59878000	44	KHEEEER;LKTESPPAIIKPASSR;NDDPEKICIDEK;SDAFDDFEHFVPPSPPQPR;TESPPAIIKPASSR;VIAVTRPR
HCON_00062340	hypothetical protein Y032_0073g800	80	80	80	41	56	54	54	41	56	54	54	24.9	24.9	24.9	413.33	3787	4.23	0	323.31	13.9	18	16.2	16.3	587670000	685790000	637100000	534980000	413	AADSSAAVDHAK;AASSVSTLK;ACHPVTGDCYLCER;ACSCLIEGAK;ADCDGITGQCR;ADVTENTDTFK;ADVTENTDTFKEVK;AELAETVEPK;AFEGDIEDLTLHGEPVGLWNAK;AIEEQSAVSGVLLEVK;AQWTIDEMDELSK;AVPTDDYIAVEIEYGQPK;CAPGHYNYPECIK;CDCEADLSMGTVCDVR;CDQCLQSYLR;CEHCEHGFWNYGEYGCQK;CVCNGHAGTCDILDPR;CVSYAFGYDPLIGCQK;DALESVGNSLTNLAEVR;DDLAELQEATDK;DGFVGEK;DKAIEEQSAVSGVLLEVK;DNTEGVNCNK;DVVVMPLDESQGTLEVTGVVPAR;EHGIPLFFGNEEGSAGTR;ELSVLVPK;ENVGGAGCDTC…
HCON_00062350	ATPase domain containing protein	22	22	22	17	20	18	16	17	20	18	16	60.6	60.6	60.6	45.147	401	4.24	0	323.31	47.1	55.4	50.4	44.1	425570000	373840000	212220000	152460000	177	AVASQLDCNFLK;DHQPCIVFMDEIDAIGGR;DIEQQLK;EVDPLVYK;EVVELPLINPELFR;EYVIEEDFMK;FSEGTSADR;GCLLYGPPGTGK;HGDIDYEAVVK;IHANPITK;KVEIPLPNEQAR;LSDGFSCADLR;MSHEDPGNITYADVGGLAEQIR;NVCTEAGLYAIR;SFDKSENDIK;SLQSVGQIVGEVLK;VALDMTTLTIMR;VESTGPAVVAPVEDEK;VESTGPAVVAPVEDEKTR;VGITPPK;VVSSAIVDK;YIGESAR
HCON_00062360	Protein NLP-11	4	4	4	3	4	4	4	3	4	4	4	32.9	32.9	32.9	17.302	155	3.66	0	323.31	24.5	32.9	32.9	32.9	127310000	153660000	77605000	65539000	34	AALSPSQDLQSAVELSNYLER;QLSPAVR;QLSVADDVGR;QMQMYHRLFEAGK
HCON_00062370	Protein Y39F10A.1	1	1	1	0	0	0	0	0	0	0	0	8.7	8.7	8.7	21.975	196	6	0	26.028	0	0	0	0	0	0	0	0	1	SMFLSGCAEDWSDFEFR
HCON_00062390	Uncharacterised	12	12	12	7	10	10	9	7	10	10	9	45.7	45.7	45.7	32.107	289	6.22	0	141.99	30.4	39.4	36.3	35.6	48953000	35683000	79317000	52358000	59	ADEFAEMR;AIASWER;CLGCGEITDR;FIDQVAAIDK;FVPSFQPPSPDLIK;FVPSFQPPSPDLIKK;FVWLITQNVDGLHAK;LLVLTGAGVSTESGIPDYR;LSALVSEVVTK;NFLAWPK;TDVVFFGDNVSR;TNYRPVTIQEFLASESAR
HCON_00062430	Hypothetical protein CBG00664	5	5	5	3	2	2	4	3	2	2	4	23.9	23.9	23.9	26.093	230	3.88	0	20.48	14.8	11.7	10.9	17.8	116290000	35140000	981250000	636900000	16	EMGDVGDIEMEWAK;ESGPLAVIR;QSSLYQR;TYTPEGR;VLINGKPEVPETPDDLWR
HCON_00062460	Lipase domain containing protein	7	7	7	6	6	6	6	6	6	6	6	20.9	20.9	20.9	56.036	498	4.18	0	284.96	17.9	19.3	16.1	16.1	47627000	26587000	21819000	20012000	46	AAGAELIDDLGSDYR;EVFSDFGK;FINVFIGSNDLCK;SHPDVDFDNEWK;TEFGAEQFSENLLTTIR;TPVEWDTFKPQSWVCPPEDCPYLK;VDGTIPIPSLDELER
HCON_00062710	Aminotransferase domain containing protein	12	12	12	9	10	9	8	9	10	9	8	30.5	30.5	30.5	48.318	439	4.87	0	323.31	24.4	26.2	22.1	22.3	150690000	209150000	130070000	65461000	90	AADLGSR;DVIAESQSK;EGLQYLFK;IGTFGGNSDK;LLADTIK;LPCLTTVK;MDEWGVDCVYAATQK;QGTEIAGGLGPTVGK;QLFGPGPSNMR;QPLEGLGEACAR;SALAVIAEEGVDESVR;VLNAPPGLAPISFSDK
HCON_00062870	DNA RNA helicase and DSH domain containing protein	7	7	7	5	5	4	3	5	5	4	3	9.8	9.8	9.8	116.91	1029	4.1	0	126.1	5.9	5.9	4.7	4.8	5961400	3991700	2621200	672400	24	EIYSSAIDLLGDEDR;ISEPALVNAVEK;LAEELSGCLR;SFYQFQNYDAIPELQR;SYPFQLDAFQR;TDNENCTHEVALPPDTPFEPLTVR;TVVALYAIAQCLR
HCON_00062910	Putative 5-3 exonuclease domain containing protein	8	8	8	4	2	2	1	4	2	2	1	5.8	5.8	5.8	174.42	1541	6.87	0	38.532	2.8	1.6	1.4	0.6	2453100	0	0	0	13	AIIASLLAPK;DIIDKEVCIDWPILK;ESPISDFYPTDFR;IPLLTQEEK;LFANLPEK;LTDLKPSSVLLPCK;TAAEQEQAHVR;VVWGLLPNVK
HCON_00062930	Octicosapeptide Phox Bem1p and Protein kinase C and Serine threonine protein kinase-related and Protein kinase domain containing protein	3	3	3	1	2	3	3	1	2	3	3	5.9	5.9	5.9	67.385	593	4.31	0	5.2543	1.9	4.4	5.9	5.9	3064300	6340800	2170000	1059100	7	NTVDWEALEQR;WIDEDGDPVSIDSQR;WSVSLSDFR
HCON_00062950	PDZ domain containing protein	3	3	3	0	1	3	0	0	1	3	0	1.7	1.7	1.7	250.99	2309	5.62	0.0014877	2.803	0	0.7	1.7	0	0	6149100	10038000	0	4	ETLIEIDKDGK;KNEPGVYVSEVVK;LKPGDQVLEVNNVSLR
HCON_00062990	Hypothetical protein CBG03005	1	1	1	1	1	1	1	1	1	1	1	9.9	9.9	9.9	21.285	192	5.67	0	73.397	9.9	9.9	9.9	9.9	141200	114970	47760	0	5	AAPNSQVLGLTTVLIDGDK
HCON_00063020	Uncharacterised	2	2	2	2	1	2	2	2	1	2	2	8.7	8.7	8.7	20.826	183	5.79	0.00091659	3.2063	8.7	4.9	8.7	8.7	6351100	5561100	18566000	10699000	11	LLEWESGQK;TGIYGVK
HCON_00063090	ATPase and Cell division protein 48 and Vps4 oligomerisation domain containing protein	52	52	51	41	45	46	45	40	44	45	44	71.7	71.7	70.2	90.161	810	4.73	0	323.31	61.4	63.7	68.8	67	4896100000	3698200000	3744200000	3745800000	569	AAAPCVLFFDELDSIAK;AFEECEK;AHFEEAMK;AIAHECQANFISIK;AIGIKPPR;ASVPTAKDEK;AVANETGAFFFLLNGPEIMSK;DVDMTFLSK;EEEEENMNDVGYDDIGGVR;EIDIGIPDAVGR;EKKNEALATAILK;ELQELVQYPVEHPEK;EMVELPLR;ETVAIVLADDNCPNDK;ETVAIVLADDNCPNDKIR;ETVVETPNTTWEDIGGLQNVK;ETVVETPNTTWEDIGGLQNVKR;FDREIDIGIPDAVGR;FPGEQPSAPNQPSGVPVGGNDDDDLYS;GDIFTVQAAMR;GDTVVLK;GEELMEDETYDPVPEITR;GFGNNFK;GGTAGDAGGAADR;GILLFGPPGTGK;GPELLTMWFGESEANVR;GVLFYGPP…
HCON_00063120	phenylalanine-4-hydroxylase	19	19	19	15	16	14	16	15	16	14	16	43.1	43.1	43.1	51.925	452	5.4	0	323.31	33.4	41.6	33	38.3	280300000	352100000	304220000	317540000	141	ADNIPQLQDVSDFLK;DCTGFTLRPVAGLLSSR;DFLAGLAFR;DSIPWFPR;EFNYIFPLLQQNCGFR;EIKSEITTLEDALGK;EKPGALAETLR;ISDIDQFANR;KYFADIAFNYK;LQAWASTIPR;QNKDSIPWFPR;SEITTLEDALGK;TTIIFTLK;TVYNELVSLYPTHACK;VEYTEQEINTWR;YAMESYVADINEDATR;YFADIAFNYK;YFLADSFASAK;YNAYTQR
HCON_00063155	EF hand domain containing protein	4	4	4	3	2	2	2	3	2	2	2	28.7	28.7	28.7	19.802	171	3.27	0	14.173	28.7	21.1	21.1	14.6	7798300	4222600	998730	8370600	12	DGNGYITAEEFR;LFDKDGNGSISSK;QSDVPTGLEGINEEELIEYK;VFDRDGNGYITAEEFR
HCON_00063160	NADH dehydrogenase, putative	4	4	4	1	1	3	3	1	1	3	3	29.1	29.1	29.1	12.301	103	7.19	0.0014925	2.8649	6.8	6.8	22.3	22.3	13292000	8731900	29930000	28541000	10	GHGHHEPFK;GQWNHFK;LAQIGLK;LILPGWK
HCON_00063175	Protein of unknown function DUF543 domain containing protein	5	5	5	2	3	4	3	2	3	4	3	45.2	45.2	45.2	11.282	104	5	0	21.296	19.2	26.9	34.6	26.9	49808000	83338000	57717000	34874000	26	CFADSLLK;DRLESQES;GKPTYAIILGK;KVPVGTDTEVTK;SEDELGEK
[truncated: 2,317 more rows]
