# Supplementary material for: Thermal proteome profiling reveals Haemonchus orphan protein HCO_011565 as a target of the nematocidal small molecule UMW-868
Source: Front Pharmacol. 2022 Oct 14;13:1014804. doi: 10.3389/fphar.2022.1014804 (PMC9616048; doi:10.3389/fphar.2022.1014804)
Supplement: Supplementary file 2 [file Table6.xlsx]

## Sheet: Supplementary Table 6
Supplementary Table 6. Supplementary in silico structural and docking raw data.
Compound	Protein designation	Nematode species	Vina Score	Cavity size	Same pocket?
UMW-868	HCO_011565	Haemonchus contortus	-6.9	384	Yes		UMW-868 – HCO_011565
Tioxazefan	HCO_011565	Haemonchus contortus	-6.2	384	Yes
A-6325	HCO_011565	Haemonchus contortus	-7.5	384	Yes
A-6316	HCO_011565	Haemonchus contortus	-7.2	384	Yes
A-6318	HCO_011565	Haemonchus contortus	-7.2	384	Yes
A-3126	HCO_011565	Haemonchus contortus	-7.4	384	Yes
A-3134	HCO_011565	Haemonchus contortus	-6.7	384	Yes
A-3136	HCO_011565	Haemonchus contortus	-7.5	384	Yes
A-3155	HCO_011565	Haemonchus contortus	-6.9	886	Yes
A-4340	HCO_011565	Haemonchus contortus	-7	384	Yes
A-4347	HCO_011565	Haemonchus contortus	-6.2	384	Yes
A-8417	HCO_011565	Haemonchus contortus	-6.2	384	Yes
A-6501	HCO_011565	Haemonchus contortus	-7.4	384	Yes
UMW-868	HPOL_0000978701	Heligmosomoides polygyrus	-7.1	283	No
UMW-868	Acey_s0428g1288	Ancylostoma ceylanicum	-6.9	229	No
UMW-868	NECAME_02761	Necator americanus	-7.1	622	No
UMW-868	Y92H12BR.3a.1	Caenorhabditis elegans	-6.3	563	No
UMW-868	SRATTI_new	Strongyloides ratti	-7	808	No
							Tioxazefan – HCO_011565
							A-6325 – HCO_011565
							A-6316 – HCO_011565
							A-6318 – HCO_011565
							A-3126 – HCO_011565
							A-3134 – HCO_011565
							A-3136 – HCO_011565
							A-3155 – HCO_011565
							A-4340 – HCO_011565
							A-4347 – HCO_011565
							A-8417 – HCO_011565
							A-6501 – HCO_011565
							UMW-868 – HPOL_0000978701
							Heligmosomoides polygyrus
							UMW-868 – Acey_s0428g1288
							Ancylostoma ceylanicum
							UMW-868 – NECAME_02761
							Necator americanus
							UMW-868 – Y92H12BR.3a.1
							Caenorhabditis elegans
							UMW-868 – SRATTI_new
							Strongyloides ratti
